# Supplementary material for: YOLO-AMI: enhancing online quality monitoring in 3D printing with composite loss and parameter-free attention
Source: Sci Rep. 2026 Apr 11;16:17064. doi: 10.1038/s41598-026-44342-6 (PMC13230862; doi:10.1038/s41598-026-44342-6)
Supplement: Supplementary file 1 — Supplementary Material 1 [file 41598_2026_44342_MOESM1_ESM.zip]

Archive with 308 entries (257 files):
- YOLO-AMI 3D defect improve/
- YOLO-AMI 3D defect improve/README.txt
- YOLO-AMI 3D defect improve/YOLO-AMI/
- YOLO-AMI 3D defect improve/YOLO-AMI/.pre-commit-config.yaml
- YOLO-AMI 3D defect improve/YOLO-AMI/app.py
- YOLO-AMI 3D defect improve/YOLO-AMI/best.pt
- YOLO-AMI 3D defect improve/YOLO-AMI/CITATION.cff
- YOLO-AMI 3D defect improve/YOLO-AMI/Config.py
- YOLO-AMI 3D defect improve/YOLO-AMI/datasets/
- YOLO-AMI 3D defect improve/YOLO-AMI/datasets/data.yaml
- YOLO-AMI 3D defect improve/YOLO-AMI/detect_tools.py
- YOLO-AMI 3D defect improve/YOLO-AMI/easy.py
- YOLO-AMI 3D defect improve/YOLO-AMI/figures/
- YOLO-AMI 3D defect improve/YOLO-AMI/figures/latency.svg
- YOLO-AMI 3D defect improve/YOLO-AMI/figures/params.svg
- YOLO-AMI 3D defect improve/YOLO-AMI/Font/
- YOLO-AMI 3D defect improve/YOLO-AMI/Font/platech.ttf
- YOLO-AMI 3D defect improve/YOLO-AMI/installPackages.py
- YOLO-AMI 3D defect improve/YOLO-AMI/logs/
- YOLO-AMI 3D defect improve/YOLO-AMI/logs/yolov10b.csv
- YOLO-AMI 3D defect improve/YOLO-AMI/logs/yolov10l.csv
- YOLO-AMI 3D defect improve/YOLO-AMI/logs/yolov10m.csv
- YOLO-AMI 3D defect improve/YOLO-AMI/logs/yolov10n.csv
- YOLO-AMI 3D defect improve/YOLO-AMI/logs/yolov10s.csv
- YOLO-AMI 3D defect improve/YOLO-AMI/logs/yolov10x.csv
- YOLO-AMI 3D defect improve/YOLO-AMI/main.py
- YOLO-AMI 3D defect improve/YOLO-AMI/mkdocs.yml
- YOLO-AMI 3D defect improve/YOLO-AMI/newmain.py
- YOLO-AMI 3D defect improve/YOLO-AMI/pyproject.toml
- YOLO-AMI 3D defect improve/YOLO-AMI/requirements.txt
- YOLO-AMI 3D defect improve/YOLO-AMI/tests/
- YOLO-AMI 3D defect improve/YOLO-AMI/tests/conftest.py
- YOLO-AMI 3D defect improve/YOLO-AMI/tests/test_cli.py
- YOLO-AMI 3D defect improve/YOLO-AMI/tests/test_cuda.py
- YOLO-AMI 3D defect improve/YOLO-AMI/tests/test_engine.py
- YOLO-AMI 3D defect improve/YOLO-AMI/tests/test_explorer.py
- YOLO-AMI 3D defect improve/YOLO-AMI/tests/test_integrations.py
- YOLO-AMI 3D defect improve/YOLO-AMI/tests/test_python.py
- YOLO-AMI 3D defect improve/YOLO-AMI/train.py
- YOLO-AMI 3D defect improve/YOLO-AMI/UIProgram/
- YOLO-AMI 3D defect improve/YOLO-AMI/UIProgram/precess_bar.py
- YOLO-AMI 3D defect improve/YOLO-AMI/UIProgram/QssLoader.py
- YOLO-AMI 3D defect improve/YOLO-AMI/UIProgram/style.css
- YOLO-AMI 3D defect improve/YOLO-AMI/UIProgram/UiMain.py
- YOLO-AMI 3D defect improve/YOLO-AMI/UIProgram/ui_sources_rc.py
- YOLO-AMI 3D defect improve/YOLO-AMI/UIProgram/__init__.py
- YOLO-AMI 3D defect improve/YOLO-AMI/UIProgram/__pycache__/
- YOLO-AMI 3D defect improve/YOLO-AMI/UIProgram/__pycache__/precess_bar.cpython-38.pyc
- YOLO-AMI 3D defect improve/YOLO-AMI/UIProgram/__pycache__/precess_bar.cpython-39.pyc
- YOLO-AMI 3D defect improve/YOLO-AMI/UIProgram/__pycache__/QssLoader.cpython-38.pyc
- YOLO-AMI 3D defect improve/YOLO-AMI/UIProgram/__pycache__/QssLoader.cpython-39.pyc
- YOLO-AMI 3D defect improve/YOLO-AMI/UIProgram/__pycache__/UiMain.cpython-38.pyc
- YOLO-AMI 3D defect improve/YOLO-AMI/UIProgram/__pycache__/UiMain.cpython-39.pyc
- YOLO-AMI 3D defect improve/YOLO-AMI/UIProgram/__pycache__/ui_sources_rc.cpython-38.pyc
- YOLO-AMI 3D defect improve/YOLO-AMI/UIProgram/__pycache__/ui_sources_rc.cpython-39.pyc
- YOLO-AMI 3D defect improve/YOLO-AMI/UIProgram/__pycache__/__init__.cpython-38.pyc
- YOLO-AMI 3D defect improve/YOLO-AMI/UIProgram/__pycache__/__init__.cpython-39.pyc
- YOLO-AMI 3D defect improve/YOLO-AMI/ultralytics/
- YOLO-AMI 3D defect improve/YOLO-AMI/ultralytics/data/
- YOLO-AMI 3D defect improve/YOLO-AMI/ultralytics/data/annotator.py
- YOLO-AMI 3D defect improve/YOLO-AMI/ultralytics/data/augment.py
- YOLO-AMI 3D defect improve/YOLO-AMI/ultralytics/data/base.py
- YOLO-AMI 3D defect improve/YOLO-AMI/ultralytics/data/build.py
- YOLO-AMI 3D defect improve/YOLO-AMI/ultralytics/data/converter.py
- YOLO-AMI 3D defect improve/YOLO-AMI/ultralytics/data/dataset.py
- YOLO-AMI 3D defect improve/YOLO-AMI/ultralytics/data/explorer/
- YOLO-AMI 3D defect improve/YOLO-AMI/ultralytics/data/explorer/explorer.py
- YOLO-AMI 3D defect improve/YOLO-AMI/ultralytics/data/explorer/gui/
- YOLO-AMI 3D defect improve/YOLO-AMI/ultralytics/data/explorer/gui/dash.py
- YOLO-AMI 3D defect improve/YOLO-AMI/ultralytics/data/explorer/gui/__init__.py
- YOLO-AMI 3D defect improve/YOLO-AMI/ultralytics/data/explorer/utils.py
- YOLO-AMI 3D defect improve/YOLO-AMI/ultralytics/data/explorer/__init__.py
- YOLO-AMI 3D defect improve/YOLO-AMI/ultralytics/data/explorer/__pycache__/
- YOLO-AMI 3D defect improve/YOLO-AMI/ultralytics/data/explorer/__pycache__/explorer.cpython-39.pyc
- YOLO-AMI 3D defect improve/YOLO-AMI/ultralytics/data/explorer/__pycache__/utils.cpython-39.pyc
- YOLO-AMI 3D defect improve/YOLO-AMI/ultralytics/data/explorer/__pycache__/__init__.cpython-39.pyc
- YOLO-AMI 3D defect improve/YOLO-AMI/ultralytics/data/loaders.py
- YOLO-AMI 3D defect improve/YOLO-AMI/ultralytics/data/scripts/
- YOLO-AMI 3D defect improve/YOLO-AMI/ultralytics/data/scripts/download_weights.sh
- YOLO-AMI 3D defect improve/YOLO-AMI/ultralytics/data/scripts/get_coco.sh
- YOLO-AMI 3D defect improve/YOLO-AMI/ultralytics/data/scripts/get_coco128.sh
- YOLO-AMI 3D defect improve/YOLO-AMI/ultralytics/data/scripts/get_imagenet.sh
- YOLO-AMI 3D defect improve/YOLO-AMI/ultralytics/data/split_dota.py
- YOLO-AMI 3D defect improve/YOLO-AMI/ultralytics/data/utils.py
- YOLO-AMI 3D defect improve/YOLO-AMI/ultralytics/data/__init__.py
- YOLO-AMI 3D defect improve/YOLO-AMI/ultralytics/engine/
- YOLO-AMI 3D defect improve/YOLO-AMI/ultralytics/engine/exporter.py
- YOLO-AMI 3D defect improve/YOLO-AMI/ultralytics/engine/model.py
- YOLO-AMI 3D defect improve/YOLO-AMI/ultralytics/engine/predictor.py
- YOLO-AMI 3D defect improve/YOLO-AMI/ultralytics/engine/results.py
- YOLO-AMI 3D defect improve/YOLO-AMI/ultralytics/engine/trainer.py
- YOLO-AMI 3D defect improve/YOLO-AMI/ultralytics/engine/tuner.py
- YOLO-AMI 3D defect improve/YOLO-AMI/ultralytics/engine/validator.py
- YOLO-AMI 3D defect improve/YOLO-AMI/ultralytics/engine/__init__.py
- YOLO-AMI 3D defect improve/YOLO-AMI/ultralytics/models/
- YOLO-AMI 3D defect improve/YOLO-AMI/ultralytics/models/fastsam/
- YOLO-AMI 3D defect improve/YOLO-AMI/ultralytics/models/fastsam/model.py
- YOLO-AMI 3D defect improve/YOLO-AMI/ultralytics/models/fastsam/predict.py
- YOLO-AMI 3D defect improve/YOLO-AMI/ultralytics/models/fastsam/prompt.py
- YOLO-AMI 3D defect improve/YOLO-AMI/ultralytics/models/fastsam/utils.py
- YOLO-AMI 3D defect improve/YOLO-AMI/ultralytics/models/fastsam/val.py
- YOLO-AMI 3D defect improve/YOLO-AMI/ultralytics/models/fastsam/__init__.py
- YOLO-AMI 3D defect improve/YOLO-AMI/ultralytics/models/fastsam/__pycache__/
- YOLO-AMI 3D defect improve/YOLO-AMI/ultralytics/models/fastsam/__pycache__/model.cpython-39.pyc
- YOLO-AMI 3D defect improve/YOLO-AMI/ultralytics/models/fastsam/__pycache__/predict.cpython-39.pyc
- YOLO-AMI 3D defect improve/YOLO-AMI/ultralytics/models/fastsam/__pycache__/prompt.cpython-39.pyc
- YOLO-AMI 3D defect improve/YOLO-AMI/ultralytics/models/fastsam/__pycache__/utils.cpython-39.pyc
- YOLO-AMI 3D defect improve/YOLO-AMI/ultralytics/models/fastsam/__pycache__/val.cpython-39.pyc
- YOLO-AMI 3D defect improve/YOLO-AMI/ultralytics/models/fastsam/__pycache__/__init__.cpython-39.pyc
- YOLO-AMI 3D defect improve/YOLO-AMI/ultralytics/models/nas/
- YOLO-AMI 3D defect improve/YOLO-AMI/ultralytics/models/nas/model.py
- YOLO-AMI 3D defect improve/YOLO-AMI/ultralytics/models/nas/predict.py
- YOLO-AMI 3D defect improve/YOLO-AMI/ultralytics/models/nas/val.py
- YOLO-AMI 3D defect improve/YOLO-AMI/ultralytics/models/nas/__init__.py
- YOLO-AMI 3D defect improve/YOLO-AMI/ultralytics/models/nas/__pycache__/
- YOLO-AMI 3D defect improve/YOLO-AMI/ultralytics/models/nas/__pycache__/model.cpython-39.pyc
- YOLO-AMI 3D defect improve/YOLO-AMI/ultralytics/models/nas/__pycache__/predict.cpython-39.pyc
- YOLO-AMI 3D defect improve/YOLO-AMI/ultralytics/models/nas/__pycache__/val.cpython-39.pyc
- YOLO-AMI 3D defect improve/YOLO-AMI/ultralytics/models/nas/__pycache__/__init__.cpython-39.pyc
- YOLO-AMI 3D defect improve/YOLO-AMI/ultralytics/models/rtdetr/
- YOLO-AMI 3D defect improve/YOLO-AMI/ultralytics/models/rtdetr/model.py
- YOLO-AMI 3D defect improve/YOLO-AMI/ultralytics/models/rtdetr/predict.py
- YOLO-AMI 3D defect improve/YOLO-AMI/ultralytics/models/rtdetr/train.py
- YOLO-AMI 3D defect improve/YOLO-AMI/ultralytics/models/rtdetr/val.py
- YOLO-AMI 3D defect improve/YOLO-AMI/ultralytics/models/rtdetr/__init__.py
- YOLO-AMI 3D defect improve/YOLO-AMI/ultralytics/models/rtdetr/__pycache__/
- YOLO-AMI 3D defect improve/YOLO-AMI/ultralytics/models/rtdetr/__pycache__/model.cpython-39.pyc
- YOLO-AMI 3D defect improve/YOLO-AMI/ultralytics/models/rtdetr/__pycache__/predict.cpython-39.pyc
- YOLO-AMI 3D defect improve/YOLO-AMI/ultralytics/models/rtdetr/__pycache__/train.cpython-39.pyc
- YOLO-AMI 3D defect improve/YOLO-AMI/ultralytics/models/rtdetr/__pycache__/val.cpython-39.pyc
- YOLO-AMI 3D defect improve/YOLO-AMI/ultralytics/models/rtdetr/__pycache__/__init__.cpython-39.pyc
- YOLO-AMI 3D defect improve/YOLO-AMI/ultralytics/models/sam/
- YOLO-AMI 3D defect improve/YOLO-AMI/ultralytics/models/sam/amg.py
- YOLO-AMI 3D defect improve/YOLO-AMI/ultralytics/models/sam/build.py
- YOLO-AMI 3D defect improve/YOLO-AMI/ultralytics/models/sam/model.py
- YOLO-AMI 3D defect improve/YOLO-AMI/ultralytics/models/sam/modules/
- YOLO-AMI 3D defect improve/YOLO-AMI/ultralytics/models/sam/modules/decoders.py
- YOLO-AMI 3D defect improve/YOLO-AMI/ultralytics/models/sam/modules/encoders.py
- YOLO-AMI 3D defect improve/YOLO-AMI/ultralytics/models/sam/modules/sam.py
- YOLO-AMI 3D defect improve/YOLO-AMI/ultralytics/models/sam/modules/tiny_encoder.py
- YOLO-AMI 3D defect improve/YOLO-AMI/ultralytics/models/sam/modules/transformer.py
- YOLO-AMI 3D defect improve/YOLO-AMI/ultralytics/models/sam/modules/__init__.py
- YOLO-AMI 3D defect improve/YOLO-AMI/ultralytics/models/sam/modules/__pycache__/
- YOLO-AMI 3D defect improve/YOLO-AMI/ultralytics/models/sam/modules/__pycache__/decoders.cpython-39.pyc
- YOLO-AMI 3D defect improve/YOLO-AMI/ultralytics/models/sam/modules/__pycache__/encoders.cpython-39.pyc
- YOLO-AMI 3D defect improve/YOLO-AMI/ultralytics/models/sam/modules/__pycache__/sam.cpython-39.pyc
- YOLO-AMI 3D defect improve/YOLO-AMI/ultralytics/models/sam/modules/__pycache__/tiny_encoder.cpython-39.pyc
- YOLO-AMI 3D defect improve/YOLO-AMI/ultralytics/models/sam/modules/__pycache__/transformer.cpython-39.pyc
- YOLO-AMI 3D defect improve/YOLO-AMI/ultralytics/models/sam/modules/__pycache__/__init__.cpython-39.pyc
- YOLO-AMI 3D defect improve/YOLO-AMI/ultralytics/models/sam/predict.py
- YOLO-AMI 3D defect improve/YOLO-AMI/ultralytics/models/sam/__init__.py
- YOLO-AMI 3D defect improve/YOLO-AMI/ultralytics/models/sam/__pycache__/
- YOLO-AMI 3D defect improve/YOLO-AMI/ultralytics/models/sam/__pycache__/amg.cpython-39.pyc
- YOLO-AMI 3D defect improve/YOLO-AMI/ultralytics/models/sam/__pycache__/build.cpython-39.pyc
- YOLO-AMI 3D defect improve/YOLO-AMI/ultralytics/models/sam/__pycache__/model.cpython-39.pyc
- YOLO-AMI 3D defect improve/YOLO-AMI/ultralytics/models/sam/__pycache__/predict.cpython-39.pyc
- YOLO-AMI 3D defect improve/YOLO-AMI/ultralytics/models/sam/__pycache__/__init__.cpython-39.pyc
- YOLO-AMI 3D defect improve/YOLO-AMI/ultralytics/models/utils/
- YOLO-AMI 3D defect improve/YOLO-AMI/ultralytics/models/utils/loss.py
- YOLO-AMI 3D defect improve/YOLO-AMI/ultralytics/models/utils/ops.py
- YOLO-AMI 3D defect improve/YOLO-AMI/ultralytics/models/utils/__init__.py
- YOLO-AMI 3D defect improve/YOLO-AMI/ultralytics/models/yolo/
- YOLO-AMI 3D defect improve/YOLO-AMI/ultralytics/models/yolo/classify/
- YOLO-AMI 3D defect improve/YOLO-AMI/ultralytics/models/yolo/classify/predict.py
- YOLO-AMI 3D defect improve/YOLO-AMI/ultralytics/models/yolo/classify/train.py
- YOLO-AMI 3D defect improve/YOLO-AMI/ultralytics/models/yolo/classify/val.py
- YOLO-AMI 3D defect improve/YOLO-AMI/ultralytics/models/yolo/classify/__init__.py
- YOLO-AMI 3D defect improve/YOLO-AMI/ultralytics/models/yolo/classify/__pycache__/
- YOLO-AMI 3D defect improve/YOLO-AMI/ultralytics/models/yolo/classify/__pycache__/predict.cpython-39.pyc
- YOLO-AMI 3D defect improve/YOLO-AMI/ultralytics/models/yolo/classify/__pycache__/train.cpython-39.pyc
- YOLO-AMI 3D defect improve/YOLO-AMI/ultralytics/models/yolo/classify/__pycache__/val.cpython-39.pyc
- YOLO-AMI 3D defect improve/YOLO-AMI/ultralytics/models/yolo/classify/__pycache__/__init__.cpython-39.pyc
- YOLO-AMI 3D defect improve/YOLO-AMI/ultralytics/models/yolo/detect/
- YOLO-AMI 3D defect improve/YOLO-AMI/ultralytics/models/yolo/detect/predict.py
- YOLO-AMI 3D defect improve/YOLO-AMI/ultralytics/models/yolo/detect/train.py
- YOLO-AMI 3D defect improve/YOLO-AMI/ultralytics/models/yolo/detect/val.py
- YOLO-AMI 3D defect improve/YOLO-AMI/ultralytics/models/yolo/detect/__init__.py
- YOLO-AMI 3D defect improve/YOLO-AMI/ultralytics/models/yolo/detect/__pycache__/
- YOLO-AMI 3D defect improve/YOLO-AMI/ultralytics/models/yolo/detect/__pycache__/predict.cpython-39.pyc
- YOLO-AMI 3D defect improve/YOLO-AMI/ultralytics/models/yolo/detect/__pycache__/train.cpython-39.pyc
- YOLO-AMI 3D defect improve/YOLO-AMI/ultralytics/models/yolo/detect/__pycache__/val.cpython-39.pyc
- YOLO-AMI 3D defect improve/YOLO-AMI/ultralytics/models/yolo/detect/__pycache__/__init__.cpython-39.pyc
- YOLO-AMI 3D defect improve/YOLO-AMI/ultralytics/models/yolo/model.py
- YOLO-AMI 3D defect improve/YOLO-AMI/ultralytics/models/yolo/obb/
- YOLO-AMI 3D defect improve/YOLO-AMI/ultralytics/models/yolo/obb/predict.py
- YOLO-AMI 3D defect improve/YOLO-AMI/ultralytics/models/yolo/obb/train.py
- YOLO-AMI 3D defect improve/YOLO-AMI/ultralytics/models/yolo/obb/val.py
- YOLO-AMI 3D defect improve/YOLO-AMI/ultralytics/models/yolo/obb/__init__.py
- YOLO-AMI 3D defect improve/YOLO-AMI/ultralytics/models/yolo/obb/__pycache__/
- YOLO-AMI 3D defect improve/YOLO-AMI/ultralytics/models/yolo/obb/__pycache__/predict.cpython-39.pyc
- YOLO-AMI 3D defect improve/YOLO-AMI/ultralytics/models/yolo/obb/__pycache__/train.cpython-39.pyc
- YOLO-AMI 3D defect improve/YOLO-AMI/ultralytics/models/yolo/obb/__pycache__/val.cpython-39.pyc
- YOLO-AMI 3D defect improve/YOLO-AMI/ultralytics/models/yolo/obb/__pycache__/__init__.cpython-39.pyc
- YOLO-AMI 3D defect improve/YOLO-AMI/ultralytics/models/yolo/pose/
- YOLO-AMI 3D defect improve/YOLO-AMI/ultralytics/models/yolo/pose/predict.py
- YOLO-AMI 3D defect improve/YOLO-AMI/ultralytics/models/yolo/pose/train.py
- YOLO-AMI 3D defect improve/YOLO-AMI/ultralytics/models/yolo/pose/val.py
- YOLO-AMI 3D defect improve/YOLO-AMI/ultralytics/models/yolo/pose/__init__.py
- YOLO-AMI 3D defect improve/YOLO-AMI/ultralytics/models/yolo/pose/__pycache__/
- YOLO-AMI 3D defect improve/YOLO-AMI/ultralytics/models/yolo/pose/__pycache__/predict.cpython-39.pyc
- YOLO-AMI 3D defect improve/YOLO-AMI/ultralytics/models/yolo/pose/__pycache__/train.cpython-39.pyc
- YOLO-AMI 3D defect improve/YOLO-AMI/ultralytics/models/yolo/pose/__pycache__/val.cpython-39.pyc
- YOLO-AMI 3D defect improve/YOLO-AMI/ultralytics/models/yolo/pose/__pycache__/__init__.cpython-39.pyc
- YOLO-AMI 3D defect improve/YOLO-AMI/ultralytics/models/yolo/segment/
- YOLO-AMI 3D defect improve/YOLO-AMI/ultralytics/models/yolo/segment/predict.py
- YOLO-AMI 3D defect improve/YOLO-AMI/ultralytics/models/yolo/segment/train.py
- YOLO-AMI 3D defect improve/YOLO-AMI/ultralytics/models/yolo/segment/val.py
- YOLO-AMI 3D defect improve/YOLO-AMI/ultralytics/models/yolo/segment/__init__.py
- YOLO-AMI 3D defect improve/YOLO-AMI/ultralytics/models/yolo/segment/__pycache__/
- YOLO-AMI 3D defect improve/YOLO-AMI/ultralytics/models/yolo/segment/__pycache__/predict.cpython-39.pyc
- YOLO-AMI 3D defect improve/YOLO-AMI/ultralytics/models/yolo/segment/__pycache__/train.cpython-39.pyc
- YOLO-AMI 3D defect improve/YOLO-AMI/ultralytics/models/yolo/segment/__pycache__/val.cpython-39.pyc
- YOLO-AMI 3D defect improve/YOLO-AMI/ultralytics/models/yolo/segment/__pycache__/__init__.cpython-39.pyc
- YOLO-AMI 3D defect improve/YOLO-AMI/ultralytics/models/yolo/__init__.py
- YOLO-AMI 3D defect improve/YOLO-AMI/ultralytics/models/yolo/__pycache__/
- YOLO-AMI 3D defect improve/YOLO-AMI/ultralytics/models/yolo/__pycache__/model.cpython-39.pyc
- YOLO-AMI 3D defect improve/YOLO-AMI/ultralytics/models/yolo/__pycache__/__init__.cpython-39.pyc
- YOLO-AMI 3D defect improve/YOLO-AMI/ultralytics/models/yolov10/
- YOLO-AMI 3D defect improve/YOLO-AMI/ultralytics/models/yolov10/model.py
- YOLO-AMI 3D defect improve/YOLO-AMI/ultralytics/models/yolov10/predict.py
- YOLO-AMI 3D defect improve/YOLO-AMI/ultralytics/models/yolov10/train.py
- YOLO-AMI 3D defect improve/YOLO-AMI/ultralytics/models/yolov10/val.py
- YOLO-AMI 3D defect improve/YOLO-AMI/ultralytics/models/yolov10/__init__.py
- YOLO-AMI 3D defect improve/YOLO-AMI/ultralytics/models/yolov10/__pycache__/
- YOLO-AMI 3D defect improve/YOLO-AMI/ultralytics/models/yolov10/__pycache__/model.cpython-39.pyc
- YOLO-AMI 3D defect improve/YOLO-AMI/ultralytics/models/yolov10/__pycache__/predict.cpython-39.pyc
- YOLO-AMI 3D defect improve/YOLO-AMI/ultralytics/models/yolov10/__pycache__/train.cpython-39.pyc
- YOLO-AMI 3D defect improve/YOLO-AMI/ultralytics/models/yolov10/__pycache__/val.cpython-39.pyc
- YOLO-AMI 3D defect improve/YOLO-AMI/ultralytics/models/yolov10/__pycache__/__init__.cpython-39.pyc
- YOLO-AMI 3D defect improve/YOLO-AMI/ultralytics/models/__init__.py
- YOLO-AMI 3D defect improve/YOLO-AMI/ultralytics/nn/
- YOLO-AMI 3D defect improve/YOLO-AMI/ultralytics/nn/AddModules/
- YOLO-AMI 3D defect improve/YOLO-AMI/ultralytics/nn/AddModules/Detect_AFPN.py
- YOLO-AMI 3D defect improve/YOLO-AMI/ultralytics/nn/AddModules/SimAM.py
- YOLO-AMI 3D defect improve/YOLO-AMI/ultralytics/nn/AddModules/__init__.py
- YOLO-AMI 3D defect improve/YOLO-AMI/ultralytics/nn/AddModules/__pycache__/
- YOLO-AMI 3D defect improve/YOLO-AMI/ultralytics/nn/AddModules/__pycache__/Detect_AFPN.cpython-39.pyc
- YOLO-AMI 3D defect improve/YOLO-AMI/ultralytics/nn/AddModules/__pycache__/SimAM.cpython-39.pyc
- YOLO-AMI 3D defect improve/YOLO-AMI/ultralytics/nn/AddModules/__pycache__/__init__.cpython-39.pyc
- YOLO-AMI 3D defect improve/YOLO-AMI/ultralytics/nn/autobackend.py
- YOLO-AMI 3D defect improve/YOLO-AMI/ultralytics/nn/modules/
- YOLO-AMI 3D defect improve/YOLO-AMI/ultralytics/nn/modules/block.py
- YOLO-AMI 3D defect improve/YOLO-AMI/ultralytics/nn/modules/conv.py
- YOLO-AMI 3D defect improve/YOLO-AMI/ultralytics/nn/modules/head.py
- YOLO-AMI 3D defect improve/YOLO-AMI/ultralytics/nn/modules/transformer.py
- YOLO-AMI 3D defect improve/YOLO-AMI/ultralytics/nn/modules/utils.py
- YOLO-AMI 3D defect improve/YOLO-AMI/ultralytics/nn/modules/__init__.py
- YOLO-AMI 3D defect improve/YOLO-AMI/ultralytics/nn/modules/__pycache__/
- YOLO-AMI 3D defect improve/YOLO-AMI/ultralytics/nn/modules/__pycache__/block.cpython-39.pyc
- YOLO-AMI 3D defect improve/YOLO-AMI/ultralytics/nn/modules/__pycache__/conv.cpython-39.pyc
- YOLO-AMI 3D defect improve/YOLO-AMI/ultralytics/nn/modules/__pycache__/head.cpython-39.pyc
- YOLO-AMI 3D defect improve/YOLO-AMI/ultralytics/nn/modules/__pycache__/transformer.cpython-39.pyc
- YOLO-AMI 3D defect improve/YOLO-AMI/ultralytics/nn/modules/__pycache__/utils.cpython-39.pyc
- YOLO-AMI 3D defect improve/YOLO-AMI/ultralytics/nn/modules/__pycache__/__init__.cpython-39.pyc
- YOLO-AMI 3D defect improve/YOLO-AMI/ultralytics/nn/tasks.py
- YOLO-AMI 3D defect improve/YOLO-AMI/ultralytics/nn/__init__.py
- YOLO-AMI 3D defect improve/YOLO-AMI/ultralytics/solutions/
- YOLO-AMI 3D defect improve/YOLO-AMI/ultralytics/solutions/ai_gym.py
- YOLO-AMI 3D defect improve/YOLO-AMI/ultralytics/solutions/distance_calculation.py
- YOLO-AMI 3D defect improve/YOLO-AMI/ultralytics/solutions/heatmap.py
- YOLO-AMI 3D defect improve/YOLO-AMI/ultralytics/solutions/object_counter.py
- YOLO-AMI 3D defect improve/YOLO-AMI/ultralytics/solutions/speed_estimation.py
- YOLO-AMI 3D defect improve/YOLO-AMI/ultralytics/solutions/__init__.py
- YOLO-AMI 3D defect improve/YOLO-AMI/ultralytics/utils/
- YOLO-AMI 3D defect improve/YOLO-AMI/ultralytics/utils/autobatch.py
- YOLO-AMI 3D defect improve/YOLO-AMI/ultralytics/utils/benchmarks.py
- YOLO-AMI 3D defect improve/YOLO-AMI/ultralytics/utils/callbacks/
- YOLO-AMI 3D defect improve/YOLO-AMI/ultralytics/utils/callbacks/base.py
- YOLO-AMI 3D defect improve/YOLO-AMI/ultralytics/utils/callbacks/clearml.py
- YOLO-AMI 3D defect improve/YOLO-AMI/ultralytics/utils/callbacks/comet.py
- YOLO-AMI 3D defect improve/YOLO-AMI/ultralytics/utils/callbacks/dvc.py
- YOLO-AMI 3D defect improve/YOLO-AMI/ultralytics/utils/callbacks/hub.py
- YOLO-AMI 3D defect improve/YOLO-AMI/ultralytics/utils/callbacks/mlflow.py
- YOLO-AMI 3D defect improve/YOLO-AMI/ultralytics/utils/callbacks/neptune.py
- YOLO-AMI 3D defect improve/YOLO-AMI/ultralytics/utils/callbacks/raytune.py
- YOLO-AMI 3D defect improve/YOLO-AMI/ultralytics/utils/callbacks/tensorboard.py
- YOLO-AMI 3D defect improve/YOLO-AMI/ultralytics/utils/callbacks/wb.py
- YOLO-AMI 3D defect improve/YOLO-AMI/ultralytics/utils/callbacks/__init__.py
- YOLO-AMI 3D defect improve/YOLO-AMI/ultralytics/utils/callbacks/__pycache__/
- YOLO-AMI 3D defect improve/YOLO-AMI/ultralytics/utils/callbacks/__pycache__/base.cpython-39.pyc
- YOLO-AMI 3D defect improve/YOLO-AMI/ultralytics/utils/callbacks/__pycache__/clearml.cpython-39.pyc
- YOLO-AMI 3D defect improve/YOLO-AMI/ultralytics/utils/callbacks/__pycache__/comet.cpython-39.pyc
- YOLO-AMI 3D defect improve/YOLO-AMI/ultralytics/utils/callbacks/__pycache__/dvc.cpython-39.pyc
- YOLO-AMI 3D defect improve/YOLO-AMI/ultralytics/utils/callbacks/__pycache__/hub.cpython-39.pyc
- YOLO-AMI 3D defect improve/YOLO-AMI/ultralytics/utils/callbacks/__pycache__/mlflow.cpython-39.pyc
- YOLO-AMI 3D defect improve/YOLO-AMI/ultralytics/utils/callbacks/__pycache__/neptune.cpython-39.pyc
- YOLO-AMI 3D defect improve/YOLO-AMI/ultralytics/utils/callbacks/__pycache__/raytune.cpython-39.pyc
- YOLO-AMI 3D defect improve/YOLO-AMI/ultralytics/utils/callbacks/__pycache__/tensorboard.cpython-39.pyc
- YOLO-AMI 3D defect improve/YOLO-AMI/ultralytics/utils/callbacks/__pycache__/wb.cpython-39.pyc
- YOLO-AMI 3D defect improve/YOLO-AMI/ultralytics/utils/callbacks/__pycache__/__init__.cpython-39.pyc
- YOLO-AMI 3D defect improve/YOLO-AMI/ultralytics/utils/checks.py
- YOLO-AMI 3D defect improve/YOLO-AMI/ultralytics/utils/dist.py
- YOLO-AMI 3D defect improve/YOLO-AMI/ultralytics/utils/downloads.py
- YOLO-AMI 3D defect improve/YOLO-AMI/ultralytics/utils/errors.py
- YOLO-AMI 3D defect improve/YOLO-AMI/ultralytics/utils/files.py
- YOLO-AMI 3D defect improve/YOLO-AMI/ultralytics/utils/instance.py
- YOLO-AMI 3D defect improve/YOLO-AMI/ultralytics/utils/loss.py
- YOLO-AMI 3D defect improve/YOLO-AMI/ultralytics/utils/metrics.py
- YOLO-AMI 3D defect improve/YOLO-AMI/ultralytics/utils/ops.py
- YOLO-AMI 3D defect improve/YOLO-AMI/ultralytics/utils/patches.py
[truncated: 8 more entries]
