# Supplementary material for: YOLO-AMI: enhancing online quality monitoring in 3D printing with composite loss and parameter-free attention
Source: Sci Rep. 2026 Apr 11;16:17064. doi: 10.1038/s41598-026-44342-6 (PMC13230862; doi:10.1038/s41598-026-44342-6)
Supplement: Supplementary file 1 — Supplementary Material 1 [file 41598_2026_44342_MOESM1_ESM.zip › YOLO-AMI 3D defect improve/README.txt]

Source Code for Scientific Reports Submission

Title: [YOLO-AMI]
Authors: [Zhaoxuan Li]

1. Requirements

Please install the necessary libraries provided in requirements.txt.
Example command:

pip install -r requirements.txt


2. Usage (How to Run)

Step 1: Place your data file [datasets.csv] in the ./data/ folder. (We provided a sample data file for testing).

Step 2: Run the main script to reproduce the results:

python main.py


3. Description of Files

main.py: The entry point of the code.

model.py: Implementation of the proposed algorithm.

utils.py: Helper functions.

Due to the size of the dataset, we provide the core implementation of the algorithm
