# Supplementary material for: YOLO-AMI: enhancing online quality monitoring in 3D printing with composite loss and parameter-free attention
Source: Sci Rep. 2026 Apr 11;16:17064. doi: 10.1038/s41598-026-44342-6 (PMC13230862; doi:10.1038/s41598-026-44342-6)
Supplement: Supplementary file 1 — Supplementary Material 1 [file 41598_2026_44342_MOESM1_ESM.zip › YOLO-AMI 3D defect improve/YOLO-AMI/Config.py]

#coding:utf-8

# 图片及视频检测结果保存路径
save_path = 'D:'

# 使用的模型路径
model_path = 'runs/detect/exp/weights/best.pt'


names = {0: 'spaghetti', 1:'zits', 2:'stringing'}

CH_names = ['意大利面式缺陷', '小疙瘩', '拉丝']
