# Supplementary material for: YOLO-AMI: enhancing online quality monitoring in 3D printing with composite loss and parameter-free attention
Source: Sci Rep. 2026 Apr 11;16:17064. doi: 10.1038/s41598-026-44342-6 (PMC13230862; doi:10.1038/s41598-026-44342-6)
Supplement: Supplementary file 1 — Supplementary Material 1 [file 41598_2026_44342_MOESM1_ESM.zip › YOLO-AMI 3D defect improve/YOLO-AMI/datasets/data.yaml]

train: E:\YOLOv10 3D defect improve(doable)\YOLOv10 defect\datasets\images\train
val: E:\YOLOv10 3D defect improve(doable)\YOLOv10 defect\datasets\images\val
test: # test images (optional)

# number of classes
nc: 3

# class names
names: ['spaghetti', 'zits', 'stringing']
