# Supplementary material for: YOLO-AMI: enhancing online quality monitoring in 3D printing with composite loss and parameter-free attention
Source: Sci Rep. 2026 Apr 11;16:17064. doi: 10.1038/s41598-026-44342-6 (PMC13230862; doi:10.1038/s41598-026-44342-6)
Supplement: Supplementary file 1 — Supplementary Material 1 [file 41598_2026_44342_MOESM1_ESM.zip › YOLO-AMI 3D defect improve/YOLO-AMI/easy.py]

import os
import cv2
from ultralytics import YOLO

# 定义输入和输出文件夹
input_folder = "datasets/images/test"  # 这里是你的输入图片路径
output_folder = "output_images"  # 这里是你的输出路径

# 确保输出目录存在
os.makedirs(output_folder, exist_ok=True)

# 加载 YOLOv10 模型
model = YOLO("yolov10n.pt")

# 遍历输入文件夹中的所有图片
for img_name in os.listdir(input_folder):
    img_path = os.path.join(input_folder, img_name)  # 读取的图片路径
    output_path = os.path.join(output_folder, img_name)  # 输出的路径

    # 读取图片并进行目标检测
    results = model(img_path)

    # 绘制检测结果
    result_img = results[0].plot()

    # 保存检测结果
    cv2.imwrite(output_path, result_img)

print("检测完成，结果已保存到:", output_folder)
