# Supplementary material for: YOLO-AMI: enhancing online quality monitoring in 3D printing with composite loss and parameter-free attention
Source: Sci Rep. 2026 Apr 11;16:17064. doi: 10.1038/s41598-026-44342-6 (PMC13230862; doi:10.1038/s41598-026-44342-6)
Supplement: Supplementary file 1 — Supplementary Material 1 [file 41598_2026_44342_MOESM1_ESM.zip › YOLO-AMI 3D defect improve/YOLO-AMI/installPackages.py]

import os

pkgs = ['ultralytics','PyQt5==5.15.2','pyqt5-tools==5.15.2.3.1']

for each in pkgs:
    cmd_line = f"pip install {each} -i https://pypi.tuna.tsinghua.edu.cn/simple"
    os.system(cmd_line)
