# Supplementary material for: YOLO-AMI: enhancing online quality monitoring in 3D printing with composite loss and parameter-free attention
Source: Sci Rep. 2026 Apr 11;16:17064. doi: 10.1038/s41598-026-44342-6 (PMC13230862; doi:10.1038/s41598-026-44342-6)
Supplement: Supplementary file 1 — Supplementary Material 1 [file 41598_2026_44342_MOESM1_ESM.zip › YOLO-AMI 3D defect improve/YOLO-AMI/logs/yolov10b.csv]

epoch	train/box_om	train/cls_om	train/dfl_om	train/box_oo	train/cls_oo	train/dfl_oo	metrics/precision(B)	metrics/recall(B)	metrics/mAP50(B)	metrics/mAP50-95(B)	val/box_om	val/cls_om	val/dfl_om	val/box_oo	val/cls_oo	val/dfl_oo	lr/pg0	lr/pg1	lr/pg2
1	3.6867	5.749	4.2139	3.5174	7.7431	4.2042	0	0	0	0	0	0	0	0	0	0	0.0033261	0.0033261	0.0033261
2	2.7301	4.4958	3.0155	2.6282	5.449	2.5902	0	0	0	0	0	0	0	0	0	0	0.0066463	0.0066463	0.0066463
3	1.8882	3.3387	2.0343	1.9925	4.0188	1.7808	0	0	0	0	0	0	0	0	0	0	0.0099532	0.0099532	0.0099532
4	1.6222	2.7511	1.7595	1.8489	3.2088	1.6212	0	0	0	0	0	0	0	0	0	0	0.0099406	0.0099406	0.0099406
5	1.4924	2.3941	1.6379	1.7629	2.8098	1.5435	0	0	0	0	0	0	0	0	0	0	0.0099406	0.0099406	0.0099406
6	1.4275	2.2005	1.5809	1.7155	2.6171	1.5044	0	0	0	0	0	0	0	0	0	0	0.0099208	0.0099208	0.0099208
7	1.3784	2.0606	1.5347	1.6779	2.4814	1.4702	0	0	0	0	0	0	0	0	0	0	0.009901	0.009901	0.009901
8	1.3389	1.9542	1.4968	1.6493	2.3743	1.4422	0	0	0	0	0	0	0	0	0	0	0.0098812	0.0098812	0.0098812
9	1.3105	1.8826	1.472	1.6302	2.3018	1.4243	0	0	0	0	0	0	0	0	0	0	0.0098614	0.0098614	0.0098614
10	1.2985	1.8243	1.4517	1.6213	2.2466	1.4068	0.42789	0.3074	0.37921	0.25655	1.196	1.5036	1.4417	1.3839	1.8201	1.4151	0.0098416	0.0098416	0.0098416
11	1.2822	1.7796	1.4369	1.6113	2.202	1.3946	0.42789	0.3074	0.37921	0.25655	1.196	1.5036	1.4417	1.3839	1.8201	1.4151	0.0098218	0.0098218	0.0098218
12	1.2657	1.7442	1.4242	1.5909	2.1656	1.3849	0.42789	0.3074	0.37921	0.25655	1.196	1.5036	1.4417	1.3839	1.8201	1.4151	0.009802	0.009802	0.009802
13	1.2543	1.7172	1.4103	1.582	2.1326	1.3742	0.42789	0.3074	0.37921	0.25655	1.196	1.5036	1.4417	1.3839	1.8201	1.4151	0.0097822	0.0097822	0.0097822
14	1.2358	1.6702	1.389	1.571	2.0856	1.357	0.42789	0.3074	0.37921	0.25655	1.196	1.5036	1.4417	1.3839	1.8201	1.4151	0.0097624	0.0097624	0.0097624
15	1.2291	1.6558	1.3806	1.5671	2.0695	1.3476	0.42789	0.3074	0.37921	0.25655	1.196	1.5036	1.4417	1.3839	1.8201	1.4151	0.0097426	0.0097426	0.0097426
16	1.2245	1.6506	1.3757	1.564	2.0711	1.3452	0.42789	0.3074	0.37921	0.25655	1.196	1.5036	1.4417	1.3839	1.8201	1.4151	0.0097228	0.0097228	0.0097228
17	1.2185	1.6194	1.3633	1.5566	2.0397	1.3343	0.42789	0.3074	0.37921	0.25655	1.196	1.5036	1.4417	1.3839	1.8201	1.4151	0.009703	0.009703	0.009703
18	1.2073	1.5939	1.3557	1.5455	2.007	1.3301	0.42789	0.3074	0.37921	0.25655	1.196	1.5036	1.4417	1.3839	1.8201	1.4151	0.0096832	0.0096832	0.0096832
19	1.2052	1.588	1.3467	1.5485	2.0037	1.3217	0.42789	0.3074	0.37921	0.25655	1.196	1.5036	1.4417	1.3839	1.8201	1.4151	0.0096634	0.0096634	0.0096634
20	1.1958	1.5732	1.3414	1.5322	1.982	1.3184	0.49954	0.39237	0.50709	0.359	1.0623	1.1935	1.2955	1.2667	1.4877	1.2906	0.0096436	0.0096436	0.0096436
21	1.1934	1.5625	1.3355	1.5328	1.9795	1.3147	0.49954	0.39237	0.50709	0.359	1.0623	1.1935	1.2955	1.2667	1.4877	1.2906	0.0096238	0.0096238	0.0096238
22	1.1905	1.5496	1.3309	1.5333	1.9639	1.3108	0.49954	0.39237	0.50709	0.359	1.0623	1.1935	1.2955	1.2667	1.4877	1.2906	0.009604	0.009604	0.009604
23	1.1864	1.5465	1.3254	1.5275	1.9599	1.306	0.49954	0.39237	0.50709	0.359	1.0623	1.1935	1.2955	1.2667	1.4877	1.2906	0.0095842	0.0095842	0.0095842
24	1.1717	1.5101	1.3135	1.5089	1.9201	1.2956	0.49954	0.39237	0.50709	0.359	1.0623	1.1935	1.2955	1.2667	1.4877	1.2906	0.0095644	0.0095644	0.0095644
25	1.1733	1.5136	1.3119	1.5142	1.9252	1.2935	0.49954	0.39237	0.50709	0.359	1.0623	1.1935	1.2955	1.2667	1.4877	1.2906	0.0095446	0.0095446	0.0095446
26	1.176	1.5102	1.3078	1.5154	1.9234	1.2916	0.49954	0.39237	0.50709	0.359	1.0623	1.1935	1.2955	1.2667	1.4877	1.2906	0.0095248	0.0095248	0.0095248
27	1.1712	1.4981	1.3026	1.5112	1.9121	1.2878	0.49954	0.39237	0.50709	0.359	1.0623	1.1935	1.2955	1.2667	1.4877	1.2906	0.009505	0.009505	0.009505
28	1.1692	1.4958	1.3035	1.507	1.9072	1.2875	0.49954	0.39237	0.50709	0.359	1.0623	1.1935	1.2955	1.2667	1.4877	1.2906	0.0094852	0.0094852	0.0094852
29	1.1655	1.4939	1.3005	1.5032	1.906	1.2843	0.49954	0.39237	0.50709	0.359	1.0623	1.1935	1.2955	1.2667	1.4877	1.2906	0.0094654	0.0094654	0.0094654
30	1.1666	1.4772	1.2977	1.5059	1.8926	1.2821	0.50421	0.43103	0.55214	0.39748	1.0179	1.0976	1.2413	1.2123	1.3832	1.238	0.0094456	0.0094456	0.0094456
31	1.1585	1.4674	1.2883	1.4986	1.8761	1.2747	0.50421	0.43103	0.55214	0.39748	1.0179	1.0976	1.2413	1.2123	1.3832	1.238	0.0094258	0.0094258	0.0094258
32	1.1496	1.4641	1.2849	1.4859	1.8692	1.2728	0.50421	0.43103	0.55214	0.39748	1.0179	1.0976	1.2413	1.2123	1.3832	1.238	0.009406	0.009406	0.009406
33	1.1519	1.4548	1.2821	1.4907	1.867	1.2694	0.50421	0.43103	0.55214	0.39748	1.0179	1.0976	1.2413	1.2123	1.3832	1.238	0.0093862	0.0093862	0.0093862
34	1.1465	1.453	1.2802	1.4857	1.8592	1.2675	0.50421	0.43103	0.55214	0.39748	1.0179	1.0976	1.2413	1.2123	1.3832	1.238	0.0093664	0.0093664	0.0093664
35	1.1497	1.4549	1.2814	1.4854	1.8669	1.2713	0.50421	0.43103	0.55214	0.39748	1.0179	1.0976	1.2413	1.2123	1.3832	1.238	0.0093466	0.0093466	0.0093466
36	1.1462	1.4412	1.2744	1.4825	1.8504	1.262	0.50421	0.43103	0.55214	0.39748	1.0179	1.0976	1.2413	1.2123	1.3832	1.238	0.0093268	0.0093268	0.0093268
37	1.1541	1.4437	1.2818	1.4908	1.8601	1.2704	0.50421	0.43103	0.55214	0.39748	1.0179	1.0976	1.2413	1.2123	1.3832	1.238	0.009307	0.009307	0.009307
38	1.1471	1.4286	1.2733	1.4841	1.8394	1.2613	0.50421	0.43103	0.55214	0.39748	1.0179	1.0976	1.2413	1.2123	1.3832	1.238	0.0092872	0.0092872	0.0092872
39	1.1403	1.4184	1.2669	1.4783	1.8252	1.2553	0.50421	0.43103	0.55214	0.39748	1.0179	1.0976	1.2413	1.2123	1.3832	1.238	0.0092674	0.0092674	0.0092674
40	1.1453	1.4284	1.2705	1.4823	1.8436	1.26	0.51288	0.44406	0.566	0.41035	1.0037	1.0642	1.2213	1.1941	1.3436	1.2188	0.0092476	0.0092476	0.0092476
41	1.1472	1.4296	1.2705	1.4863	1.8384	1.2597	0.51288	0.44406	0.566	0.41035	1.0037	1.0642	1.2213	1.1941	1.3436	1.2188	0.0092278	0.0092278	0.0092278
42	1.1486	1.4333	1.2708	1.4857	1.8492	1.2588	0.51288	0.44406	0.566	0.41035	1.0037	1.0642	1.2213	1.1941	1.3436	1.2188	0.009208	0.009208	0.009208
43	1.1379	1.4172	1.2594	1.4792	1.8256	1.2489	0.51288	0.44406	0.566	0.41035	1.0037	1.0642	1.2213	1.1941	1.3436	1.2188	0.0091882	0.0091882	0.0091882
44	1.1249	1.3946	1.2533	1.4611	1.8049	1.244	0.51288	0.44406	0.566	0.41035	1.0037	1.0642	1.2213	1.1941	1.3436	1.2188	0.0091684	0.0091684	0.0091684
45	1.1348	1.4079	1.2604	1.472	1.8177	1.2503	0.51288	0.44406	0.566	0.41035	1.0037	1.0642	1.2213	1.1941	1.3436	1.2188	0.0091486	0.0091486	0.0091486
46	1.1371	1.4046	1.259	1.4803	1.8165	1.2495	0.51288	0.44406	0.566	0.41035	1.0037	1.0642	1.2213	1.1941	1.3436	1.2188	0.0091288	0.0091288	0.0091288
47	1.1358	1.3989	1.2549	1.4786	1.8132	1.2439	0.51288	0.44406	0.566	0.41035	1.0037	1.0642	1.2213	1.1941	1.3436	1.2188	0.009109	0.009109	0.009109
48	1.1335	1.3835	1.2524	1.4782	1.7946	1.2444	0.51288	0.44406	0.566	0.41035	1.0037	1.0642	1.2213	1.1941	1.3436	1.2188	0.0090892	0.0090892	0.0090892
49	1.1282	1.3906	1.2538	1.4689	1.8001	1.2457	0.51288	0.44406	0.566	0.41035	1.0037	1.0642	1.2213	1.1941	1.3436	1.2188	0.0090694	0.0090694	0.0090694
50	1.132	1.4027	1.2575	1.4691	1.8104	1.2482	0.52041	0.45008	0.57248	0.41532	0.99958	1.0547	1.214	1.1885	1.3286	1.2123	0.0090496	0.0090496	0.0090496
51	1.122	1.3908	1.2495	1.459	1.8014	1.2429	0.52041	0.45008	0.57248	0.41532	0.99958	1.0547	1.214	1.1885	1.3286	1.2123	0.0090298	0.0090298	0.0090298
52	1.128	1.3988	1.2541	1.4618	1.8069	1.2449	0.52041	0.45008	0.57248	0.41532	0.99958	1.0547	1.214	1.1885	1.3286	1.2123	0.00901	0.00901	0.00901
53	1.1264	1.384	1.2486	1.4666	1.7926	1.2413	0.52041	0.45008	0.57248	0.41532	0.99958	1.0547	1.214	1.1885	1.3286	1.2123	0.0089902	0.0089902	0.0089902
54	1.1328	1.3835	1.2506	1.4726	1.7933	1.241	0.52041	0.45008	0.57248	0.41532	0.99958	1.0547	1.214	1.1885	1.3286	1.2123	0.0089704	0.0089704	0.0089704
55	1.1217	1.3788	1.2468	1.4587	1.7854	1.2392	0.52041	0.45008	0.57248	0.41532	0.99958	1.0547	1.214	1.1885	1.3286	1.2123	0.0089506	0.0089506	0.0089506
56	1.1204	1.3709	1.2407	1.4602	1.7793	1.233	0.52041	0.45008	0.57248	0.41532	0.99958	1.0547	1.214	1.1885	1.3286	1.2123	0.0089308	0.0089308	0.0089308
57	1.1195	1.3722	1.2443	1.4575	1.7791	1.2353	0.52041	0.45008	0.57248	0.41532	0.99958	1.0547	1.214	1.1885	1.3286	1.2123	0.008911	0.008911	0.008911
58	1.125	1.3768	1.2481	1.4642	1.7879	1.2416	0.52041	0.45008	0.57248	0.41532	0.99958	1.0547	1.214	1.1885	1.3286	1.2123	0.0088912	0.0088912	0.0088912
59	1.1155	1.3662	1.2382	1.4549	1.776	1.2327	0.52041	0.45008	0.57248	0.41532	0.99958	1.0547	1.214	1.1885	1.3286	1.2123	0.0088714	0.0088714	0.0088714
60	1.1223	1.3646	1.2425	1.463	1.7733	1.2358	0.53737	0.44091	0.57464	0.41765	0.99861	1.0581	1.211	1.1858	1.3289	1.2101	0.0088516	0.0088516	0.0088516
61	1.1191	1.3645	1.2399	1.4549	1.7763	1.2326	0.53737	0.44091	0.57464	0.41765	0.99861	1.0581	1.211	1.1858	1.3289	1.2101	0.0088318	0.0088318	0.0088318
62	1.1178	1.3648	1.2376	1.4571	1.7746	1.2313	0.53737	0.44091	0.57464	0.41765	0.99861	1.0581	1.211	1.1858	1.3289	1.2101	0.008812	0.008812	0.008812
63	1.1149	1.3528	1.2354	1.4526	1.763	1.2281	0.53737	0.44091	0.57464	0.41765	0.99861	1.0581	1.211	1.1858	1.3289	1.2101	0.0087922	0.0087922	0.0087922
64	1.1125	1.3603	1.2348	1.4526	1.7663	1.2284	0.53737	0.44091	0.57464	0.41765	0.99861	1.0581	1.211	1.1858	1.3289	1.2101	0.0087724	0.0087724	0.0087724
65	1.12	1.3637	1.2388	1.462	1.7734	1.2331	0.53737	0.44091	0.57464	0.41765	0.99861	1.0581	1.211	1.1858	1.3289	1.2101	0.0087526	0.0087526	0.0087526
66	1.1129	1.3455	1.2352	1.4511	1.7519	1.2292	0.53737	0.44091	0.57464	0.41765	0.99861	1.0581	1.211	1.1858	1.3289	1.2101	0.0087328	0.0087328	0.0087328
67	1.1114	1.3553	1.2341	1.448	1.7624	1.2274	0.53737	0.44091	0.57464	0.41765	0.99861	1.0581	1.211	1.1858	1.3289	1.2101	0.008713	0.008713	0.008713
68	1.1116	1.3477	1.2289	1.4531	1.7547	1.2229	0.53737	0.44091	0.57464	0.41765	0.99861	1.0581	1.211	1.1858	1.3289	1.2101	0.0086932	0.0086932	0.0086932
69	1.1081	1.3455	1.2319	1.4413	1.7539	1.2257	0.53737	0.44091	0.57464	0.41765	0.99861	1.0581	1.211	1.1858	1.3289	1.2101	0.0086734	0.0086734	0.0086734
70	1.113	1.3465	1.2305	1.4516	1.7544	1.2253	0.54095	0.43952	0.57656	0.41988	0.99781	1.0689	1.2089	1.1829	1.3411	1.2073	0.0086536	0.0086536	0.0086536
71	1.1112	1.3432	1.2301	1.4515	1.7519	1.2244	0.54095	0.43952	0.57656	0.41988	0.99781	1.0689	1.2089	1.1829	1.3411	1.2073	0.0086338	0.0086338	0.0086338
72	1.1084	1.3454	1.2301	1.4471	1.7527	1.2251	0.54095	0.43952	0.57656	0.41988	0.99781	1.0689	1.2089	1.1829	1.3411	1.2073	0.008614	0.008614	0.008614
73	1.1127	1.3519	1.2308	1.448	1.7588	1.2244	0.54095	0.43952	0.57656	0.41988	0.99781	1.0689	1.2089	1.1829	1.3411	1.2073	0.0085942	0.0085942	0.0085942
74	1.107	1.3289	1.2272	1.4451	1.7349	1.2215	0.54095	0.43952	0.57656	0.41988	0.99781	1.0689	1.2089	1.1829	1.3411	1.2073	0.0085744	0.0085744	0.0085744
75	1.1056	1.3263	1.2238	1.4455	1.7294	1.2189	0.54095	0.43952	0.57656	0.41988	0.99781	1.0689	1.2089	1.1829	1.3411	1.2073	0.0085546	0.0085546	0.0085546
76	1.1047	1.3295	1.2259	1.4423	1.7376	1.2223	0.54095	0.43952	0.57656	0.41988	0.99781	1.0689	1.2089	1.1829	1.3411	1.2073	0.0085348	0.0085348	0.0085348
77	1.1003	1.3198	1.2197	1.4402	1.7266	1.2149	0.54095	0.43952	0.57656	0.41988	0.99781	1.0689	1.2089	1.1829	1.3411	1.2073	0.008515	0.008515	0.008515
78	1.1015	1.3291	1.2242	1.4388	1.7342	1.2199	0.54095	0.43952	0.57656	0.41988	0.99781	1.0689	1.2089	1.1829	1.3411	1.2073	0.0084952	0.0084952	0.0084952
79	1.1041	1.3294	1.2237	1.4425	1.7312	1.2205	0.54095	0.43952	0.57656	0.41988	0.99781	1.0689	1.2089	1.1829	1.3411	1.2073	0.0084754	0.0084754	0.0084754
80	1.1032	1.3261	1.2249	1.4427	1.7234	1.2201	0.54508	0.44326	0.58058	0.42311	0.99528	1.0725	1.2041	1.1804	1.3462	1.2032	0.0084556	0.0084556	0.0084556
81	1.1023	1.3228	1.2206	1.4371	1.7227	1.2157	0.54508	0.44326	0.58058	0.42311	0.99528	1.0725	1.2041	1.1804	1.3462	1.2032	0.0084358	0.0084358	0.0084358
82	1.0998	1.3203	1.22	1.4352	1.7214	1.215	0.54508	0.44326	0.58058	0.42311	0.99528	1.0725	1.2041	1.1804	1.3462	1.2032	0.008416	0.008416	0.008416
83	1.101	1.3184	1.2216	1.437	1.7248	1.2169	0.54508	0.44326	0.58058	0.42311	0.99528	1.0725	1.2041	1.1804	1.3462	1.2032	0.0083962	0.0083962	0.0083962
84	1.0977	1.3128	1.2212	1.4346	1.7187	1.2185	0.54508	0.44326	0.58058	0.42311	0.99528	1.0725	1.2041	1.1804	1.3462	1.2032	0.0083764	0.0083764	0.0083764
85	1.0961	1.3214	1.2204	1.428	1.7204	1.2167	0.54508	0.44326	0.58058	0.42311	0.99528	1.0725	1.2041	1.1804	1.3462	1.2032	0.0083566	0.0083566	0.0083566
86	1.0925	1.3213	1.2156	1.4306	1.7254	1.2126	0.54508	0.44326	0.58058	0.42311	0.99528	1.0725	1.2041	1.1804	1.3462	1.2032	0.0083368	0.0083368	0.0083368
87	1.0996	1.3172	1.2164	1.437	1.7193	1.2124	0.54508	0.44326	0.58058	0.42311	0.99528	1.0725	1.2041	1.1804	1.3462	1.2032	0.008317	0.008317	0.008317
88	1.0939	1.315	1.2151	1.4308	1.7198	1.2131	0.54508	0.44326	0.58058	0.42311	0.99528	1.0725	1.2041	1.1804	1.3462	1.2032	0.0082972	0.0082972	0.0082972
89	1.0938	1.3132	1.217	1.4302	1.7137	1.2131	0.54508	0.44326	0.58058	0.42311	0.99528	1.0725	1.2041	1.1804	1.3462	1.2032	0.0082774	0.0082774	0.0082774
90	1.0926	1.3132	1.2165	1.425	1.7156	1.2132	0.55196	0.44456	0.58622	0.42782	0.98988	1.0669	1.1963	1.1743	1.3411	1.1955	0.0082576	0.0082576	0.0082576
91	1.0912	1.3159	1.2147	1.4257	1.7149	1.212	0.55196	0.44456	0.58622	0.42782	0.98988	1.0669	1.1963	1.1743	1.3411	1.1955	0.0082378	0.0082378	0.0082378
92	1.0995	1.3174	1.2157	1.4335	1.7145	1.2119	0.55196	0.44456	0.58622	0.42782	0.98988	1.0669	1.1963	1.1743	1.3411	1.1955	0.008218	0.008218	0.008218
93	1.0916	1.309	1.2141	1.4251	1.7104	1.2113	0.55196	0.44456	0.58622	0.42782	0.98988	1.0669	1.1963	1.1743	1.3411	1.1955	0.0081982	0.0081982	0.0081982
94	1.0911	1.3165	1.2145	1.4271	1.7167	1.2109	0.55196	0.44456	0.58622	0.42782	0.98988	1.0669	1.1963	1.1743	1.3411	1.1955	0.0081784	0.0081784	0.0081784
95	1.0915	1.3041	1.2115	1.4269	1.7012	1.2081	0.55196	0.44456	0.58622	0.42782	0.98988	1.0669	1.1963	1.1743	1.3411	1.1955	0.0081586	0.0081586	0.0081586
96	1.0992	1.3189	1.2175	1.4305	1.7173	1.2131	0.55196	0.44456	0.58622	0.42782	0.98988	1.0669	1.1963	1.1743	1.3411	1.1955	0.0081388	0.0081388	0.0081388
97	1.0933	1.2932	1.2115	1.4319	1.6961	1.2073	0.55196	0.44456	0.58622	0.42782	0.98988	1.0669	1.1963	1.1743	1.3411	1.1955	0.008119	0.008119	0.008119
98	1.0902	1.3062	1.2083	1.425	1.7058	1.2047	0.55196	0.44456	0.58622	0.42782	0.98988	1.0669	1.1963	1.1743	1.3411	1.1955	0.0080992	0.0080992	0.0080992
99	1.0886	1.2963	1.2104	1.424	1.6956	1.2077	0.55196	0.44456	0.58622	0.42782	0.98988	1.0669	1.1963	1.1743	1.3411	1.1955	0.0080794	0.0080794	0.0080794
100	1.0969	1.2993	1.2115	1.4361	1.7071	1.2085	0.55918	0.44318	0.59289	0.43412	0.98262	1.0508	1.1867	1.1669	1.3237	1.1866	0.0080596	0.0080596	0.0080596
101	1.0929	1.2969	1.2123	1.4297	1.6973	1.2074	0.55918	0.44318	0.59289	0.43412	0.98262	1.0508	1.1867	1.1669	1.3237	1.1866	0.0080398	0.0080398	0.0080398
102	1.0882	1.3011	1.2114	1.4219	1.6987	1.2075	0.55918	0.44318	0.59289	0.43412	0.98262	1.0508	1.1867	1.1669	1.3237	1.1866	0.00802	0.00802	0.00802
103	1.0846	1.2951	1.2082	1.4223	1.6986	1.2054	0.55918	0.44318	0.59289	0.43412	0.98262	1.0508	1.1867	1.1669	1.3237	1.1866	0.0080002	0.0080002	0.0080002
104	1.0836	1.304	1.2095	1.4179	1.7027	1.2057	0.55918	0.44318	0.59289	0.43412	0.98262	1.0508	1.1867	1.1669	1.3237	1.1866	0.0079804	0.0079804	0.0079804
105	1.0876	1.2915	1.2097	1.4183	1.6881	1.2064	0.55918	0.44318	0.59289	0.43412	0.98262	1.0508	1.1867	1.1669	1.3237	1.1866	0.0079606	0.0079606	0.0079606
106	1.0886	1.2904	1.2075	1.4202	1.6864	1.2048	0.55918	0.44318	0.59289	0.43412	0.98262	1.0508	1.1867	1.1669	1.3237	1.1866	0.0079408	0.0079408	0.0079408
107	1.0881	1.2983	1.2083	1.424	1.698	1.2049	0.55918	0.44318	0.59289	0.43412	0.98262	1.0508	1.1867	1.1669	1.3237	1.1866	0.007921	0.007921	0.007921
108	1.0892	1.289	1.2044	1.4282	1.6884	1.2004	0.55918	0.44318	0.59289	0.43412	0.98262	1.0508	1.1867	1.1669	1.3237	1.1866	0.0079012	0.0079012	0.0079012
109	1.0876	1.2888	1.2047	1.4198	1.6872	1.2025	0.55918	0.44318	0.59289	0.43412	0.98262	1.0508	1.1867	1.1669	1.3237	1.1866	0.0078814	0.0078814	0.0078814
110	1.0807	1.2859	1.2037	1.4141	1.6799	1.2	0.56221	0.44976	0.6006	0.44066	0.97571	1.0332	1.1776	1.1613	1.302	1.1785	0.0078616	0.0078616	0.0078616
111	1.0826	1.2858	1.2045	1.415	1.6848	1.2022	0.56221	0.44976	0.6006	0.44066	0.97571	1.0332	1.1776	1.1613	1.302	1.1785	0.0078418	0.0078418	0.0078418
112	1.0804	1.2827	1.2052	1.418	1.6837	1.2033	0.56221	0.44976	0.6006	0.44066	0.97571	1.0332	1.1776	1.1613	1.302	1.1785	0.007822	0.007822	0.007822
113	1.0847	1.2858	1.2052	1.4199	1.6839	1.2026	0.56221	0.44976	0.6006	0.44066	0.97571	1.0332	1.1776	1.1613	1.302	1.1785	0.0078022	0.0078022	0.0078022
114	1.0884	1.2858	1.2073	1.4233	1.6877	1.2029	0.56221	0.44976	0.6006	0.44066	0.97571	1.0332	1.1776	1.1613	1.302	1.1785	0.0077824	0.0077824	0.0077824
115	1.0905	1.2875	1.2059	1.4227	1.6878	1.2007	0.56221	0.44976	0.6006	0.44066	0.97571	1.0332	1.1776	1.1613	1.302	1.1785	0.0077626	0.0077626	0.0077626
116	1.0821	1.278	1.2058	1.4126	1.6693	1.2024	0.56221	0.44976	0.6006	0.44066	0.97571	1.0332	1.1776	1.1613	1.302	1.1785	0.0077428	0.0077428	0.0077428
117	1.0846	1.2794	1.2048	1.4177	1.6764	1.2025	0.56221	0.44976	0.6006	0.44066	0.97571	1.0332	1.1776	1.1613	1.302	1.1785	0.007723	0.007723	0.007723
118	1.0752	1.2725	1.2001	1.4022	1.6637	1.1984	0.56221	0.44976	0.6006	0.44066	0.97571	1.0332	1.1776	1.1613	1.302	1.1785	0.0077032	0.0077032	0.0077032
119	1.0871	1.2842	1.203	1.425	1.6827	1.1998	0.56221	0.44976	0.6006	0.44066	0.97571	1.0332	1.1776	1.1613	1.302	1.1785	0.0076834	0.0076834	0.0076834
120	1.0853	1.2792	1.2043	1.4188	1.6782	1.2024	0.55987	0.45911	0.60792	0.44764	0.96908	1.0122	1.1687	1.1539	1.2803	1.1703	0.0076636	0.0076636	0.0076636
121	1.073	1.2756	1.1986	1.4043	1.6747	1.196	0.55987	0.45911	0.60792	0.44764	0.96908	1.0122	1.1687	1.1539	1.2803	1.1703	0.0076438	0.0076438	0.0076438
122	1.0803	1.2792	1.2032	1.4137	1.6766	1.1999	0.55987	0.45911	0.60792	0.44764	0.96908	1.0122	1.1687	1.1539	1.2803	1.1703	0.007624	0.007624	0.007624
123	1.0795	1.2676	1.1992	1.4125	1.6621	1.1963	0.55987	0.45911	0.60792	0.44764	0.96908	1.0122	1.1687	1.1539	1.2803	1.1703	0.0076042	0.0076042	0.0076042
124	1.0798	1.2825	1.2047	1.4092	1.6728	1.2022	0.55987	0.45911	0.60792	0.44764	0.96908	1.0122	1.1687	1.1539	1.2803	1.1703	0.0075844	0.0075844	0.0075844
125	1.0848	1.2778	1.2044	1.4258	1.6777	1.2007	0.55987	0.45911	0.60792	0.44764	0.96908	1.0122	1.1687	1.1539	1.2803	1.1703	0.0075646	0.0075646	0.0075646
126	1.0805	1.2764	1.2015	1.413	1.6728	1.1986	0.55987	0.45911	0.60792	0.44764	0.96908	1.0122	1.1687	1.1539	1.2803	1.1703	0.0075448	0.0075448	0.0075448
127	1.0742	1.2742	1.2007	1.4029	1.6685	1.1971	0.55987	0.45911	0.60792	0.44764	0.96908	1.0122	1.1687	1.1539	1.2803	1.1703	0.007525	0.007525	0.007525
128	1.0804	1.2737	1.1971	1.4209	1.6678	1.1944	0.55987	0.45911	0.60792	0.44764	0.96908	1.0122	1.1687	1.1539	1.2803	1.1703	0.0075052	0.0075052	0.0075052
129	1.0823	1.2753	1.2006	1.4155	1.6729	1.1971	0.55987	0.45911	0.60792	0.44764	0.96908	1.0122	1.1687	1.1539	1.2803	1.1703	0.0074854	0.0074854	0.0074854
130	1.0747	1.2682	1.1955	1.4114	1.6719	1.1949	0.55427	0.46928	0.61279	0.45221	0.96395	0.99435	1.1618	1.1481	1.2576	1.163	0.0074656	0.0074656	0.0074656
131	1.08	1.2762	1.2022	1.4166	1.6778	1.1997	0.55427	0.46928	0.61279	0.45221	0.96395	0.99435	1.1618	1.1481	1.2576	1.163	0.0074458	0.0074458	0.0074458
132	1.0829	1.2739	1.2028	1.4173	1.6744	1.1998	0.55427	0.46928	0.61279	0.45221	0.96395	0.99435	1.1618	1.1481	1.2576	1.163	0.007426	0.007426	0.007426
133	1.0716	1.2635	1.1961	1.4051	1.6645	1.1949	0.55427	0.46928	0.61279	0.45221	0.96395	0.99435	1.1618	1.1481	1.2576	1.163	0.0074062	0.0074062	0.0074062
134	1.0756	1.2613	1.1961	1.4107	1.6575	1.1946	0.55427	0.46928	0.61279	0.45221	0.96395	0.99435	1.1618	1.1481	1.2576	1.163	0.0073864	0.0073864	0.0073864
135	1.0792	1.2592	1.1948	1.4172	1.6579	1.1928	0.55427	0.46928	0.61279	0.45221	0.96395	0.99435	1.1618	1.1481	1.2576	1.163	0.0073666	0.0073666	0.0073666
136	1.0793	1.2623	1.202	1.4094	1.6602	1.1989	0.55427	0.46928	0.61279	0.45221	0.96395	0.99435	1.1618	1.1481	1.2576	1.163	0.0073468	0.0073468	0.0073468
137	1.0795	1.2671	1.1977	1.4171	1.6626	1.1944	0.55427	0.46928	0.61279	0.45221	0.96395	0.99435	1.1618	1.1481	1.2576	1.163	0.007327	0.007327	0.007327
138	1.0747	1.2579	1.1953	1.4074	1.6515	1.1933	0.55427	0.46928	0.61279	0.45221	0.96395	0.99435	1.1618	1.1481	1.2576	1.163	0.0073072	0.0073072	0.0073072
139	1.0765	1.2596	1.1969	1.4097	1.6586	1.1958	0.55427	0.46928	0.61279	0.45221	0.96395	0.99435	1.1618	1.1481	1.2576	1.163	0.0072874	0.0072874	0.0072874
140	1.0787	1.2523	1.1961	1.416	1.6529	1.1925	0.55888	0.47525	0.6183	0.45738	0.95914	0.97784	1.1556	1.142	1.2404	1.1565	0.0072676	0.0072676	0.0072676
141	1.0752	1.2586	1.1959	1.4099	1.6582	1.1938	0.55888	0.47525	0.6183	0.45738	0.95914	0.97784	1.1556	1.142	1.2404	1.1565	0.0072478	0.0072478	0.0072478
142	1.0737	1.2504	1.1942	1.4116	1.6484	1.1938	0.55888	0.47525	0.6183	0.45738	0.95914	0.97784	1.1556	1.142	1.2404	1.1565	0.007228	0.007228	0.007228
143	1.0728	1.2498	1.1946	1.4111	1.6475	1.1925	0.55888	0.47525	0.6183	0.45738	0.95914	0.97784	1.1556	1.142	1.2404	1.1565	0.0072082	0.0072082	0.0072082
144	1.0713	1.2482	1.1933	1.408	1.6455	1.1918	0.55888	0.47525	0.6183	0.45738	0.95914	0.97784	1.1556	1.142	1.2404	1.1565	0.0071884	0.0071884	0.0071884
145	1.0748	1.255	1.1948	1.4129	1.6534	1.1936	0.55888	0.47525	0.6183	0.45738	0.95914	0.97784	1.1556	1.142	1.2404	1.1565	0.0071686	0.0071686	0.0071686
146	1.0693	1.2516	1.1914	1.4032	1.6466	1.1906	0.55888	0.47525	0.6183	0.45738	0.95914	0.97784	1.1556	1.142	1.2404	1.1565	0.0071488	0.0071488	0.0071488
147	1.0675	1.2509	1.1917	1.3981	1.6459	1.19	0.55888	0.47525	0.6183	0.45738	0.95914	0.97784	1.1556	1.142	1.2404	1.1565	0.007129	0.007129	0.007129
148	1.075	1.2519	1.1947	1.4083	1.6443	1.1922	0.55888	0.47525	0.6183	0.45738	0.95914	0.97784	1.1556	1.142	1.2404	1.1565	0.0071092	0.0071092	0.0071092
149	1.0679	1.2455	1.1903	1.4026	1.6433	1.1907	0.55888	0.47525	0.6183	0.45738	0.95914	0.97784	1.1556	1.142	1.2404	1.1565	0.0070894	0.0070894	0.0070894
150	1.0706	1.2496	1.1905	1.4083	1.6509	1.1892	0.56404	0.47725	0.62297	0.46165	0.95563	0.96453	1.1508	1.1364	1.2237	1.1518	0.0070696	0.0070696	0.0070696
151	1.0658	1.2465	1.1865	1.3988	1.6429	1.1858	0.56404	0.47725	0.62297	0.46165	0.95563	0.96453	1.1508	1.1364	1.2237	1.1518	0.0070498	0.0070498	0.0070498
152	1.0737	1.2541	1.191	1.4105	1.6501	1.1886	0.56404	0.47725	0.62297	0.46165	0.95563	0.96453	1.1508	1.1364	1.2237	1.1518	0.00703	0.00703	0.00703
153	1.0723	1.2535	1.1927	1.4089	1.6462	1.1903	0.56404	0.47725	0.62297	0.46165	0.95563	0.96453	1.1508	1.1364	1.2237	1.1518	0.0070102	0.0070102	0.0070102
154	1.0747	1.2516	1.1943	1.4045	1.6435	1.1925	0.56404	0.47725	0.62297	0.46165	0.95563	0.96453	1.1508	1.1364	1.2237	1.1518	0.0069904	0.0069904	0.0069904
155	1.0706	1.2458	1.189	1.4043	1.6408	1.1866	0.56404	0.47725	0.62297	0.46165	0.95563	0.96453	1.1508	1.1364	1.2237	1.1518	0.0069706	0.0069706	0.0069706
156	1.0753	1.2601	1.1924	1.4079	1.6512	1.1898	0.56404	0.47725	0.62297	0.46165	0.95563	0.96453	1.1508	1.1364	1.2237	1.1518	0.0069508	0.0069508	0.0069508
157	1.0693	1.2378	1.1893	1.4029	1.636	1.1877	0.56404	0.47725	0.62297	0.46165	0.95563	0.96453	1.1508	1.1364	1.2237	1.1518	0.006931	0.006931	0.006931
158	1.0635	1.2338	1.1881	1.396	1.6304	1.1865	0.56404	0.47725	0.62297	0.46165	0.95563	0.96453	1.1508	1.1364	1.2237	1.1518	0.0069112	0.0069112	0.0069112
159	1.0656	1.2316	1.1871	1.3997	1.6212	1.1873	0.56404	0.47725	0.62297	0.46165	0.95563	0.96453	1.1508	1.1364	1.2237	1.1518	0.0068914	0.0068914	0.0068914
160	1.0596	1.2346	1.1865	1.389	1.6259	1.1866	0.57036	0.47687	0.62779	0.46552	0.95189	0.95337	1.1465	1.1318	1.2118	1.1469	0.0068716	0.0068716	0.0068716
161	1.0701	1.2483	1.1899	1.3999	1.6485	1.1883	0.57036	0.47687	0.62779	0.46552	0.95189	0.95337	1.1465	1.1318	1.2118	1.1469	0.0068518	0.0068518	0.0068518
162	1.0642	1.2335	1.1882	1.3969	1.6245	1.1865	0.57036	0.47687	0.62779	0.46552	0.95189	0.95337	1.1465	1.1318	1.2118	1.1469	0.006832	0.006832	0.006832
163	1.0705	1.2481	1.1922	1.402	1.6433	1.1897	0.57036	0.47687	0.62779	0.46552	0.95189	0.95337	1.1465	1.1318	1.2118	1.1469	0.0068122	0.0068122	0.0068122
164	1.0669	1.2356	1.1876	1.3987	1.6345	1.1864	0.57036	0.47687	0.62779	0.46552	0.95189	0.95337	1.1465	1.1318	1.2118	1.1469	0.0067924	0.0067924	0.0067924
165	1.0609	1.2308	1.1852	1.389	1.6169	1.183	0.57036	0.47687	0.62779	0.46552	0.95189	0.95337	1.1465	1.1318	1.2118	1.1469	0.0067726	0.0067726	0.0067726
166	1.0675	1.2338	1.1862	1.4021	1.6265	1.1845	0.57036	0.47687	0.62779	0.46552	0.95189	0.95337	1.1465	1.1318	1.2118	1.1469	0.0067528	0.0067528	0.0067528
167	1.0604	1.2351	1.185	1.3935	1.6296	1.1843	0.57036	0.47687	0.62779	0.46552	0.95189	0.95337	1.1465	1.1318	1.2118	1.1469	0.006733	0.006733	0.006733
168	1.0631	1.2398	1.1857	1.3976	1.6376	1.1837	0.57036	0.47687	0.62779	0.46552	0.95189	0.95337	1.1465	1.1318	1.2118	1.1469	0.0067132	0.0067132	0.0067132
169	1.0609	1.2402	1.1858	1.3958	1.6331	1.1847	0.57036	0.47687	0.62779	0.46552	0.95189	0.95337	1.1465	1.1318	1.2118	1.1469	0.0066934	0.0066934	0.0066934
170	1.0615	1.2348	1.187	1.3965	1.6316	1.1856	0.57122	0.482	0.63166	0.46854	0.94852	0.94419	1.142	1.128	1.2013	1.143	0.0066736	0.0066736	0.0066736
171	1.0616	1.226	1.1857	1.396	1.6187	1.185	0.57122	0.482	0.63166	0.46854	0.94852	0.94419	1.142	1.128	1.2013	1.143	0.0066538	0.0066538	0.0066538
172	1.0615	1.2358	1.1859	1.3931	1.6266	1.1843	0.57122	0.482	0.63166	0.46854	0.94852	0.94419	1.142	1.128	1.2013	1.143	0.006634	0.006634	0.006634
173	1.0637	1.2341	1.1857	1.3974	1.6301	1.1856	0.57122	0.482	0.63166	0.46854	0.94852	0.94419	1.142	1.128	1.2013	1.143	0.0066142	0.0066142	0.0066142
174	1.059	1.224	1.186	1.3904	1.6139	1.1837	0.57122	0.482	0.63166	0.46854	0.94852	0.94419	1.142	1.128	1.2013	1.143	0.0065944	0.0065944	0.0065944
175	1.0594	1.2281	1.1852	1.3918	1.6182	1.1841	0.57122	0.482	0.63166	0.46854	0.94852	0.94419	1.142	1.128	1.2013	1.143	0.0065746	0.0065746	0.0065746
176	1.0626	1.23	1.1814	1.3994	1.6264	1.1798	0.57122	0.482	0.63166	0.46854	0.94852	0.94419	1.142	1.128	1.2013	1.143	0.0065548	0.0065548	0.0065548
177	1.0602	1.2306	1.1847	1.3895	1.6239	1.1834	0.57122	0.482	0.63166	0.46854	0.94852	0.94419	1.142	1.128	1.2013	1.143	0.006535	0.006535	0.006535
178	1.0553	1.2181	1.181	1.3885	1.6113	1.1792	0.57122	0.482	0.63166	0.46854	0.94852	0.94419	1.142	1.128	1.2013	1.143	0.0065152	0.0065152	0.0065152
179	1.0656	1.2265	1.185	1.3996	1.6228	1.1839	0.57122	0.482	0.63166	0.46854	0.94852	0.94419	1.142	1.128	1.2013	1.143	0.0064954	0.0064954	0.0064954
180	1.0595	1.2179	1.1859	1.3927	1.6109	1.1867	0.5692	0.48763	0.63444	0.47163	0.94571	0.93578	1.1385	1.1242	1.1921	1.1393	0.0064756	0.0064756	0.0064756
181	1.0654	1.2329	1.1845	1.3958	1.6244	1.1837	0.5692	0.48763	0.63444	0.47163	0.94571	0.93578	1.1385	1.1242	1.1921	1.1393	0.0064558	0.0064558	0.0064558
182	1.0586	1.2196	1.1812	1.3949	1.6163	1.182	0.5692	0.48763	0.63444	0.47163	0.94571	0.93578	1.1385	1.1242	1.1921	1.1393	0.006436	0.006436	0.006436
183	1.0681	1.2272	1.1844	1.4048	1.6229	1.1822	0.5692	0.48763	0.63444	0.47163	0.94571	0.93578	1.1385	1.1242	1.1921	1.1393	0.0064162	0.0064162	0.0064162
184	1.0593	1.2272	1.1796	1.3916	1.6156	1.1797	0.5692	0.48763	0.63444	0.47163	0.94571	0.93578	1.1385	1.1242	1.1921	1.1393	0.0063964	0.0063964	0.0063964
185	1.0633	1.2124	1.1804	1.3968	1.6068	1.1799	0.5692	0.48763	0.63444	0.47163	0.94571	0.93578	1.1385	1.1242	1.1921	1.1393	0.0063766	0.0063766	0.0063766
186	1.0534	1.2285	1.183	1.3806	1.6172	1.1818	0.5692	0.48763	0.63444	0.47163	0.94571	0.93578	1.1385	1.1242	1.1921	1.1393	0.0063568	0.0063568	0.0063568
187	1.0571	1.2169	1.1809	1.3889	1.6079	1.1804	0.5692	0.48763	0.63444	0.47163	0.94571	0.93578	1.1385	1.1242	1.1921	1.1393	0.006337	0.006337	0.006337
188	1.0635	1.2255	1.1836	1.3993	1.6186	1.1821	0.5692	0.48763	0.63444	0.47163	0.94571	0.93578	1.1385	1.1242	1.1921	1.1393	0.0063172	0.0063172	0.0063172
189	1.0605	1.2222	1.1807	1.3987	1.6182	1.181	0.5692	0.48763	0.63444	0.47163	0.94571	0.93578	1.1385	1.1242	1.1921	1.1393	0.0062974	0.0062974	0.0062974
190	1.0549	1.2156	1.1764	1.3913	1.6092	1.1741	0.57285	0.48761	0.63717	0.47397	0.94286	0.92905	1.135	1.1211	1.1833	1.1364	0.0062776	0.0062776	0.0062776
191	1.0613	1.2143	1.1817	1.3908	1.6036	1.1797	0.57285	0.48761	0.63717	0.47397	0.94286	0.92905	1.135	1.1211	1.1833	1.1364	0.0062578	0.0062578	0.0062578
192	1.0589	1.2188	1.1814	1.3945	1.614	1.1795	0.57285	0.48761	0.63717	0.47397	0.94286	0.92905	1.135	1.1211	1.1833	1.1364	0.006238	0.006238	0.006238
193	1.0569	1.2169	1.1807	1.3869	1.6064	1.1795	0.57285	0.48761	0.63717	0.47397	0.94286	0.92905	1.135	1.1211	1.1833	1.1364	0.0062182	0.0062182	0.0062182
194	1.0542	1.2141	1.1747	1.3878	1.6088	1.1748	0.57285	0.48761	0.63717	0.47397	0.94286	0.92905	1.135	1.1211	1.1833	1.1364	0.0061984	0.0061984	0.0061984
195	1.0561	1.2121	1.1759	1.3875	1.6049	1.1751	0.57285	0.48761	0.63717	0.47397	0.94286	0.92905	1.135	1.1211	1.1833	1.1364	0.0061786	0.0061786	0.0061786
196	1.0532	1.216	1.1754	1.3841	1.6086	1.1751	0.57285	0.48761	0.63717	0.47397	0.94286	0.92905	1.135	1.1211	1.1833	1.1364	0.0061588	0.0061588	0.0061588
197	1.0606	1.2204	1.1799	1.3956	1.6157	1.1799	0.57285	0.48761	0.63717	0.47397	0.94286	0.92905	1.135	1.1211	1.1833	1.1364	0.006139	0.006139	0.006139
198	1.0513	1.212	1.1769	1.3791	1.5984	1.1777	0.57285	0.48761	0.63717	0.47397	0.94286	0.92905	1.135	1.1211	1.1833	1.1364	0.0061192	0.0061192	0.0061192
199	1.0544	1.2041	1.174	1.3891	1.5907	1.1744	0.57285	0.48761	0.63717	0.47397	0.94286	0.92905	1.135	1.1211	1.1833	1.1364	0.0060994	0.0060994	0.0060994
200	1.0493	1.2049	1.1745	1.3817	1.5984	1.1739	0.56676	0.49463	0.64042	0.47689	0.94039	0.9229	1.1318	1.1185	1.1762	1.1334	0.0060796	0.0060796	0.0060796
201	1.0502	1.2108	1.1768	1.3781	1.6013	1.176	0.56676	0.49463	0.64042	0.47689	0.94039	0.9229	1.1318	1.1185	1.1762	1.1334	0.0060598	0.0060598	0.0060598
202	1.0531	1.2105	1.1776	1.3787	1.5967	1.1766	0.56676	0.49463	0.64042	0.47689	0.94039	0.9229	1.1318	1.1185	1.1762	1.1334	0.00604	0.00604	0.00604
203	1.0524	1.2054	1.1764	1.3821	1.5942	1.1758	0.56676	0.49463	0.64042	0.47689	0.94039	0.9229	1.1318	1.1185	1.1762	1.1334	0.0060202	0.0060202	0.0060202
204	1.0547	1.205	1.1765	1.3878	1.5958	1.1762	0.56676	0.49463	0.64042	0.47689	0.94039	0.9229	1.1318	1.1185	1.1762	1.1334	0.0060004	0.0060004	0.0060004
205	1.0506	1.2059	1.1763	1.3767	1.5918	1.1751	0.56676	0.49463	0.64042	0.47689	0.94039	0.9229	1.1318	1.1185	1.1762	1.1334	0.0059806	0.0059806	0.0059806
206	1.0541	1.2032	1.1768	1.386	1.5928	1.1762	0.56676	0.49463	0.64042	0.47689	0.94039	0.9229	1.1318	1.1185	1.1762	1.1334	0.0059608	0.0059608	0.0059608
207	1.0471	1.2007	1.1738	1.3756	1.5914	1.1724	0.56676	0.49463	0.64042	0.47689	0.94039	0.9229	1.1318	1.1185	1.1762	1.1334	0.005941	0.005941	0.005941
208	1.0502	1.2024	1.1739	1.3784	1.589	1.1732	0.56676	0.49463	0.64042	0.47689	0.94039	0.9229	1.1318	1.1185	1.1762	1.1334	0.0059212	0.0059212	0.0059212
209	1.0476	1.2069	1.1759	1.3721	1.5914	1.1754	0.56676	0.49463	0.64042	0.47689	0.94039	0.9229	1.1318	1.1185	1.1762	1.1334	0.0059014	0.0059014	0.0059014
210	1.0529	1.1977	1.1739	1.3855	1.5911	1.1735	0.57537	0.49039	0.64225	0.47888	0.93791	0.91741	1.1291	1.1144	1.1722	1.1298	0.0058816	0.0058816	0.0058816
211	1.0566	1.1983	1.176	1.3908	1.589	1.1747	0.57537	0.49039	0.64225	0.47888	0.93791	0.91741	1.1291	1.1144	1.1722	1.1298	0.0058618	0.0058618	0.0058618
212	1.0482	1.1993	1.1715	1.3758	1.5873	1.1718	0.57537	0.49039	0.64225	0.47888	0.93791	0.91741	1.1291	1.1144	1.1722	1.1298	0.005842	0.005842	0.005842
213	1.0502	1.2019	1.1738	1.3845	1.5947	1.1729	0.57537	0.49039	0.64225	0.47888	0.93791	0.91741	1.1291	1.1144	1.1722	1.1298	0.0058222	0.0058222	0.0058222
214	1.0491	1.1968	1.1742	1.3783	1.5853	1.1731	0.57537	0.49039	0.64225	0.47888	0.93791	0.91741	1.1291	1.1144	1.1722	1.1298	0.0058024	0.0058024	0.0058024
215	1.0494	1.1957	1.1715	1.3829	1.5862	1.1713	0.57537	0.49039	0.64225	0.47888	0.93791	0.91741	1.1291	1.1144	1.1722	1.1298	0.0057826	0.0057826	0.0057826
216	1.0441	1.1916	1.1715	1.3743	1.5826	1.1711	0.57537	0.49039	0.64225	0.47888	0.93791	0.91741	1.1291	1.1144	1.1722	1.1298	0.0057628	0.0057628	0.0057628
217	1.0446	1.1832	1.1652	1.3776	1.5715	1.1668	0.57537	0.49039	0.64225	0.47888	0.93791	0.91741	1.1291	1.1144	1.1722	1.1298	0.005743	0.005743	0.005743
218	1.047	1.2018	1.1731	1.3709	1.5886	1.1738	0.57537	0.49039	0.64225	0.47888	0.93791	0.91741	1.1291	1.1144	1.1722	1.1298	0.0057232	0.0057232	0.0057232
219	1.049	1.1951	1.1716	1.3829	1.5882	1.1723	0.57537	0.49039	0.64225	0.47888	0.93791	0.91741	1.1291	1.1144	1.1722	1.1298	0.0057034	0.0057034	0.0057034
220	1.0537	1.1976	1.1717	1.3858	1.587	1.1703	0.58126	0.49296	0.64434	0.48091	0.93531	0.91221	1.126	1.1119	1.1654	1.1279	0.0056836	0.0056836	0.0056836
221	1.0446	1.1967	1.1695	1.3755	1.5857	1.1688	0.58126	0.49296	0.64434	0.48091	0.93531	0.91221	1.126	1.1119	1.1654	1.1279	0.0056638	0.0056638	0.0056638
222	1.0423	1.1906	1.1689	1.3763	1.5787	1.1709	0.58126	0.49296	0.64434	0.48091	0.93531	0.91221	1.126	1.1119	1.1654	1.1279	0.005644	0.005644	0.005644
223	1.0473	1.1899	1.1706	1.3804	1.5813	1.171	0.58126	0.49296	0.64434	0.48091	0.93531	0.91221	1.126	1.1119	1.1654	1.1279	0.0056242	0.0056242	0.0056242
224	1.0472	1.1996	1.1729	1.3782	1.5948	1.1736	0.58126	0.49296	0.64434	0.48091	0.93531	0.91221	1.126	1.1119	1.1654	1.1279	0.0056044	0.0056044	0.0056044
225	1.0436	1.1911	1.1693	1.3754	1.5791	1.1682	0.58126	0.49296	0.64434	0.48091	0.93531	0.91221	1.126	1.1119	1.1654	1.1279	0.0055846	0.0055846	0.0055846
226	1.0415	1.188	1.166	1.3726	1.5727	1.1663	0.58126	0.49296	0.64434	0.48091	0.93531	0.91221	1.126	1.1119	1.1654	1.1279	0.0055648	0.0055648	0.0055648
227	1.0427	1.1875	1.1686	1.3734	1.5724	1.1689	0.58126	0.49296	0.64434	0.48091	0.93531	0.91221	1.126	1.1119	1.1654	1.1279	0.005545	0.005545	0.005545
228	1.0437	1.1805	1.1674	1.3795	1.5658	1.1684	0.58126	0.49296	0.64434	0.48091	0.93531	0.91221	1.126	1.1119	1.1654	1.1279	0.0055252	0.0055252	0.0055252
229	1.0405	1.1804	1.1666	1.37	1.5684	1.1681	0.58126	0.49296	0.64434	0.48091	0.93531	0.91221	1.126	1.1119	1.1654	1.1279	0.0055054	0.0055054	0.0055054
230	1.0432	1.1868	1.1667	1.3734	1.5749	1.1672	0.5853	0.4919	0.64719	0.4831	0.93375	0.90737	1.124	1.1094	1.1575	1.1259	0.0054856	0.0054856	0.0054856
231	1.0435	1.1748	1.1665	1.3716	1.5644	1.1684	0.5853	0.4919	0.64719	0.4831	0.93375	0.90737	1.124	1.1094	1.1575	1.1259	0.0054658	0.0054658	0.0054658
232	1.0438	1.1814	1.1678	1.3757	1.5692	1.1682	0.5853	0.4919	0.64719	0.4831	0.93375	0.90737	1.124	1.1094	1.1575	1.1259	0.005446	0.005446	0.005446
233	1.0374	1.1757	1.1643	1.3673	1.5607	1.1649	0.5853	0.4919	0.64719	0.4831	0.93375	0.90737	1.124	1.1094	1.1575	1.1259	0.0054262	0.0054262	0.0054262
234	1.0413	1.1787	1.1664	1.3752	1.5666	1.1672	0.5853	0.4919	0.64719	0.4831	0.93375	0.90737	1.124	1.1094	1.1575	1.1259	0.0054064	0.0054064	0.0054064
235	1.0386	1.185	1.1661	1.3697	1.5745	1.1664	0.5853	0.4919	0.64719	0.4831	0.93375	0.90737	1.124	1.1094	1.1575	1.1259	0.0053866	0.0053866	0.0053866
236	1.0427	1.1798	1.1685	1.3733	1.5698	1.1704	0.5853	0.4919	0.64719	0.4831	0.93375	0.90737	1.124	1.1094	1.1575	1.1259	0.0053668	0.0053668	0.0053668
237	1.0382	1.1803	1.1678	1.3642	1.5625	1.167	0.5853	0.4919	0.64719	0.4831	0.93375	0.90737	1.124	1.1094	1.1575	1.1259	0.005347	0.005347	0.005347
238	1.0424	1.1851	1.1698	1.3683	1.5713	1.1706	0.5853	0.4919	0.64719	0.4831	0.93375	0.90737	1.124	1.1094	1.1575	1.1259	0.0053272	0.0053272	0.0053272
239	1.0405	1.1794	1.166	1.3717	1.5644	1.1668	0.5853	0.4919	0.64719	0.4831	0.93375	0.90737	1.124	1.1094	1.1575	1.1259	0.0053074	0.0053074	0.0053074
240	1.0489	1.1746	1.1665	1.3809	1.561	1.1674	0.57708	0.49891	0.65034	0.48552	0.93158	0.90324	1.1217	1.1079	1.1503	1.124	0.0052876	0.0052876	0.0052876
241	1.0359	1.1678	1.1651	1.3629	1.5562	1.1667	0.57708	0.49891	0.65034	0.48552	0.93158	0.90324	1.1217	1.1079	1.1503	1.124	0.0052678	0.0052678	0.0052678
242	1.0411	1.1756	1.1675	1.3708	1.5656	1.1678	0.57708	0.49891	0.65034	0.48552	0.93158	0.90324	1.1217	1.1079	1.1503	1.124	0.005248	0.005248	0.005248
243	1.0466	1.1752	1.168	1.3831	1.5628	1.1693	0.57708	0.49891	0.65034	0.48552	0.93158	0.90324	1.1217	1.1079	1.1503	1.124	0.0052282	0.0052282	0.0052282
244	1.0385	1.1699	1.1636	1.3707	1.5585	1.1652	0.57708	0.49891	0.65034	0.48552	0.93158	0.90324	1.1217	1.1079	1.1503	1.124	0.0052084	0.0052084	0.0052084
245	1.0363	1.1702	1.1638	1.3614	1.5535	1.1645	0.57708	0.49891	0.65034	0.48552	0.93158	0.90324	1.1217	1.1079	1.1503	1.124	0.0051886	0.0051886	0.0051886
246	1.0412	1.18	1.1655	1.3764	1.5695	1.1662	0.57708	0.49891	0.65034	0.48552	0.93158	0.90324	1.1217	1.1079	1.1503	1.124	0.0051688	0.0051688	0.0051688
247	1.0439	1.1725	1.1644	1.3823	1.5651	1.1654	0.57708	0.49891	0.65034	0.48552	0.93158	0.90324	1.1217	1.1079	1.1503	1.124	0.005149	0.005149	0.005149
248	1.0386	1.1725	1.1663	1.3681	1.5597	1.1668	0.57708	0.49891	0.65034	0.48552	0.93158	0.90324	1.1217	1.1079	1.1503	1.124	0.0051292	0.0051292	0.0051292
249	1.034	1.1673	1.1623	1.3622	1.5513	1.1627	0.57708	0.49891	0.65034	0.48552	0.93158	0.90324	1.1217	1.1079	1.1503	1.124	0.0051094	0.0051094	0.0051094
250	1.0433	1.1639	1.1655	1.3737	1.5501	1.1666	0.58551	0.49588	0.65218	0.48692	0.92975	0.90044	1.1195	1.1058	1.1466	1.1216	0.0050896	0.0050896	0.0050896
251	1.0364	1.1676	1.164	1.3657	1.5511	1.1651	0.58551	0.49588	0.65218	0.48692	0.92975	0.90044	1.1195	1.1058	1.1466	1.1216	0.0050698	0.0050698	0.0050698
252	1.0358	1.1708	1.1605	1.3676	1.5563	1.1631	0.58551	0.49588	0.65218	0.48692	0.92975	0.90044	1.1195	1.1058	1.1466	1.1216	0.00505	0.00505	0.00505
253	1.0387	1.1657	1.1604	1.3717	1.5516	1.1615	0.58551	0.49588	0.65218	0.48692	0.92975	0.90044	1.1195	1.1058	1.1466	1.1216	0.0050302	0.0050302	0.0050302
254	1.0324	1.1576	1.1622	1.3554	1.539	1.1644	0.58551	0.49588	0.65218	0.48692	0.92975	0.90044	1.1195	1.1058	1.1466	1.1216	0.0050104	0.0050104	0.0050104
255	1.0354	1.167	1.1622	1.3632	1.5538	1.1628	0.58551	0.49588	0.65218	0.48692	0.92975	0.90044	1.1195	1.1058	1.1466	1.1216	0.0049906	0.0049906	0.0049906
256	1.0354	1.1696	1.1656	1.3636	1.552	1.1665	0.58551	0.49588	0.65218	0.48692	0.92975	0.90044	1.1195	1.1058	1.1466	1.1216	0.0049708	0.0049708	0.0049708
257	1.0396	1.1553	1.16	1.3755	1.5416	1.161	0.58551	0.49588	0.65218	0.48692	0.92975	0.90044	1.1195	1.1058	1.1466	1.1216	0.004951	0.004951	0.004951
258	1.0406	1.1648	1.1636	1.3709	1.5485	1.1634	0.58551	0.49588	0.65218	0.48692	0.92975	0.90044	1.1195	1.1058	1.1466	1.1216	0.0049312	0.0049312	0.0049312
259	1.0344	1.1604	1.1599	1.3696	1.5474	1.1602	0.58551	0.49588	0.65218	0.48692	0.92975	0.90044	1.1195	1.1058	1.1466	1.1216	0.0049114	0.0049114	0.0049114
260	1.0307	1.1533	1.1581	1.3595	1.5344	1.1602	0.57658	0.50501	0.65389	0.48875	0.92794	0.89589	1.117	1.1038	1.1419	1.1196	0.0048916	0.0048916	0.0048916
261	1.0385	1.1549	1.1605	1.3665	1.5386	1.1606	0.57658	0.50501	0.65389	0.48875	0.92794	0.89589	1.117	1.1038	1.1419	1.1196	0.0048718	0.0048718	0.0048718
262	1.0374	1.1627	1.1636	1.3642	1.5501	1.1629	0.57658	0.50501	0.65389	0.48875	0.92794	0.89589	1.117	1.1038	1.1419	1.1196	0.004852	0.004852	0.004852
263	1.0313	1.1554	1.1577	1.362	1.5401	1.1572	0.57658	0.50501	0.65389	0.48875	0.92794	0.89589	1.117	1.1038	1.1419	1.1196	0.0048322	0.0048322	0.0048322
264	1.0316	1.1539	1.1562	1.3639	1.5433	1.1573	0.57658	0.50501	0.65389	0.48875	0.92794	0.89589	1.117	1.1038	1.1419	1.1196	0.0048124	0.0048124	0.0048124
265	1.0342	1.1598	1.1637	1.3576	1.5432	1.1638	0.57658	0.50501	0.65389	0.48875	0.92794	0.89589	1.117	1.1038	1.1419	1.1196	0.0047926	0.0047926	0.0047926
266	1.0308	1.1536	1.1596	1.3564	1.5336	1.1608	0.57658	0.50501	0.65389	0.48875	0.92794	0.89589	1.117	1.1038	1.1419	1.1196	0.0047728	0.0047728	0.0047728
267	1.032	1.1464	1.1564	1.3647	1.5355	1.1579	0.57658	0.50501	0.65389	0.48875	0.92794	0.89589	1.117	1.1038	1.1419	1.1196	0.004753	0.004753	0.004753
268	1.0289	1.1505	1.156	1.3583	1.5302	1.1585	0.57658	0.50501	0.65389	0.48875	0.92794	0.89589	1.117	1.1038	1.1419	1.1196	0.0047332	0.0047332	0.0047332
269	1.0311	1.1554	1.1587	1.3594	1.5418	1.1601	0.57658	0.50501	0.65389	0.48875	0.92794	0.89589	1.117	1.1038	1.1419	1.1196	0.0047134	0.0047134	0.0047134
270	1.0267	1.1513	1.157	1.3559	1.5326	1.1582	0.59442	0.49748	0.65625	0.49097	0.92605	0.89143	1.1144	1.1016	1.1354	1.1175	0.0046936	0.0046936	0.0046936
271	1.0311	1.1469	1.1591	1.3576	1.5269	1.1603	0.59442	0.49748	0.65625	0.49097	0.92605	0.89143	1.1144	1.1016	1.1354	1.1175	0.0046738	0.0046738	0.0046738
272	1.03	1.1495	1.1579	1.361	1.5365	1.1585	0.59442	0.49748	0.65625	0.49097	0.92605	0.89143	1.1144	1.1016	1.1354	1.1175	0.004654	0.004654	0.004654
273	1.0261	1.1419	1.1562	1.3524	1.5208	1.1561	0.59442	0.49748	0.65625	0.49097	0.92605	0.89143	1.1144	1.1016	1.1354	1.1175	0.0046342	0.0046342	0.0046342
274	1.0272	1.1449	1.1586	1.355	1.5263	1.1582	0.59442	0.49748	0.65625	0.49097	0.92605	0.89143	1.1144	1.1016	1.1354	1.1175	0.0046144	0.0046144	0.0046144
275	1.0298	1.146	1.1552	1.3585	1.5338	1.1568	0.59442	0.49748	0.65625	0.49097	0.92605	0.89143	1.1144	1.1016	1.1354	1.1175	0.0045946	0.0045946	0.0045946
276	1.0209	1.1416	1.1513	1.3509	1.524	1.1536	0.59442	0.49748	0.65625	0.49097	0.92605	0.89143	1.1144	1.1016	1.1354	1.1175	0.0045748	0.0045748	0.0045748
277	1.0294	1.1437	1.1546	1.3603	1.5274	1.156	0.59442	0.49748	0.65625	0.49097	0.92605	0.89143	1.1144	1.1016	1.1354	1.1175	0.004555	0.004555	0.004555
278	1.0255	1.1436	1.1534	1.3574	1.524	1.1548	0.59442	0.49748	0.65625	0.49097	0.92605	0.89143	1.1144	1.1016	1.1354	1.1175	0.0045352	0.0045352	0.0045352
279	1.0268	1.1398	1.154	1.3594	1.5239	1.1545	0.59442	0.49748	0.65625	0.49097	0.92605	0.89143	1.1144	1.1016	1.1354	1.1175	0.0045154	0.0045154	0.0045154
280	1.0264	1.1429	1.1552	1.3549	1.5262	1.1564	0.59087	0.50362	0.65879	0.4936	0.92351	0.8879	1.1127	1.0989	1.1305	1.1156	0.0044956	0.0044956	0.0044956
281	1.0312	1.1513	1.1577	1.3639	1.5366	1.1589	0.59087	0.50362	0.65879	0.4936	0.92351	0.8879	1.1127	1.0989	1.1305	1.1156	0.0044758	0.0044758	0.0044758
282	1.0227	1.1356	1.1553	1.3529	1.5204	1.1569	0.59087	0.50362	0.65879	0.4936	0.92351	0.8879	1.1127	1.0989	1.1305	1.1156	0.004456	0.004456	0.004456
283	1.0292	1.1408	1.1551	1.3589	1.5242	1.1563	0.59087	0.50362	0.65879	0.4936	0.92351	0.8879	1.1127	1.0989	1.1305	1.1156	0.0044362	0.0044362	0.0044362
284	1.0275	1.1407	1.1561	1.358	1.5214	1.1573	0.59087	0.50362	0.65879	0.4936	0.92351	0.8879	1.1127	1.0989	1.1305	1.1156	0.0044164	0.0044164	0.0044164
285	1.0319	1.1463	1.1587	1.3628	1.5269	1.1591	0.59087	0.50362	0.65879	0.4936	0.92351	0.8879	1.1127	1.0989	1.1305	1.1156	0.0043966	0.0043966	0.0043966
286	1.0172	1.1353	1.1508	1.3449	1.5138	1.153	0.59087	0.50362	0.65879	0.4936	0.92351	0.8879	1.1127	1.0989	1.1305	1.1156	0.0043768	0.0043768	0.0043768
287	1.0227	1.133	1.1516	1.3533	1.5117	1.153	0.59087	0.50362	0.65879	0.4936	0.92351	0.8879	1.1127	1.0989	1.1305	1.1156	0.004357	0.004357	0.004357
288	1.0182	1.1391	1.153	1.342	1.5185	1.1535	0.59087	0.50362	0.65879	0.4936	0.92351	0.8879	1.1127	1.0989	1.1305	1.1156	0.0043372	0.0043372	0.0043372
289	1.0223	1.1354	1.1549	1.349	1.5152	1.1556	0.59087	0.50362	0.65879	0.4936	0.92351	0.8879	1.1127	1.0989	1.1305	1.1156	0.0043174	0.0043174	0.0043174
290	1.018	1.1329	1.1488	1.3465	1.51	1.1498	0.59165	0.50442	0.66118	0.49569	0.9221	0.8849	1.1109	1.097	1.1261	1.1141	0.0042976	0.0042976	0.0042976
291	1.0236	1.135	1.1524	1.3499	1.517	1.1544	0.59165	0.50442	0.66118	0.49569	0.9221	0.8849	1.1109	1.097	1.1261	1.1141	0.0042778	0.0042778	0.0042778
292	1.0235	1.1369	1.1544	1.3496	1.5178	1.1569	0.59165	0.50442	0.66118	0.49569	0.9221	0.8849	1.1109	1.097	1.1261	1.1141	0.004258	0.004258	0.004258
293	1.0183	1.1275	1.1529	1.3407	1.508	1.1543	0.59165	0.50442	0.66118	0.49569	0.9221	0.8849	1.1109	1.097	1.1261	1.1141	0.0042382	0.0042382	0.0042382
294	1.0188	1.1312	1.1528	1.3458	1.5116	1.1544	0.59165	0.50442	0.66118	0.49569	0.9221	0.8849	1.1109	1.097	1.1261	1.1141	0.0042184	0.0042184	0.0042184
295	1.023	1.1262	1.1507	1.3518	1.5098	1.1522	0.59165	0.50442	0.66118	0.49569	0.9221	0.8849	1.1109	1.097	1.1261	1.1141	0.0041986	0.0041986	0.0041986
296	1.0236	1.1363	1.1533	1.3528	1.5203	1.1544	0.59165	0.50442	0.66118	0.49569	0.9221	0.8849	1.1109	1.097	1.1261	1.1141	0.0041788	0.0041788	0.0041788
297	1.0234	1.1313	1.1514	1.3589	1.5179	1.1535	0.59165	0.50442	0.66118	0.49569	0.9221	0.8849	1.1109	1.097	1.1261	1.1141	0.004159	0.004159	0.004159
298	1.02	1.1305	1.1494	1.3462	1.5102	1.1496	0.59165	0.50442	0.66118	0.49569	0.9221	0.8849	1.1109	1.097	1.1261	1.1141	0.0041392	0.0041392	0.0041392
299	1.0227	1.1227	1.1527	1.3503	1.5011	1.1541	0.59165	0.50442	0.66118	0.49569	0.9221	0.8849	1.1109	1.097	1.1261	1.1141	0.0041194	0.0041194	0.0041194
300	1.0224	1.1345	1.1534	1.3489	1.5156	1.1544	0.58282	0.50928	0.66208	0.49601	0.92122	0.88167	1.1095	1.0952	1.1232	1.1118	0.0040996	0.0040996	0.0040996
301	1.021	1.1188	1.149	1.3499	1.4972	1.1513	0.58282	0.50928	0.66208	0.49601	0.92122	0.88167	1.1095	1.0952	1.1232	1.1118	0.0040798	0.0040798	0.0040798
302	1.0181	1.1254	1.1494	1.3483	1.5085	1.1518	0.58282	0.50928	0.66208	0.49601	0.92122	0.88167	1.1095	1.0952	1.1232	1.1118	0.00406	0.00406	0.00406
303	1.0229	1.1248	1.1513	1.3519	1.507	1.1522	0.58282	0.50928	0.66208	0.49601	0.92122	0.88167	1.1095	1.0952	1.1232	1.1118	0.0040402	0.0040402	0.0040402
304	1.0193	1.1263	1.1485	1.3426	1.5038	1.151	0.58282	0.50928	0.66208	0.49601	0.92122	0.88167	1.1095	1.0952	1.1232	1.1118	0.0040204	0.0040204	0.0040204
305	1.0205	1.1167	1.1487	1.3523	1.4936	1.1501	0.58282	0.50928	0.66208	0.49601	0.92122	0.88167	1.1095	1.0952	1.1232	1.1118	0.0040006	0.0040006	0.0040006
306	1.013	1.116	1.1466	1.3399	1.4899	1.1491	0.58282	0.50928	0.66208	0.49601	0.92122	0.88167	1.1095	1.0952	1.1232	1.1118	0.0039808	0.0039808	0.0039808
307	1.017	1.1163	1.1468	1.3427	1.4935	1.1495	0.58282	0.50928	0.66208	0.49601	0.92122	0.88167	1.1095	1.0952	1.1232	1.1118	0.003961	0.003961	0.003961
308	1.0187	1.1196	1.1457	1.35	1.4964	1.1483	0.58282	0.50928	0.66208	0.49601	0.92122	0.88167	1.1095	1.0952	1.1232	1.1118	0.0039412	0.0039412	0.0039412
309	1.0143	1.1197	1.1458	1.3425	1.4981	1.1486	0.58282	0.50928	0.66208	0.49601	0.92122	0.88167	1.1095	1.0952	1.1232	1.1118	0.0039214	0.0039214	0.0039214
310	1.0155	1.1131	1.1459	1.3422	1.4906	1.1473	0.59213	0.50533	0.66272	0.49655	0.91943	0.87821	1.1072	1.0931	1.1178	1.1102	0.0039016	0.0039016	0.0039016
311	1.013	1.1171	1.1459	1.3402	1.4956	1.1483	0.59213	0.50533	0.66272	0.49655	0.91943	0.87821	1.1072	1.0931	1.1178	1.1102	0.0038818	0.0038818	0.0038818
312	1.0152	1.1119	1.1456	1.3487	1.4953	1.1478	0.59213	0.50533	0.66272	0.49655	0.91943	0.87821	1.1072	1.0931	1.1178	1.1102	0.003862	0.003862	0.003862
313	1.0179	1.1216	1.1484	1.3446	1.5021	1.1499	0.59213	0.50533	0.66272	0.49655	0.91943	0.87821	1.1072	1.0931	1.1178	1.1102	0.0038422	0.0038422	0.0038422
314	1.0175	1.1155	1.148	1.3439	1.4955	1.1498	0.59213	0.50533	0.66272	0.49655	0.91943	0.87821	1.1072	1.0931	1.1178	1.1102	0.0038224	0.0038224	0.0038224
315	1.014	1.1052	1.1434	1.3381	1.4815	1.1462	0.59213	0.50533	0.66272	0.49655	0.91943	0.87821	1.1072	1.0931	1.1178	1.1102	0.0038026	0.0038026	0.0038026
316	1.0125	1.1101	1.1432	1.3394	1.4877	1.1464	0.59213	0.50533	0.66272	0.49655	0.91943	0.87821	1.1072	1.0931	1.1178	1.1102	0.0037828	0.0037828	0.0037828
317	1.012	1.111	1.1434	1.3446	1.4925	1.1468	0.59213	0.50533	0.66272	0.49655	0.91943	0.87821	1.1072	1.0931	1.1178	1.1102	0.003763	0.003763	0.003763
318	1.0056	1.1036	1.1396	1.3258	1.4772	1.1424	0.59213	0.50533	0.66272	0.49655	0.91943	0.87821	1.1072	1.0931	1.1178	1.1102	0.0037432	0.0037432	0.0037432
319	1.0121	1.1042	1.1437	1.3437	1.4847	1.1467	0.59213	0.50533	0.66272	0.49655	0.91943	0.87821	1.1072	1.0931	1.1178	1.1102	0.0037234	0.0037234	0.0037234
320	1.0132	1.1036	1.1418	1.3489	1.4808	1.1417	0.59244	0.50935	0.66494	0.49841	0.9187	0.87433	1.1059	1.0911	1.1134	1.108	0.0037036	0.0037036	0.0037036
321	1.0171	1.1061	1.1465	1.3476	1.4861	1.1477	0.59244	0.50935	0.66494	0.49841	0.9187	0.87433	1.1059	1.0911	1.1134	1.108	0.0036838	0.0036838	0.0036838
322	1.0119	1.1019	1.1418	1.3423	1.4775	1.1431	0.59244	0.50935	0.66494	0.49841	0.9187	0.87433	1.1059	1.0911	1.1134	1.108	0.003664	0.003664	0.003664
323	1.0091	1.1114	1.1434	1.3357	1.4916	1.1456	0.59244	0.50935	0.66494	0.49841	0.9187	0.87433	1.1059	1.0911	1.1134	1.108	0.0036442	0.0036442	0.0036442
324	1.0105	1.0993	1.1431	1.3363	1.4755	1.1453	0.59244	0.50935	0.66494	0.49841	0.9187	0.87433	1.1059	1.0911	1.1134	1.108	0.0036244	0.0036244	0.0036244
325	1.0061	1.0914	1.1395	1.3304	1.4661	1.1421	0.59244	0.50935	0.66494	0.49841	0.9187	0.87433	1.1059	1.0911	1.1134	1.108	0.0036046	0.0036046	0.0036046
326	1.0061	1.1077	1.1427	1.331	1.4867	1.145	0.59244	0.50935	0.66494	0.49841	0.9187	0.87433	1.1059	1.0911	1.1134	1.108	0.0035848	0.0035848	0.0035848
327	1.0072	1.1067	1.1448	1.3319	1.4822	1.1473	0.59244	0.50935	0.66494	0.49841	0.9187	0.87433	1.1059	1.0911	1.1134	1.108	0.003565	0.003565	0.003565
328	1.0011	1.0962	1.1411	1.3224	1.4686	1.1422	0.59244	0.50935	0.66494	0.49841	0.9187	0.87433	1.1059	1.0911	1.1134	1.108	0.0035452	0.0035452	0.0035452
329	1.0014	1.0892	1.1392	1.3248	1.4615	1.1422	0.59244	0.50935	0.66494	0.49841	0.9187	0.87433	1.1059	1.0911	1.1134	1.108	0.0035254	0.0035254	0.0035254
330	1.01	1.0909	1.1414	1.3366	1.4619	1.1426	0.59684	0.5095	0.66832	0.50041	0.91668	0.87147	1.1039	1.0892	1.1097	1.1066	0.0035056	0.0035056	0.0035056
331	1.0086	1.0935	1.1401	1.3376	1.4677	1.1423	0.59684	0.5095	0.66832	0.50041	0.91668	0.87147	1.1039	1.0892	1.1097	1.1066	0.0034858	0.0034858	0.0034858
332	1.0124	1.1014	1.1421	1.3457	1.4831	1.1439	0.59684	0.5095	0.66832	0.50041	0.91668	0.87147	1.1039	1.0892	1.1097	1.1066	0.003466	0.003466	0.003466
333	1.0091	1.0997	1.1392	1.3385	1.4769	1.1418	0.59684	0.5095	0.66832	0.50041	0.91668	0.87147	1.1039	1.0892	1.1097	1.1066	0.0034462	0.0034462	0.0034462
334	1.008	1.0922	1.1405	1.3365	1.466	1.1438	0.59684	0.5095	0.66832	0.50041	0.91668	0.87147	1.1039	1.0892	1.1097	1.1066	0.0034264	0.0034264	0.0034264
335	1.0039	1.0822	1.1366	1.3307	1.4587	1.1393	0.59684	0.5095	0.66832	0.50041	0.91668	0.87147	1.1039	1.0892	1.1097	1.1066	0.0034066	0.0034066	0.0034066
336	0.99982	1.088	1.1349	1.3268	1.4641	1.1371	0.59684	0.5095	0.66832	0.50041	0.91668	0.87147	1.1039	1.0892	1.1097	1.1066	0.0033868	0.0033868	0.0033868
337	1.0038	1.0798	1.1368	1.3307	1.4527	1.1395	0.59684	0.5095	0.66832	0.50041	0.91668	0.87147	1.1039	1.0892	1.1097	1.1066	0.003367	0.003367	0.003367
338	1.005	1.0973	1.1415	1.3317	1.4733	1.1439	0.59684	0.5095	0.66832	0.50041	0.91668	0.87147	1.1039	1.0892	1.1097	1.1066	0.0033472	0.0033472	0.0033472
339	1.0047	1.0837	1.1388	1.3358	1.4621	1.1416	0.59684	0.5095	0.66832	0.50041	0.91668	0.87147	1.1039	1.0892	1.1097	1.1066	0.0033274	0.0033274	0.0033274
340	1.0015	1.0828	1.1354	1.329	1.4544	1.1384	0.60019	0.5124	0.67016	0.50227	0.91596	0.86882	1.1032	1.088	1.1036	1.1051	0.0033076	0.0033076	0.0033076
341	1.004	1.088	1.1395	1.3288	1.4628	1.1418	0.60019	0.5124	0.67016	0.50227	0.91596	0.86882	1.1032	1.088	1.1036	1.1051	0.0032878	0.0032878	0.0032878
342	1.0035	1.0846	1.1374	1.3329	1.4596	1.1386	0.60019	0.5124	0.67016	0.50227	0.91596	0.86882	1.1032	1.088	1.1036	1.1051	0.003268	0.003268	0.003268
343	0.99971	1.0751	1.1364	1.3229	1.4458	1.1404	0.60019	0.5124	0.67016	0.50227	0.91596	0.86882	1.1032	1.088	1.1036	1.1051	0.0032482	0.0032482	0.0032482
344	1.0049	1.0847	1.1349	1.3317	1.4624	1.1381	0.60019	0.5124	0.67016	0.50227	0.91596	0.86882	1.1032	1.088	1.1036	1.1051	0.0032284	0.0032284	0.0032284
345	1.0008	1.0866	1.1361	1.3256	1.4568	1.1377	0.60019	0.5124	0.67016	0.50227	0.91596	0.86882	1.1032	1.088	1.1036	1.1051	0.0032086	0.0032086	0.0032086
346	1.0008	1.0854	1.1386	1.3245	1.4591	1.1407	0.60019	0.5124	0.67016	0.50227	0.91596	0.86882	1.1032	1.088	1.1036	1.1051	0.0031888	0.0031888	0.0031888
347	0.99822	1.0863	1.1361	1.3237	1.4576	1.1387	0.60019	0.5124	0.67016	0.50227	0.91596	0.86882	1.1032	1.088	1.1036	1.1051	0.003169	0.003169	0.003169
348	0.99805	1.0711	1.1338	1.3257	1.4458	1.1379	0.60019	0.5124	0.67016	0.50227	0.91596	0.86882	1.1032	1.088	1.1036	1.1051	0.0031492	0.0031492	0.0031492
349	1.002	1.083	1.1405	1.3276	1.4574	1.1428	0.60019	0.5124	0.67016	0.50227	0.91596	0.86882	1.1032	1.088	1.1036	1.1051	0.0031294	0.0031294	0.0031294
350	1.0003	1.0758	1.1338	1.3286	1.4531	1.1368	0.59894	0.51622	0.67223	0.50419	0.91406	0.86506	1.1012	1.0863	1.0996	1.1043	0.0031096	0.0031096	0.0031096
351	0.99485	1.0649	1.1296	1.3175	1.4338	1.1325	0.59894	0.51622	0.67223	0.50419	0.91406	0.86506	1.1012	1.0863	1.0996	1.1043	0.0030898	0.0030898	0.0030898
352	0.99845	1.0808	1.1357	1.3202	1.4565	1.1384	0.59894	0.51622	0.67223	0.50419	0.91406	0.86506	1.1012	1.0863	1.0996	1.1043	0.00307	0.00307	0.00307
353	0.99477	1.0677	1.1328	1.3168	1.4392	1.1364	0.59894	0.51622	0.67223	0.50419	0.91406	0.86506	1.1012	1.0863	1.0996	1.1043	0.0030502	0.0030502	0.0030502
354	0.99526	1.0686	1.1325	1.3248	1.4415	1.1369	0.59894	0.51622	0.67223	0.50419	0.91406	0.86506	1.1012	1.0863	1.0996	1.1043	0.0030304	0.0030304	0.0030304
355	0.99217	1.075	1.1331	1.315	1.4461	1.1357	0.59894	0.51622	0.67223	0.50419	0.91406	0.86506	1.1012	1.0863	1.0996	1.1043	0.0030106	0.0030106	0.0030106
356	0.99314	1.067	1.1317	1.3151	1.4366	1.134	0.59894	0.51622	0.67223	0.50419	0.91406	0.86506	1.1012	1.0863	1.0996	1.1043	0.0029908	0.0029908	0.0029908
357	0.99532	1.0582	1.1311	1.3184	1.4281	1.1346	0.59894	0.51622	0.67223	0.50419	0.91406	0.86506	1.1012	1.0863	1.0996	1.1043	0.002971	0.002971	0.002971
358	0.99276	1.0683	1.1314	1.3158	1.4385	1.1341	0.59894	0.51622	0.67223	0.50419	0.91406	0.86506	1.1012	1.0863	1.0996	1.1043	0.0029512	0.0029512	0.0029512
359	0.99828	1.0739	1.1333	1.3258	1.4441	1.1355	0.59894	0.51622	0.67223	0.50419	0.91406	0.86506	1.1012	1.0863	1.0996	1.1043	0.0029314	0.0029314	0.0029314
360	0.98883	1.0637	1.1297	1.3119	1.4377	1.133	0.60513	0.51189	0.67367	0.50527	0.91277	0.86168	1.0997	1.085	1.0958	1.1026	0.0029116	0.0029116	0.0029116
361	0.99073	1.0602	1.1305	1.3167	1.4333	1.1331	0.60513	0.51189	0.67367	0.50527	0.91277	0.86168	1.0997	1.085	1.0958	1.1026	0.0028918	0.0028918	0.0028918
362	0.994	1.0674	1.1344	1.3194	1.4368	1.1351	0.60513	0.51189	0.67367	0.50527	0.91277	0.86168	1.0997	1.085	1.0958	1.1026	0.002872	0.002872	0.002872
363	0.98958	1.056	1.127	1.3181	1.4255	1.1308	0.60513	0.51189	0.67367	0.50527	0.91277	0.86168	1.0997	1.085	1.0958	1.1026	0.0028522	0.0028522	0.0028522
364	0.98962	1.0626	1.1315	1.3118	1.4313	1.1344	0.60513	0.51189	0.67367	0.50527	0.91277	0.86168	1.0997	1.085	1.0958	1.1026	0.0028324	0.0028324	0.0028324
365	0.98964	1.0533	1.1287	1.3168	1.4219	1.132	0.60513	0.51189	0.67367	0.50527	0.91277	0.86168	1.0997	1.085	1.0958	1.1026	0.0028126	0.0028126	0.0028126
366	0.98849	1.0569	1.1298	1.3093	1.4248	1.1324	0.60513	0.51189	0.67367	0.50527	0.91277	0.86168	1.0997	1.085	1.0958	1.1026	0.0027928	0.0027928	0.0027928
367	0.98731	1.0585	1.1275	1.3107	1.43	1.1308	0.60513	0.51189	0.67367	0.50527	0.91277	0.86168	1.0997	1.085	1.0958	1.1026	0.002773	0.002773	0.002773
368	0.99114	1.0607	1.1315	1.3163	1.429	1.135	0.60513	0.51189	0.67367	0.50527	0.91277	0.86168	1.0997	1.085	1.0958	1.1026	0.0027532	0.0027532	0.0027532
369	0.98484	1.0522	1.1271	1.306	1.4207	1.1306	0.60513	0.51189	0.67367	0.50527	0.91277	0.86168	1.0997	1.085	1.0958	1.1026	0.0027334	0.0027334	0.0027334
370	0.99278	1.0594	1.1268	1.3176	1.433	1.1301	0.59531	0.51818	0.67483	0.50596	0.91174	0.85735	1.0992	1.0839	1.09	1.1017	0.0027136	0.0027136	0.0027136
371	0.98558	1.045	1.1286	1.3078	1.4117	1.1305	0.59531	0.51818	0.67483	0.50596	0.91174	0.85735	1.0992	1.0839	1.09	1.1017	0.0026938	0.0026938	0.0026938
372	0.98992	1.0596	1.1302	1.3119	1.4258	1.1321	0.59531	0.51818	0.67483	0.50596	0.91174	0.85735	1.0992	1.0839	1.09	1.1017	0.002674	0.002674	0.002674
373	0.98244	1.047	1.1243	1.3069	1.4146	1.1277	0.59531	0.51818	0.67483	0.50596	0.91174	0.85735	1.0992	1.0839	1.09	1.1017	0.0026542	0.0026542	0.0026542
374	0.98881	1.0427	1.1243	1.3121	1.4093	1.1263	0.59531	0.51818	0.67483	0.50596	0.91174	0.85735	1.0992	1.0839	1.09	1.1017	0.0026344	0.0026344	0.0026344
375	0.9897	1.05	1.1273	1.3159	1.4229	1.1322	0.59531	0.51818	0.67483	0.50596	0.91174	0.85735	1.0992	1.0839	1.09	1.1017	0.0026146	0.0026146	0.0026146
376	0.98224	1.0445	1.126	1.3042	1.4093	1.1298	0.59531	0.51818	0.67483	0.50596	0.91174	0.85735	1.0992	1.0839	1.09	1.1017	0.0025948	0.0025948	0.0025948
377	0.98461	1.0543	1.1271	1.3114	1.4224	1.1308	0.59531	0.51818	0.67483	0.50596	0.91174	0.85735	1.0992	1.0839	1.09	1.1017	0.002575	0.002575	0.002575
378	0.98405	1.0439	1.1254	1.3088	1.414	1.1281	0.59531	0.51818	0.67483	0.50596	0.91174	0.85735	1.0992	1.0839	1.09	1.1017	0.0025552	0.0025552	0.0025552
379	0.98247	1.0411	1.1221	1.3057	1.406	1.1252	0.59531	0.51818	0.67483	0.50596	0.91174	0.85735	1.0992	1.0839	1.09	1.1017	0.0025354	0.0025354	0.0025354
380	0.99044	1.0488	1.1266	1.3192	1.4218	1.1301	0.59813	0.51949	0.67581	0.50773	0.91002	0.8535	1.0979	1.0827	1.0857	1.1	0.0025156	0.0025156	0.0025156
381	0.98325	1.0333	1.1213	1.3071	1.4008	1.124	0.59813	0.51949	0.67581	0.50773	0.91002	0.8535	1.0979	1.0827	1.0857	1.1	0.0024958	0.0024958	0.0024958
382	0.98807	1.0428	1.1267	1.3159	1.4158	1.128	0.59813	0.51949	0.67581	0.50773	0.91002	0.8535	1.0979	1.0827	1.0857	1.1	0.002476	0.002476	0.002476
383	0.9853	1.0389	1.1239	1.3128	1.4046	1.1264	0.59813	0.51949	0.67581	0.50773	0.91002	0.8535	1.0979	1.0827	1.0857	1.1	0.0024562	0.0024562	0.0024562
384	0.98983	1.0348	1.1224	1.3194	1.4076	1.1251	0.59813	0.51949	0.67581	0.50773	0.91002	0.8535	1.0979	1.0827	1.0857	1.1	0.0024364	0.0024364	0.0024364
385	0.98441	1.0338	1.1235	1.31	1.4024	1.1255	0.59813	0.51949	0.67581	0.50773	0.91002	0.8535	1.0979	1.0827	1.0857	1.1	0.0024166	0.0024166	0.0024166
386	0.98149	1.0329	1.1222	1.3006	1.3978	1.1262	0.59813	0.51949	0.67581	0.50773	0.91002	0.8535	1.0979	1.0827	1.0857	1.1	0.0023968	0.0023968	0.0023968
387	0.98041	1.0327	1.1203	1.3045	1.4017	1.1247	0.59813	0.51949	0.67581	0.50773	0.91002	0.8535	1.0979	1.0827	1.0857	1.1	0.002377	0.002377	0.002377
388	0.97622	1.0339	1.1191	1.2988	1.4016	1.1228	0.59813	0.51949	0.67581	0.50773	0.91002	0.8535	1.0979	1.0827	1.0857	1.1	0.0023572	0.0023572	0.0023572
389	0.98496	1.0307	1.1208	1.3107	1.3983	1.1248	0.59813	0.51949	0.67581	0.50773	0.91002	0.8535	1.0979	1.0827	1.0857	1.1	0.0023374	0.0023374	0.0023374
390	0.97383	1.0274	1.1183	1.2965	1.3906	1.1219	0.58716	0.52843	0.67768	0.50892	0.90824	0.85078	1.0961	1.0799	1.0822	1.098	0.0023176	0.0023176	0.0023176
391	0.97726	1.0284	1.1202	1.3005	1.397	1.1233	0.58716	0.52843	0.67768	0.50892	0.90824	0.85078	1.0961	1.0799	1.0822	1.098	0.0022978	0.0022978	0.0022978
392	0.97994	1.0342	1.1196	1.3076	1.4032	1.1231	0.58716	0.52843	0.67768	0.50892	0.90824	0.85078	1.0961	1.0799	1.0822	1.098	0.002278	0.002278	0.002278
393	0.98147	1.0264	1.1182	1.3085	1.3944	1.1224	0.58716	0.52843	0.67768	0.50892	0.90824	0.85078	1.0961	1.0799	1.0822	1.098	0.0022582	0.0022582	0.0022582
394	0.98318	1.0212	1.1197	1.3062	1.387	1.1233	0.58716	0.52843	0.67768	0.50892	0.90824	0.85078	1.0961	1.0799	1.0822	1.098	0.0022384	0.0022384	0.0022384
395	0.97602	1.0227	1.1167	1.2997	1.3851	1.1199	0.58716	0.52843	0.67768	0.50892	0.90824	0.85078	1.0961	1.0799	1.0822	1.098	0.0022186	0.0022186	0.0022186
396	0.97568	1.0227	1.118	1.2963	1.3903	1.1208	0.58716	0.52843	0.67768	0.50892	0.90824	0.85078	1.0961	1.0799	1.0822	1.098	0.0021988	0.0021988	0.0021988
397	0.97476	1.0215	1.1166	1.2972	1.3855	1.1193	0.58716	0.52843	0.67768	0.50892	0.90824	0.85078	1.0961	1.0799	1.0822	1.098	0.002179	0.002179	0.002179
398	0.97573	1.0187	1.1179	1.2975	1.3827	1.1216	0.58716	0.52843	0.67768	0.50892	0.90824	0.85078	1.0961	1.0799	1.0822	1.098	0.0021592	0.0021592	0.0021592
399	0.97331	1.0175	1.1164	1.2942	1.3812	1.1203	0.58716	0.52843	0.67768	0.50892	0.90824	0.85078	1.0961	1.0799	1.0822	1.098	0.0021394	0.0021394	0.0021394
400	0.97401	1.0133	1.1147	1.2988	1.3774	1.1183	0.59081	0.53068	0.6799	0.51082	0.90605	0.84807	1.0935	1.0787	1.0779	1.096	0.0021196	0.0021196	0.0021196
401	0.96957	1.0129	1.1138	1.2944	1.3776	1.1169	0.59081	0.53068	0.6799	0.51082	0.90605	0.84807	1.0935	1.0787	1.0779	1.096	0.0020998	0.0020998	0.0020998
402	0.97128	1.0166	1.1159	1.2943	1.3801	1.1209	0.59081	0.53068	0.6799	0.51082	0.90605	0.84807	1.0935	1.0787	1.0779	1.096	0.00208	0.00208	0.00208
403	0.96736	1.0051	1.113	1.293	1.3687	1.1159	0.59081	0.53068	0.6799	0.51082	0.90605	0.84807	1.0935	1.0787	1.0779	1.096	0.0020602	0.0020602	0.0020602
404	0.97197	1.0167	1.1172	1.2949	1.3789	1.1213	0.59081	0.53068	0.6799	0.51082	0.90605	0.84807	1.0935	1.0787	1.0779	1.096	0.0020404	0.0020404	0.0020404
405	0.97473	1.0127	1.117	1.2967	1.379	1.1189	0.59081	0.53068	0.6799	0.51082	0.90605	0.84807	1.0935	1.0787	1.0779	1.096	0.0020206	0.0020206	0.0020206
406	0.96697	1.0009	1.1122	1.2899	1.367	1.1159	0.59081	0.53068	0.6799	0.51082	0.90605	0.84807	1.0935	1.0787	1.0779	1.096	0.0020008	0.0020008	0.0020008
407	0.96268	1.005	1.1114	1.2791	1.3622	1.1161	0.59081	0.53068	0.6799	0.51082	0.90605	0.84807	1.0935	1.0787	1.0779	1.096	0.001981	0.001981	0.001981
408	0.96633	1.0072	1.1104	1.2897	1.3671	1.1142	0.59081	0.53068	0.6799	0.51082	0.90605	0.84807	1.0935	1.0787	1.0779	1.096	0.0019612	0.0019612	0.0019612
409	0.96139	0.99914	1.1112	1.2827	1.3632	1.1148	0.59081	0.53068	0.6799	0.51082	0.90605	0.84807	1.0935	1.0787	1.0779	1.096	0.0019414	0.0019414	0.0019414
410	0.96488	1.0012	1.1108	1.2904	1.3659	1.115	0.58998	0.5311	0.68247	0.51349	0.9048	0.84438	1.0918	1.0761	1.0755	1.0944	0.0019216	0.0019216	0.0019216
411	0.97359	1.0066	1.1146	1.2962	1.373	1.1168	0.58998	0.5311	0.68247	0.51349	0.9048	0.84438	1.0918	1.0761	1.0755	1.0944	0.0019018	0.0019018	0.0019018
412	0.96668	1.0008	1.1132	1.2893	1.3651	1.1177	0.58998	0.5311	0.68247	0.51349	0.9048	0.84438	1.0918	1.0761	1.0755	1.0944	0.001882	0.001882	0.001882
413	0.97236	1.0075	1.1142	1.2953	1.3707	1.1169	0.58998	0.5311	0.68247	0.51349	0.9048	0.84438	1.0918	1.0761	1.0755	1.0944	0.0018622	0.0018622	0.0018622
414	0.96588	1.0065	1.1129	1.2867	1.3689	1.1163	0.58998	0.5311	0.68247	0.51349	0.9048	0.84438	1.0918	1.0761	1.0755	1.0944	0.0018424	0.0018424	0.0018424
415	0.96611	1.0031	1.1099	1.2855	1.3643	1.113	0.58998	0.5311	0.68247	0.51349	0.9048	0.84438	1.0918	1.0761	1.0755	1.0944	0.0018226	0.0018226	0.0018226
416	0.96285	0.99758	1.1078	1.2829	1.3564	1.1108	0.58998	0.5311	0.68247	0.51349	0.9048	0.84438	1.0918	1.0761	1.0755	1.0944	0.0018028	0.0018028	0.0018028
417	0.96149	0.98902	1.109	1.2799	1.3469	1.1136	0.58998	0.5311	0.68247	0.51349	0.9048	0.84438	1.0918	1.0761	1.0755	1.0944	0.001783	0.001783	0.001783
418	0.96531	0.9967	1.1118	1.2858	1.3607	1.1148	0.58998	0.5311	0.68247	0.51349	0.9048	0.84438	1.0918	1.0761	1.0755	1.0944	0.0017632	0.0017632	0.0017632
419	0.957	0.99387	1.1083	1.2787	1.3537	1.1124	0.58998	0.5311	0.68247	0.51349	0.9048	0.84438	1.0918	1.0761	1.0755	1.0944	0.0017434	0.0017434	0.0017434
420	0.95853	0.9824	1.1061	1.2817	1.3402	1.1101	0.59258	0.5328	0.68345	0.51427	0.90318	0.84082	1.0898	1.074	1.0713	1.0922	0.0017236	0.0017236	0.0017236
421	0.96448	0.99261	1.112	1.2826	1.3492	1.1144	0.59258	0.5328	0.68345	0.51427	0.90318	0.84082	1.0898	1.074	1.0713	1.0922	0.0017038	0.0017038	0.0017038
422	0.95768	0.98325	1.1088	1.2741	1.3415	1.1132	0.59258	0.5328	0.68345	0.51427	0.90318	0.84082	1.0898	1.074	1.0713	1.0922	0.001684	0.001684	0.001684
423	0.95819	0.98283	1.1067	1.2782	1.3424	1.111	0.59258	0.5328	0.68345	0.51427	0.90318	0.84082	1.0898	1.074	1.0713	1.0922	0.0016642	0.0016642	0.0016642
424	0.95995	0.98559	1.1078	1.2802	1.3405	1.1112	0.59258	0.5328	0.68345	0.51427	0.90318	0.84082	1.0898	1.074	1.0713	1.0922	0.0016444	0.0016444	0.0016444
425	0.95525	0.97838	1.1049	1.2763	1.3372	1.1088	0.59258	0.5328	0.68345	0.51427	0.90318	0.84082	1.0898	1.074	1.0713	1.0922	0.0016246	0.0016246	0.0016246
426	0.96209	0.98174	1.1056	1.2857	1.3391	1.1094	0.59258	0.5328	0.68345	0.51427	0.90318	0.84082	1.0898	1.074	1.0713	1.0922	0.0016048	0.0016048	0.0016048
427	0.95454	0.97319	1.103	1.2738	1.3319	1.1073	0.59258	0.5328	0.68345	0.51427	0.90318	0.84082	1.0898	1.074	1.0713	1.0922	0.001585	0.001585	0.001585
428	0.95155	0.95857	1.1022	1.2716	1.3118	1.1054	0.59258	0.5328	0.68345	0.51427	0.90318	0.84082	1.0898	1.074	1.0713	1.0922	0.0015652	0.0015652	0.0015652
429	0.94962	0.97145	1.1026	1.2674	1.3235	1.1073	0.59258	0.5328	0.68345	0.51427	0.90318	0.84082	1.0898	1.074	1.0713	1.0922	0.0015454	0.0015454	0.0015454
430	0.95348	0.97382	1.1051	1.2688	1.3289	1.1079	0.60161	0.53006	0.6859	0.51656	0.90128	0.8369	1.0882	1.0718	1.0678	1.0907	0.0015256	0.0015256	0.0015256
431	0.9584	0.9735	1.1085	1.2769	1.3337	1.1118	0.60161	0.53006	0.6859	0.51656	0.90128	0.8369	1.0882	1.0718	1.0678	1.0907	0.0015058	0.0015058	0.0015058
432	0.94998	0.96942	1.1038	1.2664	1.3255	1.1077	0.60161	0.53006	0.6859	0.51656	0.90128	0.8369	1.0882	1.0718	1.0678	1.0907	0.001486	0.001486	0.001486
433	0.95382	0.97335	1.1029	1.2743	1.331	1.1085	0.60161	0.53006	0.6859	0.51656	0.90128	0.8369	1.0882	1.0718	1.0678	1.0907	0.0014662	0.0014662	0.0014662
434	0.95117	0.96781	1.102	1.2684	1.3205	1.1059	0.60161	0.53006	0.6859	0.51656	0.90128	0.8369	1.0882	1.0718	1.0678	1.0907	0.0014464	0.0014464	0.0014464
435	0.95838	0.9711	1.106	1.2786	1.3307	1.1079	0.60161	0.53006	0.6859	0.51656	0.90128	0.8369	1.0882	1.0718	1.0678	1.0907	0.0014266	0.0014266	0.0014266
436	0.94143	0.95413	1.0983	1.2545	1.3041	1.1023	0.60161	0.53006	0.6859	0.51656	0.90128	0.8369	1.0882	1.0718	1.0678	1.0907	0.0014068	0.0014068	0.0014068
437	0.95128	0.96431	1.1005	1.2745	1.3223	1.1036	0.60161	0.53006	0.6859	0.51656	0.90128	0.8369	1.0882	1.0718	1.0678	1.0907	0.001387	0.001387	0.001387
438	0.94913	0.95765	1.1001	1.2693	1.3109	1.1032	0.60161	0.53006	0.6859	0.51656	0.90128	0.8369	1.0882	1.0718	1.0678	1.0907	0.0013672	0.0013672	0.0013672
439	0.94992	0.96243	1.1034	1.2632	1.3168	1.1082	0.60161	0.53006	0.6859	0.51656	0.90128	0.8369	1.0882	1.0718	1.0678	1.0907	0.0013474	0.0013474	0.0013474
440	0.94841	0.95451	1.0975	1.2695	1.309	1.1026	0.60212	0.53395	0.68658	0.51721	0.90047	0.83338	1.0874	1.0694	1.0657	1.0894	0.0013276	0.0013276	0.0013276
441	0.94565	0.95066	1.0987	1.2627	1.2998	1.1013	0.60212	0.53395	0.68658	0.51721	0.90047	0.83338	1.0874	1.0694	1.0657	1.0894	0.0013078	0.0013078	0.0013078
442	0.94534	0.9478	1.0981	1.2631	1.2998	1.1013	0.60212	0.53395	0.68658	0.51721	0.90047	0.83338	1.0874	1.0694	1.0657	1.0894	0.001288	0.001288	0.001288
443	0.94518	0.95374	1.0984	1.2645	1.3072	1.1022	0.60212	0.53395	0.68658	0.51721	0.90047	0.83338	1.0874	1.0694	1.0657	1.0894	0.0012682	0.0012682	0.0012682
444	0.94805	0.95113	1.0985	1.2683	1.3063	1.103	0.60212	0.53395	0.68658	0.51721	0.90047	0.83338	1.0874	1.0694	1.0657	1.0894	0.0012484	0.0012484	0.0012484
445	0.94541	0.94529	1.0971	1.2616	1.2974	1.1014	0.60212	0.53395	0.68658	0.51721	0.90047	0.83338	1.0874	1.0694	1.0657	1.0894	0.0012286	0.0012286	0.0012286
446	0.93443	0.93932	1.0935	1.2487	1.2883	1.0982	0.60212	0.53395	0.68658	0.51721	0.90047	0.83338	1.0874	1.0694	1.0657	1.0894	0.0012088	0.0012088	0.0012088
447	0.94453	0.94943	1.0993	1.2613	1.3061	1.1032	0.60212	0.53395	0.68658	0.51721	0.90047	0.83338	1.0874	1.0694	1.0657	1.0894	0.001189	0.001189	0.001189
448	0.93459	0.93717	1.0942	1.2503	1.2887	1.0988	0.60212	0.53395	0.68658	0.51721	0.90047	0.83338	1.0874	1.0694	1.0657	1.0894	0.0011692	0.0011692	0.0011692
449	0.93479	0.93001	1.0898	1.2542	1.2816	1.0951	0.60212	0.53395	0.68658	0.51721	0.90047	0.83338	1.0874	1.0694	1.0657	1.0894	0.0011494	0.0011494	0.0011494
450	0.93468	0.93461	1.0931	1.2484	1.2839	1.0975	0.60291	0.53181	0.68847	0.51884	0.90016	0.83216	1.087	1.068	1.0607	1.0895	0.0011296	0.0011296	0.0011296
451	0.93708	0.93315	1.0938	1.252	1.2842	1.097	0.60291	0.53181	0.68847	0.51884	0.90016	0.83216	1.087	1.068	1.0607	1.0895	0.0011098	0.0011098	0.0011098
452	0.93974	0.92736	1.0924	1.2571	1.2775	1.0968	0.60291	0.53181	0.68847	0.51884	0.90016	0.83216	1.087	1.068	1.0607	1.0895	0.00109	0.00109	0.00109
453	0.93747	0.93315	1.095	1.255	1.2833	1.1006	0.60291	0.53181	0.68847	0.51884	0.90016	0.83216	1.087	1.068	1.0607	1.0895	0.0010702	0.0010702	0.0010702
454	0.93371	0.93036	1.0902	1.2509	1.2786	1.0945	0.60291	0.53181	0.68847	0.51884	0.90016	0.83216	1.087	1.068	1.0607	1.0895	0.0010504	0.0010504	0.0010504
455	0.93303	0.92163	1.0897	1.2534	1.2715	1.0934	0.60291	0.53181	0.68847	0.51884	0.90016	0.83216	1.087	1.068	1.0607	1.0895	0.0010306	0.0010306	0.0010306
456	0.9299	0.91961	1.0884	1.2448	1.2679	1.0927	0.60291	0.53181	0.68847	0.51884	0.90016	0.83216	1.087	1.068	1.0607	1.0895	0.0010108	0.0010108	0.0010108
457	0.93539	0.92014	1.0887	1.257	1.2703	1.0923	0.60291	0.53181	0.68847	0.51884	0.90016	0.83216	1.087	1.068	1.0607	1.0895	0.000991	0.000991	0.000991
458	0.92985	0.92066	1.0887	1.2433	1.2677	1.0938	0.60291	0.53181	0.68847	0.51884	0.90016	0.83216	1.087	1.068	1.0607	1.0895	0.0009712	0.0009712	0.0009712
459	0.92959	0.92367	1.0859	1.2452	1.2705	1.0909	0.60291	0.53181	0.68847	0.51884	0.90016	0.83216	1.087	1.068	1.0607	1.0895	0.0009514	0.0009514	0.0009514
460	0.92562	0.91289	1.0872	1.2408	1.2626	1.0911	0.59985	0.53432	0.69022	0.52032	0.89836	0.82885	1.0858	1.0669	1.0581	1.0875	0.0009316	0.0009316	0.0009316
461	0.92654	0.91244	1.0854	1.2436	1.2607	1.0896	0.59985	0.53432	0.69022	0.52032	0.89836	0.82885	1.0858	1.0669	1.0581	1.0875	0.0009118	0.0009118	0.0009118
462	0.92531	0.9162	1.0886	1.2364	1.2605	1.0927	0.59985	0.53432	0.69022	0.52032	0.89836	0.82885	1.0858	1.0669	1.0581	1.0875	0.000892	0.000892	0.000892
463	0.92488	0.91138	1.0837	1.246	1.2589	1.0894	0.59985	0.53432	0.69022	0.52032	0.89836	0.82885	1.0858	1.0669	1.0581	1.0875	0.0008722	0.0008722	0.0008722
464	0.92277	0.90796	1.0837	1.2394	1.2572	1.0893	0.59985	0.53432	0.69022	0.52032	0.89836	0.82885	1.0858	1.0669	1.0581	1.0875	0.0008524	0.0008524	0.0008524
465	0.92263	0.90241	1.084	1.2381	1.2484	1.0892	0.59985	0.53432	0.69022	0.52032	0.89836	0.82885	1.0858	1.0669	1.0581	1.0875	0.0008326	0.0008326	0.0008326
466	0.91633	0.89644	1.0806	1.2313	1.2394	1.0857	0.59985	0.53432	0.69022	0.52032	0.89836	0.82885	1.0858	1.0669	1.0581	1.0875	0.0008128	0.0008128	0.0008128
467	0.9261	0.89775	1.0829	1.2434	1.2396	1.0885	0.59985	0.53432	0.69022	0.52032	0.89836	0.82885	1.0858	1.0669	1.0581	1.0875	0.000793	0.000793	0.000793
468	0.91125	0.89273	1.0781	1.2239	1.2349	1.0832	0.59985	0.53432	0.69022	0.52032	0.89836	0.82885	1.0858	1.0669	1.0581	1.0875	0.0007732	0.0007732	0.0007732
469	0.91175	0.88591	1.0791	1.2219	1.223	1.085	0.59985	0.53432	0.69022	0.52032	0.89836	0.82885	1.0858	1.0669	1.0581	1.0875	0.0007534	0.0007534	0.0007534
470	0.92074	0.8952	1.0851	1.2299	1.2383	1.0897	0.60537	0.5312	0.69098	0.52044	0.89777	0.82735	1.0847	1.0657	1.0588	1.0866	0.0007336	0.0007336	0.0007336
471	0.91593	0.8929	1.0802	1.2295	1.2349	1.0844	0.60537	0.5312	0.69098	0.52044	0.89777	0.82735	1.0847	1.0657	1.0588	1.0866	0.0007138	0.0007138	0.0007138
472	0.91271	0.88444	1.0783	1.225	1.2271	1.0841	0.60537	0.5312	0.69098	0.52044	0.89777	0.82735	1.0847	1.0657	1.0588	1.0866	0.000694	0.000694	0.000694
473	0.90775	0.8787	1.0776	1.2188	1.2195	1.0823	0.60537	0.5312	0.69098	0.52044	0.89777	0.82735	1.0847	1.0657	1.0588	1.0866	0.0006742	0.0006742	0.0006742
474	0.9138	0.88381	1.0802	1.228	1.2255	1.0859	0.60537	0.5312	0.69098	0.52044	0.89777	0.82735	1.0847	1.0657	1.0588	1.0866	0.0006544	0.0006544	0.0006544
475	0.91511	0.87644	1.0768	1.2294	1.2189	1.082	0.60537	0.5312	0.69098	0.52044	0.89777	0.82735	1.0847	1.0657	1.0588	1.0866	0.0006346	0.0006346	0.0006346
476	0.90769	0.8744	1.0755	1.22	1.2143	1.0816	0.60537	0.5312	0.69098	0.52044	0.89777	0.82735	1.0847	1.0657	1.0588	1.0866	0.0006148	0.0006148	0.0006148
477	0.90862	0.86664	1.0734	1.2253	1.2037	1.0791	0.60537	0.5312	0.69098	0.52044	0.89777	0.82735	1.0847	1.0657	1.0588	1.0866	0.000595	0.000595	0.000595
478	0.91346	0.8717	1.0756	1.2338	1.2133	1.0796	0.60537	0.5312	0.69098	0.52044	0.89777	0.82735	1.0847	1.0657	1.0588	1.0866	0.0005752	0.0005752	0.0005752
479	0.90914	0.86733	1.0735	1.2247	1.2044	1.0789	0.60537	0.5312	0.69098	0.52044	0.89777	0.82735	1.0847	1.0657	1.0588	1.0866	0.0005554	0.0005554	0.0005554
480	0.91388	0.8672	1.0737	1.227	1.2029	1.0786	0.6076	0.53103	0.6921	0.52198	0.89712	0.82471	1.0842	1.065	1.0565	1.0859	0.0005356	0.0005356	0.0005356
481	0.90768	0.86049	1.0713	1.2227	1.1982	1.0761	0.6076	0.53103	0.6921	0.52198	0.89712	0.82471	1.0842	1.065	1.0565	1.0859	0.0005158	0.0005158	0.0005158
482	0.90353	0.85561	1.071	1.2172	1.1909	1.077	0.6076	0.53103	0.6921	0.52198	0.89712	0.82471	1.0842	1.065	1.0565	1.0859	0.000496	0.000496	0.000496
483	0.90624	0.85649	1.0692	1.2216	1.1926	1.0743	0.6076	0.53103	0.6921	0.52198	0.89712	0.82471	1.0842	1.065	1.0565	1.0859	0.0004762	0.0004762	0.0004762
484	0.90575	0.85491	1.071	1.2151	1.1926	1.0764	0.6076	0.53103	0.6921	0.52198	0.89712	0.82471	1.0842	1.065	1.0565	1.0859	0.0004564	0.0004564	0.0004564
485	0.89998	0.8467	1.0662	1.2129	1.1798	1.0706	0.6076	0.53103	0.6921	0.52198	0.89712	0.82471	1.0842	1.065	1.0565	1.0859	0.0004366	0.0004366	0.0004366
486	0.89611	0.83964	1.0646	1.2137	1.1744	1.07	0.6076	0.53103	0.6921	0.52198	0.89712	0.82471	1.0842	1.065	1.0565	1.0859	0.0004168	0.0004168	0.0004168
487	0.9019	0.84312	1.0689	1.2164	1.1789	1.0736	0.6076	0.53103	0.6921	0.52198	0.89712	0.82471	1.0842	1.065	1.0565	1.0859	0.000397	0.000397	0.000397
488	0.89334	0.84086	1.0673	1.2013	1.1708	1.0722	0.6076	0.53103	0.6921	0.52198	0.89712	0.82471	1.0842	1.065	1.0565	1.0859	0.0003772	0.0003772	0.0003772
489	0.89149	0.83204	1.0654	1.1967	1.1619	1.0714	0.6076	0.53103	0.6921	0.52198	0.89712	0.82471	1.0842	1.065	1.0565	1.0859	0.0003574	0.0003574	0.0003574
490	0.89307	0.83308	1.066	1.2006	1.167	1.071	0.60652	0.53332	0.69389	0.52235	0.89728	0.82425	1.0837	1.0644	1.0563	1.0858	0.0003376	0.0003376	0.0003376
491	0.85685	0.74548	1.067	1.1001	0.99136	1.071	0.60746	0.53317	0.69428	0.52297	0.8969	0.82441	1.0833	1.0639	1.0559	1.0856	0.0003178	0.0003178	0.0003178
492	0.85434	0.732	1.0633	1.1007	0.97822	1.0684	0.60976	0.53174	0.69506	0.52341	0.89667	0.8246	1.0828	1.0634	1.0552	1.0853	0.000298	0.000298	0.000298
493	0.85192	0.72589	1.0595	1.0983	0.97171	1.0637	0.60656	0.53303	0.6956	0.52394	0.89648	0.82458	1.0824	1.0631	1.0552	1.0849	0.0002782	0.0002782	0.0002782
494	0.85027	0.71916	1.0609	1.0932	0.96248	1.0649	0.61026	0.53164	0.6957	0.52385	0.89644	0.82477	1.0822	1.0628	1.0556	1.0847	0.0002584	0.0002584	0.0002584
495	0.84565	0.71266	1.0553	1.0943	0.95864	1.0611	0.60997	0.53167	0.69613	0.52394	0.89614	0.82483	1.0818	1.0627	1.0557	1.0843	0.0002386	0.0002386	0.0002386
496	0.84421	0.70714	1.0546	1.0919	0.9501	1.0591	0.60889	0.53301	0.69611	0.52411	0.89599	0.82552	1.0816	1.0627	1.0556	1.0839	0.0002188	0.0002188	0.0002188
497	0.83598	0.70307	1.055	1.0806	0.94018	1.0608	0.60849	0.5334	0.69589	0.52389	0.896	0.82585	1.0816	1.063	1.056	1.0841	0.000199	0.000199	0.000199
498	0.83857	0.69318	1.0517	1.0811	0.93093	1.0577	0.60695	0.53305	0.69581	0.52348	0.89606	0.82668	1.0816	1.0629	1.0563	1.0842	0.0001792	0.0001792	0.0001792
499	0.83807	0.69334	1.0465	1.0876	0.93518	1.0533	0.60667	0.53289	0.69576	0.52378	0.89606	0.82703	1.0814	1.0632	1.0564	1.0843	0.0001594	0.0001594	0.0001594
500	0.83945	0.68669	1.047	1.0887	0.92912	1.0538	0.60527	0.53344	0.69519	0.52303	0.89613	0.82746	1.0812	1.0633	1.0569	1.0841	0.0001396	0.0001396	0.0001396
