# Supplementary material for: YOLO-AMI: enhancing online quality monitoring in 3D printing with composite loss and parameter-free attention
Source: Sci Rep. 2026 Apr 11;16:17064. doi: 10.1038/s41598-026-44342-6 (PMC13230862; doi:10.1038/s41598-026-44342-6)
Supplement: Supplementary file 1 — Supplementary Material 1 [file 41598_2026_44342_MOESM1_ESM.zip › YOLO-AMI 3D defect improve/YOLO-AMI/logs/yolov10l.csv]

epoch	train/box_om	train/cls_om	train/dfl_om	train/box_oo	train/cls_oo	train/dfl_oo	metrics/precision(B)	metrics/recall(B)	metrics/mAP50(B)	metrics/mAP50-95(B)	val/box_om	val/cls_om	val/dfl_om	val/box_oo	val/cls_oo	val/dfl_oo	lr/pg0	lr/pg1	lr/pg2
1	3.7636	5.7728	4.245	3.5954	7.7307	4.2834	0	0	0	0	0	0	0	0	0	0	0.0033275	0.0033275	0.0033275
2	2.9654	4.7778	3.2515	2.8473	5.879	2.948	0	0	0	0	0	0	0	0	0	0	0.0066476	0.0066476	0.0066476
3	1.8706	3.3434	1.9766	1.9872	3.9916	1.7354	0	0	0	0	0	0	0	0	0	0	0.0099546	0.0099546	0.0099546
4	1.5922	2.7207	1.7055	1.8308	3.179	1.5774	0	0	0	0	0	0	0	0	0	0	0.0099406	0.0099406	0.0099406
5	1.4604	2.3705	1.5882	1.7404	2.7878	1.5013	0	0	0	0	0	0	0	0	0	0	0.0099406	0.0099406	0.0099406
6	1.3902	2.192	1.5358	1.6875	2.6122	1.4658	0	0	0	0	0	0	0	0	0	0	0.0099208	0.0099208	0.0099208
7	1.3344	2.043	1.4875	1.6449	2.4643	1.4289	0	0	0	0	0	0	0	0	0	0	0.009901	0.009901	0.009901
8	1.3011	1.9456	1.462	1.6164	2.3604	1.4103	0	0	0	0	0	0	0	0	0	0	0.0098812	0.0098812	0.0098812
9	1.2672	1.8592	1.438	1.5808	2.2689	1.3929	0	0	0	0	0	0	0	0	0	0	0.0098614	0.0098614	0.0098614
10	1.2569	1.7908	1.4176	1.5815	2.2038	1.3762	0.42033	0.32036	0.38717	0.26445	1.1646	1.4713	1.4192	1.3567	1.7778	1.3961	0.0098416	0.0098416	0.0098416
11	1.2389	1.749	1.4017	1.5711	2.1617	1.3627	0.42033	0.32036	0.38717	0.26445	1.1646	1.4713	1.4192	1.3567	1.7778	1.3961	0.0098218	0.0098218	0.0098218
12	1.2247	1.708	1.3903	1.5572	2.1203	1.3549	0.42033	0.32036	0.38717	0.26445	1.1646	1.4713	1.4192	1.3567	1.7778	1.3961	0.009802	0.009802	0.009802
13	1.2139	1.6741	1.374	1.5537	2.093	1.3415	0.42033	0.32036	0.38717	0.26445	1.1646	1.4713	1.4192	1.3567	1.7778	1.3961	0.0097822	0.0097822	0.0097822
14	1.1945	1.6264	1.3573	1.5388	2.0417	1.3259	0.42033	0.32036	0.38717	0.26445	1.1646	1.4713	1.4192	1.3567	1.7778	1.3961	0.0097624	0.0097624	0.0097624
15	1.1855	1.6084	1.3456	1.5266	2.0192	1.317	0.42033	0.32036	0.38717	0.26445	1.1646	1.4713	1.4192	1.3567	1.7778	1.3961	0.0097426	0.0097426	0.0097426
16	1.1841	1.588	1.3475	1.5228	2.0053	1.3208	0.42033	0.32036	0.38717	0.26445	1.1646	1.4713	1.4192	1.3567	1.7778	1.3961	0.0097228	0.0097228	0.0097228
17	1.1726	1.577	1.3362	1.5155	1.986	1.3105	0.42033	0.32036	0.38717	0.26445	1.1646	1.4713	1.4192	1.3567	1.7778	1.3961	0.009703	0.009703	0.009703
18	1.167	1.5502	1.3245	1.5076	1.9644	1.3012	0.42033	0.32036	0.38717	0.26445	1.1646	1.4713	1.4192	1.3567	1.7778	1.3961	0.0096832	0.0096832	0.0096832
19	1.1587	1.5405	1.3195	1.5008	1.9526	1.2978	0.42033	0.32036	0.38717	0.26445	1.1646	1.4713	1.4192	1.3567	1.7778	1.3961	0.0096634	0.0096634	0.0096634
20	1.1507	1.5201	1.3109	1.4893	1.9292	1.2901	0.49849	0.40241	0.5176	0.37017	1.0386	1.1626	1.2916	1.2393	1.4587	1.285	0.0096436	0.0096436	0.0096436
21	1.1418	1.5061	1.309	1.4827	1.9155	1.2924	0.49849	0.40241	0.5176	0.37017	1.0386	1.1626	1.2916	1.2393	1.4587	1.285	0.0096238	0.0096238	0.0096238
22	1.1469	1.4983	1.3045	1.4887	1.9081	1.2861	0.49849	0.40241	0.5176	0.37017	1.0386	1.1626	1.2916	1.2393	1.4587	1.285	0.009604	0.009604	0.009604
23	1.1362	1.4904	1.2974	1.4764	1.8993	1.2808	0.49849	0.40241	0.5176	0.37017	1.0386	1.1626	1.2916	1.2393	1.4587	1.285	0.0095842	0.0095842	0.0095842
24	1.1335	1.4735	1.2925	1.4714	1.8815	1.2759	0.49849	0.40241	0.5176	0.37017	1.0386	1.1626	1.2916	1.2393	1.4587	1.285	0.0095644	0.0095644	0.0095644
25	1.1265	1.4708	1.29	1.4654	1.8806	1.2729	0.49849	0.40241	0.5176	0.37017	1.0386	1.1626	1.2916	1.2393	1.4587	1.285	0.0095446	0.0095446	0.0095446
26	1.1326	1.4587	1.2874	1.4756	1.8706	1.2727	0.49849	0.40241	0.5176	0.37017	1.0386	1.1626	1.2916	1.2393	1.4587	1.285	0.0095248	0.0095248	0.0095248
27	1.1322	1.4565	1.2842	1.4762	1.8677	1.2697	0.49849	0.40241	0.5176	0.37017	1.0386	1.1626	1.2916	1.2393	1.4587	1.285	0.009505	0.009505	0.009505
28	1.1224	1.45	1.2813	1.4654	1.855	1.267	0.49849	0.40241	0.5176	0.37017	1.0386	1.1626	1.2916	1.2393	1.4587	1.285	0.0094852	0.0094852	0.0094852
29	1.1195	1.446	1.2831	1.4546	1.851	1.27	0.49849	0.40241	0.5176	0.37017	1.0386	1.1626	1.2916	1.2393	1.4587	1.285	0.0094654	0.0094654	0.0094654
30	1.1218	1.4341	1.2776	1.4601	1.8395	1.2649	0.52729	0.42146	0.55282	0.40065	1.0031	1.0859	1.2528	1.1981	1.3753	1.2494	0.0094456	0.0094456	0.0094456
31	1.1146	1.4262	1.2725	1.4537	1.8286	1.26	0.52729	0.42146	0.55282	0.40065	1.0031	1.0859	1.2528	1.1981	1.3753	1.2494	0.0094258	0.0094258	0.0094258
32	1.1105	1.4268	1.2709	1.446	1.8329	1.2592	0.52729	0.42146	0.55282	0.40065	1.0031	1.0859	1.2528	1.1981	1.3753	1.2494	0.009406	0.009406	0.009406
33	1.1098	1.4133	1.2633	1.4537	1.8248	1.2527	0.52729	0.42146	0.55282	0.40065	1.0031	1.0859	1.2528	1.1981	1.3753	1.2494	0.0093862	0.0093862	0.0093862
34	1.1018	1.3989	1.2603	1.4347	1.8004	1.2493	0.52729	0.42146	0.55282	0.40065	1.0031	1.0859	1.2528	1.1981	1.3753	1.2494	0.0093664	0.0093664	0.0093664
35	1.1114	1.4101	1.2624	1.4534	1.8181	1.2513	0.52729	0.42146	0.55282	0.40065	1.0031	1.0859	1.2528	1.1981	1.3753	1.2494	0.0093466	0.0093466	0.0093466
36	1.1065	1.3924	1.2596	1.4489	1.7994	1.2479	0.52729	0.42146	0.55282	0.40065	1.0031	1.0859	1.2528	1.1981	1.3753	1.2494	0.0093268	0.0093268	0.0093268
37	1.1102	1.395	1.2619	1.4482	1.8007	1.2513	0.52729	0.42146	0.55282	0.40065	1.0031	1.0859	1.2528	1.1981	1.3753	1.2494	0.009307	0.009307	0.009307
38	1.097	1.3896	1.2557	1.4303	1.7934	1.2464	0.52729	0.42146	0.55282	0.40065	1.0031	1.0859	1.2528	1.1981	1.3753	1.2494	0.0092872	0.0092872	0.0092872
39	1.0955	1.3821	1.2529	1.4288	1.7824	1.2435	0.52729	0.42146	0.55282	0.40065	1.0031	1.0859	1.2528	1.1981	1.3753	1.2494	0.0092674	0.0092674	0.0092674
40	1.0999	1.3842	1.2538	1.4385	1.7898	1.2441	0.52277	0.43457	0.56344	0.40924	0.99566	1.071	1.2422	1.1874	1.3516	1.2386	0.0092476	0.0092476	0.0092476
41	1.1011	1.3739	1.2531	1.4431	1.7782	1.2427	0.52277	0.43457	0.56344	0.40924	0.99566	1.071	1.2422	1.1874	1.3516	1.2386	0.0092278	0.0092278	0.0092278
42	1.0964	1.3767	1.2496	1.4368	1.7816	1.2405	0.52277	0.43457	0.56344	0.40924	0.99566	1.071	1.2422	1.1874	1.3516	1.2386	0.009208	0.009208	0.009208
43	1.0988	1.3708	1.2448	1.4418	1.7753	1.2359	0.52277	0.43457	0.56344	0.40924	0.99566	1.071	1.2422	1.1874	1.3516	1.2386	0.0091882	0.0091882	0.0091882
44	1.0886	1.3576	1.2421	1.4231	1.7607	1.2351	0.52277	0.43457	0.56344	0.40924	0.99566	1.071	1.2422	1.1874	1.3516	1.2386	0.0091684	0.0091684	0.0091684
45	1.09	1.3676	1.2424	1.4295	1.7724	1.2337	0.52277	0.43457	0.56344	0.40924	0.99566	1.071	1.2422	1.1874	1.3516	1.2386	0.0091486	0.0091486	0.0091486
46	1.0894	1.3602	1.2423	1.4311	1.7611	1.2357	0.52277	0.43457	0.56344	0.40924	0.99566	1.071	1.2422	1.1874	1.3516	1.2386	0.0091288	0.0091288	0.0091288
47	1.0865	1.3559	1.2402	1.4222	1.7598	1.2339	0.52277	0.43457	0.56344	0.40924	0.99566	1.071	1.2422	1.1874	1.3516	1.2386	0.009109	0.009109	0.009109
48	1.0827	1.3412	1.2341	1.4228	1.7435	1.2271	0.52277	0.43457	0.56344	0.40924	0.99566	1.071	1.2422	1.1874	1.3516	1.2386	0.0090892	0.0090892	0.0090892
49	1.0842	1.3442	1.2365	1.4203	1.7417	1.2292	0.52277	0.43457	0.56344	0.40924	0.99566	1.071	1.2422	1.1874	1.3516	1.2386	0.0090694	0.0090694	0.0090694
50	1.0868	1.3518	1.2393	1.4266	1.7553	1.232	0.52762	0.43791	0.56722	0.41294	0.99437	1.0818	1.2402	1.1831	1.3608	1.2364	0.0090496	0.0090496	0.0090496
51	1.0777	1.3483	1.2382	1.4139	1.7503	1.2316	0.52762	0.43791	0.56722	0.41294	0.99437	1.0818	1.2402	1.1831	1.3608	1.2364	0.0090298	0.0090298	0.0090298
52	1.0792	1.3378	1.2322	1.4176	1.7356	1.2251	0.52762	0.43791	0.56722	0.41294	0.99437	1.0818	1.2402	1.1831	1.3608	1.2364	0.00901	0.00901	0.00901
53	1.0832	1.3446	1.2341	1.4201	1.743	1.2269	0.52762	0.43791	0.56722	0.41294	0.99437	1.0818	1.2402	1.1831	1.3608	1.2364	0.0089902	0.0089902	0.0089902
54	1.0792	1.3255	1.2301	1.4178	1.7248	1.2236	0.52762	0.43791	0.56722	0.41294	0.99437	1.0818	1.2402	1.1831	1.3608	1.2364	0.0089704	0.0089704	0.0089704
55	1.0811	1.3195	1.2276	1.4255	1.7187	1.221	0.52762	0.43791	0.56722	0.41294	0.99437	1.0818	1.2402	1.1831	1.3608	1.2364	0.0089506	0.0089506	0.0089506
56	1.0737	1.3254	1.2289	1.403	1.7171	1.2232	0.52762	0.43791	0.56722	0.41294	0.99437	1.0818	1.2402	1.1831	1.3608	1.2364	0.0089308	0.0089308	0.0089308
57	1.0748	1.3328	1.2283	1.4117	1.7311	1.2216	0.52762	0.43791	0.56722	0.41294	0.99437	1.0818	1.2402	1.1831	1.3608	1.2364	0.008911	0.008911	0.008911
58	1.0817	1.3361	1.2341	1.4202	1.7361	1.2277	0.52762	0.43791	0.56722	0.41294	0.99437	1.0818	1.2402	1.1831	1.3608	1.2364	0.0088912	0.0088912	0.0088912
59	1.0729	1.3292	1.2244	1.4099	1.7255	1.2183	0.52762	0.43791	0.56722	0.41294	0.99437	1.0818	1.2402	1.1831	1.3608	1.2364	0.0088714	0.0088714	0.0088714
60	1.0712	1.3055	1.2219	1.4098	1.7042	1.2163	0.54464	0.43345	0.56891	0.41435	0.99444	1.104	1.24	1.1792	1.39	1.2352	0.0088516	0.0088516	0.0088516
61	1.0656	1.3095	1.2242	1.4036	1.7053	1.2191	0.54464	0.43345	0.56891	0.41435	0.99444	1.104	1.24	1.1792	1.39	1.2352	0.0088318	0.0088318	0.0088318
62	1.0652	1.3034	1.2198	1.4032	1.7016	1.2145	0.54464	0.43345	0.56891	0.41435	0.99444	1.104	1.24	1.1792	1.39	1.2352	0.008812	0.008812	0.008812
63	1.0697	1.3121	1.2241	1.4114	1.7135	1.2188	0.54464	0.43345	0.56891	0.41435	0.99444	1.104	1.24	1.1792	1.39	1.2352	0.0087922	0.0087922	0.0087922
64	1.0661	1.3135	1.222	1.3999	1.7068	1.2161	0.54464	0.43345	0.56891	0.41435	0.99444	1.104	1.24	1.1792	1.39	1.2352	0.0087724	0.0087724	0.0087724
65	1.0669	1.2985	1.2195	1.4012	1.6933	1.2143	0.54464	0.43345	0.56891	0.41435	0.99444	1.104	1.24	1.1792	1.39	1.2352	0.0087526	0.0087526	0.0087526
66	1.0677	1.3055	1.2183	1.4091	1.7005	1.2125	0.54464	0.43345	0.56891	0.41435	0.99444	1.104	1.24	1.1792	1.39	1.2352	0.0087328	0.0087328	0.0087328
67	1.0648	1.3085	1.2173	1.4014	1.6997	1.2127	0.54464	0.43345	0.56891	0.41435	0.99444	1.104	1.24	1.1792	1.39	1.2352	0.008713	0.008713	0.008713
68	1.0694	1.3073	1.2215	1.4082	1.707	1.216	0.54464	0.43345	0.56891	0.41435	0.99444	1.104	1.24	1.1792	1.39	1.2352	0.0086932	0.0086932	0.0086932
69	1.0604	1.3042	1.2167	1.3957	1.6997	1.2123	0.54464	0.43345	0.56891	0.41435	0.99444	1.104	1.24	1.1792	1.39	1.2352	0.0086734	0.0086734	0.0086734
70	1.0644	1.3003	1.2178	1.4007	1.6971	1.2131	0.5528	0.43164	0.57236	0.41846	0.98913	1.1106	1.2326	1.1732	1.3982	1.2291	0.0086536	0.0086536	0.0086536
71	1.0556	1.2902	1.2126	1.3917	1.6822	1.2082	0.5528	0.43164	0.57236	0.41846	0.98913	1.1106	1.2326	1.1732	1.3982	1.2291	0.0086338	0.0086338	0.0086338
72	1.0566	1.2885	1.2106	1.3907	1.6815	1.2063	0.5528	0.43164	0.57236	0.41846	0.98913	1.1106	1.2326	1.1732	1.3982	1.2291	0.008614	0.008614	0.008614
73	1.0622	1.2959	1.2128	1.4009	1.6907	1.2094	0.5528	0.43164	0.57236	0.41846	0.98913	1.1106	1.2326	1.1732	1.3982	1.2291	0.0085942	0.0085942	0.0085942
74	1.0585	1.2883	1.2154	1.3919	1.676	1.2118	0.5528	0.43164	0.57236	0.41846	0.98913	1.1106	1.2326	1.1732	1.3982	1.2291	0.0085744	0.0085744	0.0085744
75	1.0608	1.2886	1.2156	1.3958	1.6825	1.2108	0.5528	0.43164	0.57236	0.41846	0.98913	1.1106	1.2326	1.1732	1.3982	1.2291	0.0085546	0.0085546	0.0085546
76	1.058	1.2777	1.2115	1.3974	1.6736	1.2076	0.5528	0.43164	0.57236	0.41846	0.98913	1.1106	1.2326	1.1732	1.3982	1.2291	0.0085348	0.0085348	0.0085348
77	1.0561	1.2829	1.2102	1.3918	1.6767	1.2071	0.5528	0.43164	0.57236	0.41846	0.98913	1.1106	1.2326	1.1732	1.3982	1.2291	0.008515	0.008515	0.008515
78	1.0599	1.2952	1.2133	1.3989	1.6926	1.2088	0.5528	0.43164	0.57236	0.41846	0.98913	1.1106	1.2326	1.1732	1.3982	1.2291	0.0084952	0.0084952	0.0084952
79	1.0588	1.2851	1.2124	1.3939	1.6761	1.2086	0.5528	0.43164	0.57236	0.41846	0.98913	1.1106	1.2326	1.1732	1.3982	1.2291	0.0084754	0.0084754	0.0084754
80	1.0539	1.2778	1.2061	1.3903	1.6698	1.2015	0.55158	0.43939	0.58029	0.42592	0.98243	1.0948	1.2225	1.1662	1.3818	1.219	0.0084556	0.0084556	0.0084556
81	1.0604	1.2742	1.2106	1.3934	1.6647	1.2076	0.55158	0.43939	0.58029	0.42592	0.98243	1.0948	1.2225	1.1662	1.3818	1.219	0.0084358	0.0084358	0.0084358
82	1.0513	1.2846	1.2062	1.3881	1.6762	1.203	0.55158	0.43939	0.58029	0.42592	0.98243	1.0948	1.2225	1.1662	1.3818	1.219	0.008416	0.008416	0.008416
83	1.0525	1.2767	1.208	1.3938	1.6727	1.2054	0.55158	0.43939	0.58029	0.42592	0.98243	1.0948	1.2225	1.1662	1.3818	1.219	0.0083962	0.0083962	0.0083962
84	1.052	1.2722	1.2068	1.3905	1.6651	1.2035	0.55158	0.43939	0.58029	0.42592	0.98243	1.0948	1.2225	1.1662	1.3818	1.219	0.0083764	0.0083764	0.0083764
85	1.0507	1.272	1.2052	1.3899	1.6664	1.2021	0.55158	0.43939	0.58029	0.42592	0.98243	1.0948	1.2225	1.1662	1.3818	1.219	0.0083566	0.0083566	0.0083566
86	1.0499	1.2706	1.2067	1.3829	1.6625	1.2027	0.55158	0.43939	0.58029	0.42592	0.98243	1.0948	1.2225	1.1662	1.3818	1.219	0.0083368	0.0083368	0.0083368
87	1.0521	1.2699	1.2029	1.3909	1.6643	1.2006	0.55158	0.43939	0.58029	0.42592	0.98243	1.0948	1.2225	1.1662	1.3818	1.219	0.008317	0.008317	0.008317
88	1.0537	1.2716	1.2069	1.3911	1.672	1.2043	0.55158	0.43939	0.58029	0.42592	0.98243	1.0948	1.2225	1.1662	1.3818	1.219	0.0082972	0.0082972	0.0082972
89	1.0502	1.2612	1.2024	1.3839	1.653	1.1995	0.55158	0.43939	0.58029	0.42592	0.98243	1.0948	1.2225	1.1662	1.3818	1.219	0.0082774	0.0082774	0.0082774
90	1.0486	1.2616	1.1995	1.3857	1.6554	1.1963	0.55976	0.44275	0.59013	0.4343	0.97237	1.0661	1.2097	1.1556	1.3507	1.2074	0.0082576	0.0082576	0.0082576
91	1.0415	1.2612	1.2	1.3763	1.6528	1.1973	0.55976	0.44275	0.59013	0.4343	0.97237	1.0661	1.2097	1.1556	1.3507	1.2074	0.0082378	0.0082378	0.0082378
92	1.0566	1.269	1.2041	1.395	1.665	1.2012	0.55976	0.44275	0.59013	0.4343	0.97237	1.0661	1.2097	1.1556	1.3507	1.2074	0.008218	0.008218	0.008218
93	1.0491	1.2617	1.2035	1.3869	1.6503	1.1998	0.55976	0.44275	0.59013	0.4343	0.97237	1.0661	1.2097	1.1556	1.3507	1.2074	0.0081982	0.0081982	0.0081982
94	1.0435	1.2582	1.2015	1.3793	1.6464	1.1989	0.55976	0.44275	0.59013	0.4343	0.97237	1.0661	1.2097	1.1556	1.3507	1.2074	0.0081784	0.0081784	0.0081784
95	1.0424	1.2569	1.2008	1.3781	1.6483	1.1966	0.55976	0.44275	0.59013	0.4343	0.97237	1.0661	1.2097	1.1556	1.3507	1.2074	0.0081586	0.0081586	0.0081586
96	1.0517	1.2591	1.2053	1.3872	1.6539	1.2013	0.55976	0.44275	0.59013	0.4343	0.97237	1.0661	1.2097	1.1556	1.3507	1.2074	0.0081388	0.0081388	0.0081388
97	1.0452	1.2499	1.2003	1.3838	1.6415	1.1981	0.55976	0.44275	0.59013	0.4343	0.97237	1.0661	1.2097	1.1556	1.3507	1.2074	0.008119	0.008119	0.008119
98	1.0452	1.2586	1.2002	1.3826	1.6531	1.1978	0.55976	0.44275	0.59013	0.4343	0.97237	1.0661	1.2097	1.1556	1.3507	1.2074	0.0080992	0.0080992	0.0080992
99	1.0414	1.2562	1.2001	1.3698	1.645	1.1971	0.55976	0.44275	0.59013	0.4343	0.97237	1.0661	1.2097	1.1556	1.3507	1.2074	0.0080794	0.0080794	0.0080794
100	1.0406	1.246	1.1978	1.3744	1.6332	1.195	0.55903	0.45039	0.5971	0.44033	0.96436	1.0396	1.2001	1.1471	1.3235	1.1982	0.0080596	0.0080596	0.0080596
101	1.0392	1.2523	1.1978	1.3732	1.6438	1.1952	0.55903	0.45039	0.5971	0.44033	0.96436	1.0396	1.2001	1.1471	1.3235	1.1982	0.0080398	0.0080398	0.0080398
102	1.0489	1.2629	1.2044	1.3838	1.6551	1.2017	0.55903	0.45039	0.5971	0.44033	0.96436	1.0396	1.2001	1.1471	1.3235	1.1982	0.00802	0.00802	0.00802
103	1.0357	1.2477	1.1949	1.3696	1.6379	1.1943	0.55903	0.45039	0.5971	0.44033	0.96436	1.0396	1.2001	1.1471	1.3235	1.1982	0.0080002	0.0080002	0.0080002
104	1.039	1.2546	1.1971	1.3706	1.6433	1.1939	0.55903	0.45039	0.5971	0.44033	0.96436	1.0396	1.2001	1.1471	1.3235	1.1982	0.0079804	0.0079804	0.0079804
105	1.0389	1.2405	1.1965	1.3699	1.6265	1.1947	0.55903	0.45039	0.5971	0.44033	0.96436	1.0396	1.2001	1.1471	1.3235	1.1982	0.0079606	0.0079606	0.0079606
106	1.037	1.2431	1.1937	1.3693	1.6291	1.1913	0.55903	0.45039	0.5971	0.44033	0.96436	1.0396	1.2001	1.1471	1.3235	1.1982	0.0079408	0.0079408	0.0079408
107	1.0449	1.2476	1.1966	1.3797	1.6369	1.1942	0.55903	0.45039	0.5971	0.44033	0.96436	1.0396	1.2001	1.1471	1.3235	1.1982	0.007921	0.007921	0.007921
108	1.0429	1.2428	1.1972	1.3805	1.6377	1.1941	0.55903	0.45039	0.5971	0.44033	0.96436	1.0396	1.2001	1.1471	1.3235	1.1982	0.0079012	0.0079012	0.0079012
109	1.0435	1.2389	1.1961	1.3797	1.6269	1.1939	0.55903	0.45039	0.5971	0.44033	0.96436	1.0396	1.2001	1.1471	1.3235	1.1982	0.0078814	0.0078814	0.0078814
110	1.036	1.2413	1.192	1.3708	1.6303	1.1903	0.56189	0.45546	0.60597	0.44805	0.95813	1.0147	1.1917	1.1412	1.2964	1.1899	0.0078616	0.0078616	0.0078616
111	1.0348	1.2392	1.1923	1.3663	1.6287	1.1903	0.56189	0.45546	0.60597	0.44805	0.95813	1.0147	1.1917	1.1412	1.2964	1.1899	0.0078418	0.0078418	0.0078418
112	1.0391	1.2376	1.1903	1.3743	1.6268	1.1894	0.56189	0.45546	0.60597	0.44805	0.95813	1.0147	1.1917	1.1412	1.2964	1.1899	0.007822	0.007822	0.007822
113	1.037	1.233	1.189	1.3774	1.6212	1.1873	0.56189	0.45546	0.60597	0.44805	0.95813	1.0147	1.1917	1.1412	1.2964	1.1899	0.0078022	0.0078022	0.0078022
114	1.0423	1.2456	1.1947	1.3731	1.6366	1.1936	0.56189	0.45546	0.60597	0.44805	0.95813	1.0147	1.1917	1.1412	1.2964	1.1899	0.0077824	0.0077824	0.0077824
115	1.0391	1.2371	1.1934	1.3728	1.6256	1.1905	0.56189	0.45546	0.60597	0.44805	0.95813	1.0147	1.1917	1.1412	1.2964	1.1899	0.0077626	0.0077626	0.0077626
116	1.0295	1.2165	1.1875	1.3621	1.5999	1.1879	0.56189	0.45546	0.60597	0.44805	0.95813	1.0147	1.1917	1.1412	1.2964	1.1899	0.0077428	0.0077428	0.0077428
117	1.0303	1.2237	1.1891	1.3622	1.6105	1.1873	0.56189	0.45546	0.60597	0.44805	0.95813	1.0147	1.1917	1.1412	1.2964	1.1899	0.007723	0.007723	0.007723
118	1.03	1.2284	1.1915	1.3626	1.6139	1.1894	0.56189	0.45546	0.60597	0.44805	0.95813	1.0147	1.1917	1.1412	1.2964	1.1899	0.0077032	0.0077032	0.0077032
119	1.0358	1.2298	1.191	1.3704	1.6214	1.1883	0.56189	0.45546	0.60597	0.44805	0.95813	1.0147	1.1917	1.1412	1.2964	1.1899	0.0076834	0.0076834	0.0076834
120	1.0382	1.2259	1.1905	1.3734	1.6143	1.1894	0.56301	0.46374	0.61257	0.45417	0.95265	0.99347	1.1844	1.1333	1.275	1.1824	0.0076636	0.0076636	0.0076636
121	1.0315	1.2269	1.1896	1.3649	1.6152	1.1887	0.56301	0.46374	0.61257	0.45417	0.95265	0.99347	1.1844	1.1333	1.275	1.1824	0.0076438	0.0076438	0.0076438
122	1.0279	1.2291	1.1865	1.3646	1.6181	1.1854	0.56301	0.46374	0.61257	0.45417	0.95265	0.99347	1.1844	1.1333	1.275	1.1824	0.007624	0.007624	0.007624
123	1.0296	1.2229	1.1883	1.3639	1.6102	1.1867	0.56301	0.46374	0.61257	0.45417	0.95265	0.99347	1.1844	1.1333	1.275	1.1824	0.0076042	0.0076042	0.0076042
124	1.0364	1.2288	1.1882	1.3733	1.617	1.1859	0.56301	0.46374	0.61257	0.45417	0.95265	0.99347	1.1844	1.1333	1.275	1.1824	0.0075844	0.0075844	0.0075844
125	1.0346	1.2321	1.1887	1.3693	1.6228	1.1871	0.56301	0.46374	0.61257	0.45417	0.95265	0.99347	1.1844	1.1333	1.275	1.1824	0.0075646	0.0075646	0.0075646
126	1.0307	1.2233	1.1867	1.3638	1.6101	1.1844	0.56301	0.46374	0.61257	0.45417	0.95265	0.99347	1.1844	1.1333	1.275	1.1824	0.0075448	0.0075448	0.0075448
127	1.0309	1.2296	1.1893	1.3661	1.6186	1.189	0.56301	0.46374	0.61257	0.45417	0.95265	0.99347	1.1844	1.1333	1.275	1.1824	0.007525	0.007525	0.007525
128	1.0322	1.2303	1.1892	1.3628	1.6109	1.1876	0.56301	0.46374	0.61257	0.45417	0.95265	0.99347	1.1844	1.1333	1.275	1.1824	0.0075052	0.0075052	0.0075052
129	1.0315	1.2273	1.1863	1.3671	1.6142	1.1845	0.56301	0.46374	0.61257	0.45417	0.95265	0.99347	1.1844	1.1333	1.275	1.1824	0.0074854	0.0074854	0.0074854
130	1.032	1.2114	1.1819	1.3739	1.6035	1.1812	0.56935	0.46503	0.61835	0.45863	0.9485	0.97849	1.1785	1.128	1.2537	1.1771	0.0074656	0.0074656	0.0074656
131	1.0238	1.2227	1.1879	1.3541	1.6048	1.1858	0.56935	0.46503	0.61835	0.45863	0.9485	0.97849	1.1785	1.128	1.2537	1.1771	0.0074458	0.0074458	0.0074458
132	1.0249	1.2224	1.1851	1.3584	1.6095	1.1856	0.56935	0.46503	0.61835	0.45863	0.9485	0.97849	1.1785	1.128	1.2537	1.1771	0.007426	0.007426	0.007426
133	1.0276	1.2156	1.1825	1.3615	1.6006	1.1823	0.56935	0.46503	0.61835	0.45863	0.9485	0.97849	1.1785	1.128	1.2537	1.1771	0.0074062	0.0074062	0.0074062
134	1.0347	1.2101	1.1846	1.3742	1.6007	1.1813	0.56935	0.46503	0.61835	0.45863	0.9485	0.97849	1.1785	1.128	1.2537	1.1771	0.0073864	0.0073864	0.0073864
135	1.0268	1.2111	1.1832	1.361	1.5956	1.1833	0.56935	0.46503	0.61835	0.45863	0.9485	0.97849	1.1785	1.128	1.2537	1.1771	0.0073666	0.0073666	0.0073666
136	1.0288	1.2158	1.1861	1.3631	1.602	1.1847	0.56935	0.46503	0.61835	0.45863	0.9485	0.97849	1.1785	1.128	1.2537	1.1771	0.0073468	0.0073468	0.0073468
137	1.0276	1.2114	1.1825	1.3652	1.5977	1.1827	0.56935	0.46503	0.61835	0.45863	0.9485	0.97849	1.1785	1.128	1.2537	1.1771	0.007327	0.007327	0.007327
138	1.0253	1.2083	1.1814	1.3607	1.5971	1.1814	0.56935	0.46503	0.61835	0.45863	0.9485	0.97849	1.1785	1.128	1.2537	1.1771	0.0073072	0.0073072	0.0073072
139	1.0227	1.2072	1.1847	1.3545	1.5913	1.1833	0.56935	0.46503	0.61835	0.45863	0.9485	0.97849	1.1785	1.128	1.2537	1.1771	0.0072874	0.0072874	0.0072874
140	1.027	1.2064	1.183	1.3646	1.5928	1.1823	0.56149	0.47274	0.6228	0.46259	0.94525	0.96416	1.1741	1.1245	1.2388	1.1724	0.0072676	0.0072676	0.0072676
141	1.0247	1.1994	1.1797	1.3609	1.5857	1.1772	0.56149	0.47274	0.6228	0.46259	0.94525	0.96416	1.1741	1.1245	1.2388	1.1724	0.0072478	0.0072478	0.0072478
142	1.0227	1.2041	1.1806	1.3589	1.5895	1.1802	0.56149	0.47274	0.6228	0.46259	0.94525	0.96416	1.1741	1.1245	1.2388	1.1724	0.007228	0.007228	0.007228
143	1.0245	1.2025	1.1821	1.3601	1.5894	1.1818	0.56149	0.47274	0.6228	0.46259	0.94525	0.96416	1.1741	1.1245	1.2388	1.1724	0.0072082	0.0072082	0.0072082
144	1.0207	1.2052	1.1814	1.3513	1.5866	1.1801	0.56149	0.47274	0.6228	0.46259	0.94525	0.96416	1.1741	1.1245	1.2388	1.1724	0.0071884	0.0071884	0.0071884
145	1.0232	1.2151	1.1845	1.3559	1.6006	1.1822	0.56149	0.47274	0.6228	0.46259	0.94525	0.96416	1.1741	1.1245	1.2388	1.1724	0.0071686	0.0071686	0.0071686
146	1.014	1.1911	1.1758	1.3448	1.5707	1.1759	0.56149	0.47274	0.6228	0.46259	0.94525	0.96416	1.1741	1.1245	1.2388	1.1724	0.0071488	0.0071488	0.0071488
147	1.0204	1.1978	1.1795	1.3567	1.582	1.1795	0.56149	0.47274	0.6228	0.46259	0.94525	0.96416	1.1741	1.1245	1.2388	1.1724	0.007129	0.007129	0.007129
148	1.022	1.195	1.1799	1.3566	1.5762	1.1796	0.56149	0.47274	0.6228	0.46259	0.94525	0.96416	1.1741	1.1245	1.2388	1.1724	0.0071092	0.0071092	0.0071092
149	1.0226	1.2018	1.179	1.3596	1.5884	1.1787	0.56149	0.47274	0.6228	0.46259	0.94525	0.96416	1.1741	1.1245	1.2388	1.1724	0.0070894	0.0070894	0.0070894
150	1.0191	1.1995	1.176	1.3521	1.5832	1.1766	0.56431	0.47531	0.6259	0.46561	0.94189	0.95365	1.17	1.1218	1.2235	1.1687	0.0070696	0.0070696	0.0070696
151	1.0195	1.1959	1.1779	1.3497	1.5785	1.1775	0.56431	0.47531	0.6259	0.46561	0.94189	0.95365	1.17	1.1218	1.2235	1.1687	0.0070498	0.0070498	0.0070498
152	1.0232	1.2012	1.1809	1.3579	1.5875	1.1793	0.56431	0.47531	0.6259	0.46561	0.94189	0.95365	1.17	1.1218	1.2235	1.1687	0.00703	0.00703	0.00703
153	1.0265	1.2025	1.1815	1.3637	1.5909	1.18	0.56431	0.47531	0.6259	0.46561	0.94189	0.95365	1.17	1.1218	1.2235	1.1687	0.0070102	0.0070102	0.0070102
154	1.0196	1.2001	1.1776	1.3513	1.5826	1.1773	0.56431	0.47531	0.6259	0.46561	0.94189	0.95365	1.17	1.1218	1.2235	1.1687	0.0069904	0.0069904	0.0069904
155	1.0217	1.1984	1.1773	1.3568	1.5827	1.1767	0.56431	0.47531	0.6259	0.46561	0.94189	0.95365	1.17	1.1218	1.2235	1.1687	0.0069706	0.0069706	0.0069706
156	1.0211	1.1987	1.1781	1.3548	1.5831	1.179	0.56431	0.47531	0.6259	0.46561	0.94189	0.95365	1.17	1.1218	1.2235	1.1687	0.0069508	0.0069508	0.0069508
157	1.0184	1.1937	1.1751	1.3578	1.5837	1.1762	0.56431	0.47531	0.6259	0.46561	0.94189	0.95365	1.17	1.1218	1.2235	1.1687	0.006931	0.006931	0.006931
158	1.0106	1.1811	1.174	1.3436	1.5645	1.1741	0.56431	0.47531	0.6259	0.46561	0.94189	0.95365	1.17	1.1218	1.2235	1.1687	0.0069112	0.0069112	0.0069112
159	1.0156	1.1877	1.1757	1.3474	1.5656	1.1754	0.56431	0.47531	0.6259	0.46561	0.94189	0.95365	1.17	1.1218	1.2235	1.1687	0.0068914	0.0068914	0.0068914
160	1.0142	1.1864	1.1751	1.346	1.5678	1.1761	0.56626	0.48361	0.62969	0.46902	0.9386	0.94354	1.1656	1.1173	1.2124	1.1641	0.0068716	0.0068716	0.0068716
161	1.0095	1.1867	1.1747	1.344	1.5727	1.1759	0.56626	0.48361	0.62969	0.46902	0.9386	0.94354	1.1656	1.1173	1.2124	1.1641	0.0068518	0.0068518	0.0068518
162	1.0163	1.1761	1.1752	1.3455	1.5511	1.1746	0.56626	0.48361	0.62969	0.46902	0.9386	0.94354	1.1656	1.1173	1.2124	1.1641	0.006832	0.006832	0.006832
163	1.0154	1.1897	1.1742	1.3465	1.5701	1.1744	0.56626	0.48361	0.62969	0.46902	0.9386	0.94354	1.1656	1.1173	1.2124	1.1641	0.0068122	0.0068122	0.0068122
164	1.018	1.1824	1.1739	1.3575	1.5681	1.1748	0.56626	0.48361	0.62969	0.46902	0.9386	0.94354	1.1656	1.1173	1.2124	1.1641	0.0067924	0.0067924	0.0067924
165	1.0147	1.1817	1.1712	1.35	1.5613	1.1718	0.56626	0.48361	0.62969	0.46902	0.9386	0.94354	1.1656	1.1173	1.2124	1.1641	0.0067726	0.0067726	0.0067726
166	1.0184	1.1845	1.1722	1.3537	1.5678	1.1731	0.56626	0.48361	0.62969	0.46902	0.9386	0.94354	1.1656	1.1173	1.2124	1.1641	0.0067528	0.0067528	0.0067528
167	1.0115	1.1847	1.1723	1.3416	1.564	1.1723	0.56626	0.48361	0.62969	0.46902	0.9386	0.94354	1.1656	1.1173	1.2124	1.1641	0.006733	0.006733	0.006733
168	1.0046	1.1838	1.1727	1.3334	1.558	1.1736	0.56626	0.48361	0.62969	0.46902	0.9386	0.94354	1.1656	1.1173	1.2124	1.1641	0.0067132	0.0067132	0.0067132
169	1.0119	1.1902	1.1731	1.3456	1.5731	1.1743	0.56626	0.48361	0.62969	0.46902	0.9386	0.94354	1.1656	1.1173	1.2124	1.1641	0.0066934	0.0066934	0.0066934
170	1.0073	1.1766	1.1722	1.3376	1.5586	1.1728	0.57545	0.48111	0.63317	0.47192	0.93579	0.93537	1.1622	1.115	1.2019	1.1613	0.0066736	0.0066736	0.0066736
171	1.0185	1.1847	1.1768	1.3535	1.5693	1.1761	0.57545	0.48111	0.63317	0.47192	0.93579	0.93537	1.1622	1.115	1.2019	1.1613	0.0066538	0.0066538	0.0066538
172	1.016	1.183	1.175	1.3498	1.5643	1.1756	0.57545	0.48111	0.63317	0.47192	0.93579	0.93537	1.1622	1.115	1.2019	1.1613	0.006634	0.006634	0.006634
173	1.0151	1.1752	1.1716	1.3516	1.5599	1.1732	0.57545	0.48111	0.63317	0.47192	0.93579	0.93537	1.1622	1.115	1.2019	1.1613	0.0066142	0.0066142	0.0066142
174	1.0062	1.1685	1.1675	1.3413	1.5463	1.167	0.57545	0.48111	0.63317	0.47192	0.93579	0.93537	1.1622	1.115	1.2019	1.1613	0.0065944	0.0065944	0.0065944
175	1.0098	1.18	1.1721	1.3413	1.5565	1.1725	0.57545	0.48111	0.63317	0.47192	0.93579	0.93537	1.1622	1.115	1.2019	1.1613	0.0065746	0.0065746	0.0065746
176	1.0089	1.1715	1.1708	1.3405	1.5512	1.1701	0.57545	0.48111	0.63317	0.47192	0.93579	0.93537	1.1622	1.115	1.2019	1.1613	0.0065548	0.0065548	0.0065548
177	1.0144	1.1856	1.1746	1.3465	1.5665	1.1749	0.57545	0.48111	0.63317	0.47192	0.93579	0.93537	1.1622	1.115	1.2019	1.1613	0.006535	0.006535	0.006535
178	1.0116	1.1658	1.1686	1.344	1.5485	1.1694	0.57545	0.48111	0.63317	0.47192	0.93579	0.93537	1.1622	1.115	1.2019	1.1613	0.0065152	0.0065152	0.0065152
179	1.0071	1.1738	1.1718	1.3359	1.5496	1.1722	0.57545	0.48111	0.63317	0.47192	0.93579	0.93537	1.1622	1.115	1.2019	1.1613	0.0064954	0.0064954	0.0064954
180	1.0033	1.1636	1.1677	1.3369	1.541	1.167	0.57493	0.48581	0.63536	0.47435	0.93324	0.92817	1.1593	1.1118	1.1927	1.1583	0.0064756	0.0064756	0.0064756
181	1.0138	1.1817	1.1707	1.349	1.5653	1.1708	0.57493	0.48581	0.63536	0.47435	0.93324	0.92817	1.1593	1.1118	1.1927	1.1583	0.0064558	0.0064558	0.0064558
182	1.005	1.1598	1.1674	1.3394	1.542	1.1695	0.57493	0.48581	0.63536	0.47435	0.93324	0.92817	1.1593	1.1118	1.1927	1.1583	0.006436	0.006436	0.006436
183	1.0136	1.1737	1.1713	1.3553	1.5591	1.1717	0.57493	0.48581	0.63536	0.47435	0.93324	0.92817	1.1593	1.1118	1.1927	1.1583	0.0064162	0.0064162	0.0064162
184	1.0092	1.1698	1.1689	1.3386	1.5491	1.1691	0.57493	0.48581	0.63536	0.47435	0.93324	0.92817	1.1593	1.1118	1.1927	1.1583	0.0063964	0.0063964	0.0063964
185	1.0107	1.1714	1.171	1.3449	1.5567	1.1715	0.57493	0.48581	0.63536	0.47435	0.93324	0.92817	1.1593	1.1118	1.1927	1.1583	0.0063766	0.0063766	0.0063766
186	1.0057	1.1683	1.1655	1.3361	1.5435	1.1678	0.57493	0.48581	0.63536	0.47435	0.93324	0.92817	1.1593	1.1118	1.1927	1.1583	0.0063568	0.0063568	0.0063568
187	1.0119	1.1716	1.1693	1.3509	1.5546	1.1699	0.57493	0.48581	0.63536	0.47435	0.93324	0.92817	1.1593	1.1118	1.1927	1.1583	0.006337	0.006337	0.006337
188	1.0045	1.1723	1.1698	1.3368	1.5545	1.1703	0.57493	0.48581	0.63536	0.47435	0.93324	0.92817	1.1593	1.1118	1.1927	1.1583	0.0063172	0.0063172	0.0063172
189	1.0046	1.1609	1.1649	1.3412	1.5449	1.1663	0.57493	0.48581	0.63536	0.47435	0.93324	0.92817	1.1593	1.1118	1.1927	1.1583	0.0062974	0.0062974	0.0062974
190	1.0025	1.1604	1.1658	1.3362	1.5399	1.1661	0.56468	0.48859	0.63842	0.47713	0.93027	0.92216	1.1557	1.108	1.1874	1.1548	0.0062776	0.0062776	0.0062776
191	1.007	1.1532	1.1661	1.3422	1.5353	1.1662	0.56468	0.48859	0.63842	0.47713	0.93027	0.92216	1.1557	1.108	1.1874	1.1548	0.0062578	0.0062578	0.0062578
192	1.0073	1.165	1.1666	1.3447	1.5446	1.1676	0.56468	0.48859	0.63842	0.47713	0.93027	0.92216	1.1557	1.108	1.1874	1.1548	0.006238	0.006238	0.006238
193	1.0044	1.1666	1.1653	1.3367	1.5476	1.1656	0.56468	0.48859	0.63842	0.47713	0.93027	0.92216	1.1557	1.108	1.1874	1.1548	0.0062182	0.0062182	0.0062182
194	1.0074	1.1649	1.1636	1.3466	1.5475	1.1641	0.56468	0.48859	0.63842	0.47713	0.93027	0.92216	1.1557	1.108	1.1874	1.1548	0.0061984	0.0061984	0.0061984
195	1.001	1.157	1.1642	1.3332	1.5377	1.1652	0.56468	0.48859	0.63842	0.47713	0.93027	0.92216	1.1557	1.108	1.1874	1.1548	0.0061786	0.0061786	0.0061786
196	1.0053	1.1661	1.1643	1.3347	1.5431	1.1652	0.56468	0.48859	0.63842	0.47713	0.93027	0.92216	1.1557	1.108	1.1874	1.1548	0.0061588	0.0061588	0.0061588
197	1.0036	1.1603	1.1641	1.3381	1.5373	1.165	0.56468	0.48859	0.63842	0.47713	0.93027	0.92216	1.1557	1.108	1.1874	1.1548	0.006139	0.006139	0.006139
198	1.0058	1.1628	1.1675	1.3381	1.5479	1.1688	0.56468	0.48859	0.63842	0.47713	0.93027	0.92216	1.1557	1.108	1.1874	1.1548	0.0061192	0.0061192	0.0061192
199	1.0064	1.1632	1.1639	1.3428	1.5431	1.164	0.56468	0.48859	0.63842	0.47713	0.93027	0.92216	1.1557	1.108	1.1874	1.1548	0.0060994	0.0060994	0.0060994
200	0.99662	1.1518	1.1611	1.3301	1.5311	1.1629	0.57134	0.48752	0.6413	0.47941	0.92921	0.9182	1.154	1.1058	1.1799	1.1518	0.0060796	0.0060796	0.0060796
201	0.99737	1.157	1.1646	1.3293	1.5354	1.1667	0.57134	0.48752	0.6413	0.47941	0.92921	0.9182	1.154	1.1058	1.1799	1.1518	0.0060598	0.0060598	0.0060598
202	0.99971	1.1566	1.1629	1.3311	1.5326	1.1644	0.57134	0.48752	0.6413	0.47941	0.92921	0.9182	1.154	1.1058	1.1799	1.1518	0.00604	0.00604	0.00604
203	1.0066	1.1546	1.1683	1.339	1.5355	1.1689	0.57134	0.48752	0.6413	0.47941	0.92921	0.9182	1.154	1.1058	1.1799	1.1518	0.0060202	0.0060202	0.0060202
204	1.0009	1.1517	1.1642	1.3338	1.5318	1.1647	0.57134	0.48752	0.6413	0.47941	0.92921	0.9182	1.154	1.1058	1.1799	1.1518	0.0060004	0.0060004	0.0060004
205	0.99762	1.1488	1.1637	1.3238	1.5225	1.165	0.57134	0.48752	0.6413	0.47941	0.92921	0.9182	1.154	1.1058	1.1799	1.1518	0.0059806	0.0059806	0.0059806
206	1.0014	1.1452	1.163	1.3376	1.5256	1.1641	0.57134	0.48752	0.6413	0.47941	0.92921	0.9182	1.154	1.1058	1.1799	1.1518	0.0059608	0.0059608	0.0059608
207	0.99481	1.148	1.1637	1.3218	1.5261	1.1651	0.57134	0.48752	0.6413	0.47941	0.92921	0.9182	1.154	1.1058	1.1799	1.1518	0.005941	0.005941	0.005941
208	0.99568	1.1416	1.1618	1.3229	1.5139	1.1634	0.57134	0.48752	0.6413	0.47941	0.92921	0.9182	1.154	1.1058	1.1799	1.1518	0.0059212	0.0059212	0.0059212
209	0.99699	1.1452	1.1606	1.3285	1.5203	1.1624	0.57134	0.48752	0.6413	0.47941	0.92921	0.9182	1.154	1.1058	1.1799	1.1518	0.0059014	0.0059014	0.0059014
210	0.99369	1.153	1.1606	1.3202	1.5289	1.1613	0.56987	0.48955	0.64366	0.48136	0.92703	0.9136	1.1511	1.1035	1.1727	1.1498	0.0058816	0.0058816	0.0058816
211	0.99828	1.1468	1.1622	1.3351	1.5275	1.1647	0.56987	0.48955	0.64366	0.48136	0.92703	0.9136	1.1511	1.1035	1.1727	1.1498	0.0058618	0.0058618	0.0058618
212	0.9934	1.137	1.1572	1.3223	1.5086	1.1595	0.56987	0.48955	0.64366	0.48136	0.92703	0.9136	1.1511	1.1035	1.1727	1.1498	0.005842	0.005842	0.005842
213	1.0033	1.1487	1.1629	1.3367	1.5278	1.1641	0.56987	0.48955	0.64366	0.48136	0.92703	0.9136	1.1511	1.1035	1.1727	1.1498	0.0058222	0.0058222	0.0058222
214	0.9998	1.1478	1.1607	1.3311	1.5182	1.1611	0.56987	0.48955	0.64366	0.48136	0.92703	0.9136	1.1511	1.1035	1.1727	1.1498	0.0058024	0.0058024	0.0058024
215	0.99349	1.1466	1.1619	1.3185	1.5179	1.1637	0.56987	0.48955	0.64366	0.48136	0.92703	0.9136	1.1511	1.1035	1.1727	1.1498	0.0057826	0.0057826	0.0057826
216	0.99186	1.135	1.1573	1.3149	1.5099	1.1591	0.56987	0.48955	0.64366	0.48136	0.92703	0.9136	1.1511	1.1035	1.1727	1.1498	0.0057628	0.0057628	0.0057628
217	0.99788	1.1389	1.1589	1.3329	1.5225	1.1611	0.56987	0.48955	0.64366	0.48136	0.92703	0.9136	1.1511	1.1035	1.1727	1.1498	0.005743	0.005743	0.005743
218	0.99767	1.1463	1.158	1.3336	1.5245	1.1603	0.56987	0.48955	0.64366	0.48136	0.92703	0.9136	1.1511	1.1035	1.1727	1.1498	0.0057232	0.0057232	0.0057232
219	0.99511	1.1451	1.1585	1.3238	1.5223	1.1614	0.56987	0.48955	0.64366	0.48136	0.92703	0.9136	1.1511	1.1035	1.1727	1.1498	0.0057034	0.0057034	0.0057034
220	0.99669	1.1401	1.1577	1.3294	1.5156	1.1597	0.5749	0.48823	0.64598	0.4834	0.92565	0.91022	1.1491	1.1021	1.1675	1.1486	0.0056836	0.0056836	0.0056836
221	0.98905	1.1382	1.1558	1.3157	1.5131	1.1584	0.5749	0.48823	0.64598	0.4834	0.92565	0.91022	1.1491	1.1021	1.1675	1.1486	0.0056638	0.0056638	0.0056638
222	0.99106	1.1304	1.1549	1.3197	1.5035	1.1569	0.5749	0.48823	0.64598	0.4834	0.92565	0.91022	1.1491	1.1021	1.1675	1.1486	0.005644	0.005644	0.005644
223	0.99485	1.133	1.1572	1.3286	1.509	1.1589	0.5749	0.48823	0.64598	0.4834	0.92565	0.91022	1.1491	1.1021	1.1675	1.1486	0.0056242	0.0056242	0.0056242
224	0.99255	1.1379	1.1592	1.3218	1.5138	1.1611	0.5749	0.48823	0.64598	0.4834	0.92565	0.91022	1.1491	1.1021	1.1675	1.1486	0.0056044	0.0056044	0.0056044
225	0.99238	1.131	1.157	1.3225	1.5078	1.1588	0.5749	0.48823	0.64598	0.4834	0.92565	0.91022	1.1491	1.1021	1.1675	1.1486	0.0055846	0.0055846	0.0055846
226	0.98732	1.1276	1.1534	1.3198	1.5011	1.155	0.5749	0.48823	0.64598	0.4834	0.92565	0.91022	1.1491	1.1021	1.1675	1.1486	0.0055648	0.0055648	0.0055648
227	0.9893	1.1309	1.1552	1.3172	1.5071	1.1574	0.5749	0.48823	0.64598	0.4834	0.92565	0.91022	1.1491	1.1021	1.1675	1.1486	0.005545	0.005545	0.005545
228	0.98903	1.1276	1.1532	1.3239	1.5052	1.1569	0.5749	0.48823	0.64598	0.4834	0.92565	0.91022	1.1491	1.1021	1.1675	1.1486	0.0055252	0.0055252	0.0055252
229	0.99755	1.1265	1.1536	1.3364	1.5041	1.1561	0.5749	0.48823	0.64598	0.4834	0.92565	0.91022	1.1491	1.1021	1.1675	1.1486	0.0055054	0.0055054	0.0055054
230	0.98853	1.126	1.1536	1.3204	1.5035	1.1558	0.57142	0.49125	0.64782	0.48537	0.92405	0.90584	1.1474	1.0999	1.1612	1.1471	0.0054856	0.0054856	0.0054856
231	0.98514	1.1224	1.1552	1.3134	1.4944	1.1579	0.57142	0.49125	0.64782	0.48537	0.92405	0.90584	1.1474	1.0999	1.1612	1.1471	0.0054658	0.0054658	0.0054658
232	0.99008	1.1253	1.1531	1.3248	1.4971	1.1557	0.57142	0.49125	0.64782	0.48537	0.92405	0.90584	1.1474	1.0999	1.1612	1.1471	0.005446	0.005446	0.005446
233	0.99365	1.1306	1.1555	1.3232	1.504	1.1568	0.57142	0.49125	0.64782	0.48537	0.92405	0.90584	1.1474	1.0999	1.1612	1.1471	0.0054262	0.0054262	0.0054262
234	0.99125	1.1267	1.1563	1.3177	1.4976	1.1568	0.57142	0.49125	0.64782	0.48537	0.92405	0.90584	1.1474	1.0999	1.1612	1.1471	0.0054064	0.0054064	0.0054064
235	0.98833	1.1268	1.1516	1.3215	1.501	1.1534	0.57142	0.49125	0.64782	0.48537	0.92405	0.90584	1.1474	1.0999	1.1612	1.1471	0.0053866	0.0053866	0.0053866
236	0.98809	1.1194	1.152	1.3171	1.493	1.1544	0.57142	0.49125	0.64782	0.48537	0.92405	0.90584	1.1474	1.0999	1.1612	1.1471	0.0053668	0.0053668	0.0053668
237	0.98858	1.1238	1.1519	1.3197	1.5	1.1537	0.57142	0.49125	0.64782	0.48537	0.92405	0.90584	1.1474	1.0999	1.1612	1.1471	0.005347	0.005347	0.005347
238	0.98697	1.125	1.154	1.3186	1.4957	1.1554	0.57142	0.49125	0.64782	0.48537	0.92405	0.90584	1.1474	1.0999	1.1612	1.1471	0.0053272	0.0053272	0.0053272
239	0.98629	1.1279	1.1568	1.3146	1.4992	1.1585	0.57142	0.49125	0.64782	0.48537	0.92405	0.90584	1.1474	1.0999	1.1612	1.1471	0.0053074	0.0053074	0.0053074
240	0.98931	1.1167	1.1509	1.3219	1.4918	1.1535	0.57184	0.49356	0.64981	0.4878	0.92157	0.90072	1.145	1.0973	1.1556	1.1452	0.0052876	0.0052876	0.0052876
241	0.98601	1.125	1.1534	1.3169	1.4971	1.1545	0.57184	0.49356	0.64981	0.4878	0.92157	0.90072	1.145	1.0973	1.1556	1.1452	0.0052678	0.0052678	0.0052678
242	0.98464	1.1268	1.1539	1.3166	1.5027	1.1567	0.57184	0.49356	0.64981	0.4878	0.92157	0.90072	1.145	1.0973	1.1556	1.1452	0.005248	0.005248	0.005248
243	0.98981	1.1239	1.1572	1.3206	1.4936	1.1599	0.57184	0.49356	0.64981	0.4878	0.92157	0.90072	1.145	1.0973	1.1556	1.1452	0.0052282	0.0052282	0.0052282
244	0.98304	1.1157	1.1511	1.3135	1.4863	1.1544	0.57184	0.49356	0.64981	0.4878	0.92157	0.90072	1.145	1.0973	1.1556	1.1452	0.0052084	0.0052084	0.0052084
245	0.99131	1.1281	1.1578	1.3211	1.5028	1.1592	0.57184	0.49356	0.64981	0.4878	0.92157	0.90072	1.145	1.0973	1.1556	1.1452	0.0051886	0.0051886	0.0051886
246	0.98719	1.117	1.1525	1.3168	1.4901	1.1553	0.57184	0.49356	0.64981	0.4878	0.92157	0.90072	1.145	1.0973	1.1556	1.1452	0.0051688	0.0051688	0.0051688
247	0.98427	1.1181	1.1533	1.3103	1.4894	1.1567	0.57184	0.49356	0.64981	0.4878	0.92157	0.90072	1.145	1.0973	1.1556	1.1452	0.005149	0.005149	0.005149
248	0.98697	1.1175	1.1504	1.3174	1.4913	1.1542	0.57184	0.49356	0.64981	0.4878	0.92157	0.90072	1.145	1.0973	1.1556	1.1452	0.0051292	0.0051292	0.0051292
249	0.98595	1.1231	1.1515	1.3168	1.4956	1.1545	0.57184	0.49356	0.64981	0.4878	0.92157	0.90072	1.145	1.0973	1.1556	1.1452	0.0051094	0.0051094	0.0051094
250	0.98706	1.1155	1.1536	1.3155	1.4901	1.1558	0.573	0.49629	0.65252	0.48922	0.92048	0.89559	1.1438	1.0946	1.151	1.143	0.0050896	0.0050896	0.0050896
251	0.9883	1.117	1.1547	1.316	1.4898	1.1565	0.573	0.49629	0.65252	0.48922	0.92048	0.89559	1.1438	1.0946	1.151	1.143	0.0050698	0.0050698	0.0050698
252	0.98235	1.1149	1.1499	1.3137	1.4898	1.1525	0.573	0.49629	0.65252	0.48922	0.92048	0.89559	1.1438	1.0946	1.151	1.143	0.00505	0.00505	0.00505
253	0.98016	1.1182	1.1488	1.3157	1.4945	1.1519	0.573	0.49629	0.65252	0.48922	0.92048	0.89559	1.1438	1.0946	1.151	1.143	0.0050302	0.0050302	0.0050302
254	0.97935	1.1089	1.1522	1.3068	1.4786	1.154	0.573	0.49629	0.65252	0.48922	0.92048	0.89559	1.1438	1.0946	1.151	1.143	0.0050104	0.0050104	0.0050104
255	0.98491	1.1124	1.1489	1.3134	1.4843	1.1505	0.573	0.49629	0.65252	0.48922	0.92048	0.89559	1.1438	1.0946	1.151	1.143	0.0049906	0.0049906	0.0049906
256	0.98221	1.1157	1.151	1.3144	1.4878	1.1532	0.573	0.49629	0.65252	0.48922	0.92048	0.89559	1.1438	1.0946	1.151	1.143	0.0049708	0.0049708	0.0049708
257	0.98434	1.1098	1.1478	1.32	1.4856	1.1513	0.573	0.49629	0.65252	0.48922	0.92048	0.89559	1.1438	1.0946	1.151	1.143	0.004951	0.004951	0.004951
258	0.98432	1.1047	1.1474	1.3181	1.4775	1.1502	0.573	0.49629	0.65252	0.48922	0.92048	0.89559	1.1438	1.0946	1.151	1.143	0.0049312	0.0049312	0.0049312
259	0.98945	1.1141	1.1506	1.3222	1.4899	1.1516	0.573	0.49629	0.65252	0.48922	0.92048	0.89559	1.1438	1.0946	1.151	1.143	0.0049114	0.0049114	0.0049114
260	0.9832	1.1075	1.1482	1.3158	1.482	1.1494	0.57266	0.49952	0.65533	0.49141	0.91928	0.89274	1.1424	1.0927	1.1469	1.141	0.0048916	0.0048916	0.0048916
261	0.98152	1.1072	1.1452	1.3102	1.4782	1.147	0.57266	0.49952	0.65533	0.49141	0.91928	0.89274	1.1424	1.0927	1.1469	1.141	0.0048718	0.0048718	0.0048718
262	0.97993	1.0986	1.1471	1.31	1.4704	1.149	0.57266	0.49952	0.65533	0.49141	0.91928	0.89274	1.1424	1.0927	1.1469	1.141	0.004852	0.004852	0.004852
263	0.9749	1.1005	1.1448	1.3074	1.4742	1.1474	0.57266	0.49952	0.65533	0.49141	0.91928	0.89274	1.1424	1.0927	1.1469	1.141	0.0048322	0.0048322	0.0048322
264	0.97343	1.1035	1.1464	1.302	1.4724	1.1497	0.57266	0.49952	0.65533	0.49141	0.91928	0.89274	1.1424	1.0927	1.1469	1.141	0.0048124	0.0048124	0.0048124
265	0.97669	1.1081	1.1493	1.3001	1.4763	1.1517	0.57266	0.49952	0.65533	0.49141	0.91928	0.89274	1.1424	1.0927	1.1469	1.141	0.0047926	0.0047926	0.0047926
266	0.97573	1.0937	1.1446	1.3058	1.4639	1.1457	0.57266	0.49952	0.65533	0.49141	0.91928	0.89274	1.1424	1.0927	1.1469	1.141	0.0047728	0.0047728	0.0047728
267	0.97865	1.1	1.146	1.3072	1.471	1.1481	0.57266	0.49952	0.65533	0.49141	0.91928	0.89274	1.1424	1.0927	1.1469	1.141	0.004753	0.004753	0.004753
268	0.98401	1.1066	1.1478	1.3167	1.4815	1.1514	0.57266	0.49952	0.65533	0.49141	0.91928	0.89274	1.1424	1.0927	1.1469	1.141	0.0047332	0.0047332	0.0047332
269	0.97683	1.1029	1.144	1.3078	1.4789	1.1471	0.57266	0.49952	0.65533	0.49141	0.91928	0.89274	1.1424	1.0927	1.1469	1.141	0.0047134	0.0047134	0.0047134
270	0.97824	1.105	1.1458	1.3075	1.4728	1.1468	0.5793	0.4991	0.65805	0.4939	0.91678	0.88853	1.1391	1.0904	1.1416	1.1382	0.0046936	0.0046936	0.0046936
271	0.98027	1.1017	1.1466	1.3108	1.473	1.1488	0.5793	0.4991	0.65805	0.4939	0.91678	0.88853	1.1391	1.0904	1.1416	1.1382	0.0046738	0.0046738	0.0046738
272	0.97478	1.0906	1.1431	1.3078	1.4635	1.1454	0.5793	0.4991	0.65805	0.4939	0.91678	0.88853	1.1391	1.0904	1.1416	1.1382	0.004654	0.004654	0.004654
273	0.97669	1.0901	1.1425	1.3084	1.4637	1.1443	0.5793	0.4991	0.65805	0.4939	0.91678	0.88853	1.1391	1.0904	1.1416	1.1382	0.0046342	0.0046342	0.0046342
274	0.97713	1.0998	1.1448	1.3089	1.4715	1.1477	0.5793	0.4991	0.65805	0.4939	0.91678	0.88853	1.1391	1.0904	1.1416	1.1382	0.0046144	0.0046144	0.0046144
275	0.97221	1.0901	1.1419	1.2999	1.4676	1.1457	0.5793	0.4991	0.65805	0.4939	0.91678	0.88853	1.1391	1.0904	1.1416	1.1382	0.0045946	0.0045946	0.0045946
276	0.97743	1.095	1.1422	1.3095	1.4672	1.1442	0.5793	0.4991	0.65805	0.4939	0.91678	0.88853	1.1391	1.0904	1.1416	1.1382	0.0045748	0.0045748	0.0045748
277	0.97733	1.0951	1.1449	1.3114	1.4675	1.1477	0.5793	0.4991	0.65805	0.4939	0.91678	0.88853	1.1391	1.0904	1.1416	1.1382	0.004555	0.004555	0.004555
278	0.9692	1.0851	1.1405	1.2962	1.4545	1.1444	0.5793	0.4991	0.65805	0.4939	0.91678	0.88853	1.1391	1.0904	1.1416	1.1382	0.0045352	0.0045352	0.0045352
279	0.96919	1.0773	1.1423	1.2926	1.44	1.1445	0.5793	0.4991	0.65805	0.4939	0.91678	0.88853	1.1391	1.0904	1.1416	1.1382	0.0045154	0.0045154	0.0045154
280	0.9738	1.0919	1.1399	1.3089	1.4624	1.1436	0.57704	0.50318	0.65949	0.4948	0.91475	0.88436	1.137	1.0892	1.1375	1.1369	0.0044956	0.0044956	0.0044956
281	0.97962	1.0948	1.141	1.313	1.4704	1.1439	0.57704	0.50318	0.65949	0.4948	0.91475	0.88436	1.137	1.0892	1.1375	1.1369	0.0044758	0.0044758	0.0044758
282	0.97363	1.0894	1.1418	1.3043	1.4644	1.1455	0.57704	0.50318	0.65949	0.4948	0.91475	0.88436	1.137	1.0892	1.1375	1.1369	0.004456	0.004456	0.004456
283	0.97062	1.0834	1.1403	1.2959	1.4523	1.1433	0.57704	0.50318	0.65949	0.4948	0.91475	0.88436	1.137	1.0892	1.1375	1.1369	0.0044362	0.0044362	0.0044362
284	0.97467	1.0916	1.1424	1.3018	1.4592	1.1446	0.57704	0.50318	0.65949	0.4948	0.91475	0.88436	1.137	1.0892	1.1375	1.1369	0.0044164	0.0044164	0.0044164
285	0.97585	1.0889	1.1413	1.3074	1.4579	1.1444	0.57704	0.50318	0.65949	0.4948	0.91475	0.88436	1.137	1.0892	1.1375	1.1369	0.0043966	0.0043966	0.0043966
286	0.9728	1.0827	1.1398	1.3042	1.4558	1.1429	0.57704	0.50318	0.65949	0.4948	0.91475	0.88436	1.137	1.0892	1.1375	1.1369	0.0043768	0.0043768	0.0043768
287	0.96813	1.0818	1.1416	1.2957	1.4491	1.1445	0.57704	0.50318	0.65949	0.4948	0.91475	0.88436	1.137	1.0892	1.1375	1.1369	0.004357	0.004357	0.004357
288	0.96704	1.0908	1.142	1.2912	1.4573	1.1436	0.57704	0.50318	0.65949	0.4948	0.91475	0.88436	1.137	1.0892	1.1375	1.1369	0.0043372	0.0043372	0.0043372
289	0.97378	1.0909	1.139	1.3094	1.4635	1.1424	0.57704	0.50318	0.65949	0.4948	0.91475	0.88436	1.137	1.0892	1.1375	1.1369	0.0043174	0.0043174	0.0043174
290	0.9681	1.0857	1.1413	1.2967	1.4541	1.1435	0.57652	0.51053	0.66117	0.49668	0.91209	0.88025	1.1346	1.0878	1.1311	1.1358	0.0042976	0.0042976	0.0042976
291	0.96718	1.0819	1.1389	1.2975	1.4506	1.1415	0.57652	0.51053	0.66117	0.49668	0.91209	0.88025	1.1346	1.0878	1.1311	1.1358	0.0042778	0.0042778	0.0042778
292	0.9737	1.0884	1.1425	1.3021	1.4569	1.1459	0.57652	0.51053	0.66117	0.49668	0.91209	0.88025	1.1346	1.0878	1.1311	1.1358	0.004258	0.004258	0.004258
293	0.96609	1.0798	1.1365	1.291	1.4458	1.1404	0.57652	0.51053	0.66117	0.49668	0.91209	0.88025	1.1346	1.0878	1.1311	1.1358	0.0042382	0.0042382	0.0042382
294	0.95697	1.0713	1.1334	1.2844	1.4356	1.1375	0.57652	0.51053	0.66117	0.49668	0.91209	0.88025	1.1346	1.0878	1.1311	1.1358	0.0042184	0.0042184	0.0042184
295	0.96691	1.0808	1.1397	1.2946	1.447	1.1425	0.57652	0.51053	0.66117	0.49668	0.91209	0.88025	1.1346	1.0878	1.1311	1.1358	0.0041986	0.0041986	0.0041986
296	0.96709	1.0753	1.1353	1.2958	1.4449	1.138	0.57652	0.51053	0.66117	0.49668	0.91209	0.88025	1.1346	1.0878	1.1311	1.1358	0.0041788	0.0041788	0.0041788
297	0.96439	1.0833	1.1393	1.294	1.4521	1.1436	0.57652	0.51053	0.66117	0.49668	0.91209	0.88025	1.1346	1.0878	1.1311	1.1358	0.004159	0.004159	0.004159
298	0.96495	1.0719	1.1345	1.2938	1.4377	1.1385	0.57652	0.51053	0.66117	0.49668	0.91209	0.88025	1.1346	1.0878	1.1311	1.1358	0.0041392	0.0041392	0.0041392
299	0.96677	1.0708	1.1375	1.2946	1.4358	1.1413	0.57652	0.51053	0.66117	0.49668	0.91209	0.88025	1.1346	1.0878	1.1311	1.1358	0.0041194	0.0041194	0.0041194
300	0.96637	1.0768	1.1379	1.2927	1.4422	1.1418	0.58205	0.50689	0.66206	0.49792	0.91091	0.87689	1.1327	1.0857	1.1277	1.1333	0.0040996	0.0040996	0.0040996
301	0.96265	1.0659	1.1354	1.2922	1.429	1.1384	0.58205	0.50689	0.66206	0.49792	0.91091	0.87689	1.1327	1.0857	1.1277	1.1333	0.0040798	0.0040798	0.0040798
302	0.96218	1.0715	1.1364	1.2931	1.4404	1.1393	0.58205	0.50689	0.66206	0.49792	0.91091	0.87689	1.1327	1.0857	1.1277	1.1333	0.00406	0.00406	0.00406
303	0.96599	1.0667	1.1367	1.2924	1.435	1.1391	0.58205	0.50689	0.66206	0.49792	0.91091	0.87689	1.1327	1.0857	1.1277	1.1333	0.0040402	0.0040402	0.0040402
304	0.96226	1.0689	1.1341	1.2932	1.4353	1.138	0.58205	0.50689	0.66206	0.49792	0.91091	0.87689	1.1327	1.0857	1.1277	1.1333	0.0040204	0.0040204	0.0040204
305	0.96663	1.0656	1.1365	1.3005	1.4347	1.1409	0.58205	0.50689	0.66206	0.49792	0.91091	0.87689	1.1327	1.0857	1.1277	1.1333	0.0040006	0.0040006	0.0040006
306	0.9642	1.0625	1.1349	1.2974	1.429	1.1377	0.58205	0.50689	0.66206	0.49792	0.91091	0.87689	1.1327	1.0857	1.1277	1.1333	0.0039808	0.0039808	0.0039808
307	0.96113	1.0661	1.1352	1.2847	1.4308	1.1383	0.58205	0.50689	0.66206	0.49792	0.91091	0.87689	1.1327	1.0857	1.1277	1.1333	0.003961	0.003961	0.003961
308	0.95901	1.0668	1.1334	1.2867	1.4334	1.1367	0.58205	0.50689	0.66206	0.49792	0.91091	0.87689	1.1327	1.0857	1.1277	1.1333	0.0039412	0.0039412	0.0039412
309	0.96252	1.0692	1.1351	1.2924	1.4356	1.1377	0.58205	0.50689	0.66206	0.49792	0.91091	0.87689	1.1327	1.0857	1.1277	1.1333	0.0039214	0.0039214	0.0039214
310	0.9572	1.0644	1.1315	1.2846	1.4239	1.1354	0.58551	0.50561	0.66545	0.5007	0.90906	0.87439	1.1311	1.0832	1.1244	1.1314	0.0039016	0.0039016	0.0039016
311	0.9553	1.059	1.1317	1.2826	1.4278	1.1362	0.58551	0.50561	0.66545	0.5007	0.90906	0.87439	1.1311	1.0832	1.1244	1.1314	0.0038818	0.0038818	0.0038818
312	0.96308	1.0632	1.1329	1.2913	1.4292	1.1364	0.58551	0.50561	0.66545	0.5007	0.90906	0.87439	1.1311	1.0832	1.1244	1.1314	0.003862	0.003862	0.003862
313	0.95893	1.0569	1.1307	1.2871	1.4222	1.1341	0.58551	0.50561	0.66545	0.5007	0.90906	0.87439	1.1311	1.0832	1.1244	1.1314	0.0038422	0.0038422	0.0038422
314	0.95963	1.059	1.1346	1.288	1.4233	1.1386	0.58551	0.50561	0.66545	0.5007	0.90906	0.87439	1.1311	1.0832	1.1244	1.1314	0.0038224	0.0038224	0.0038224
315	0.95814	1.0612	1.1316	1.2853	1.4287	1.1354	0.58551	0.50561	0.66545	0.5007	0.90906	0.87439	1.1311	1.0832	1.1244	1.1314	0.0038026	0.0038026	0.0038026
316	0.95878	1.0594	1.1308	1.2868	1.4245	1.1348	0.58551	0.50561	0.66545	0.5007	0.90906	0.87439	1.1311	1.0832	1.1244	1.1314	0.0037828	0.0037828	0.0037828
317	0.9573	1.0571	1.1301	1.2878	1.4212	1.1349	0.58551	0.50561	0.66545	0.5007	0.90906	0.87439	1.1311	1.0832	1.1244	1.1314	0.003763	0.003763	0.003763
318	0.95253	1.0545	1.1309	1.276	1.4176	1.1353	0.58551	0.50561	0.66545	0.5007	0.90906	0.87439	1.1311	1.0832	1.1244	1.1314	0.0037432	0.0037432	0.0037432
319	0.96089	1.0508	1.1316	1.2941	1.4216	1.1349	0.58551	0.50561	0.66545	0.5007	0.90906	0.87439	1.1311	1.0832	1.1244	1.1314	0.0037234	0.0037234	0.0037234
320	0.96042	1.0542	1.1318	1.2853	1.4166	1.1349	0.57909	0.51214	0.66704	0.50173	0.90755	0.87159	1.1292	1.0805	1.1191	1.1299	0.0037036	0.0037036	0.0037036
321	0.95886	1.0576	1.1313	1.286	1.421	1.1353	0.57909	0.51214	0.66704	0.50173	0.90755	0.87159	1.1292	1.0805	1.1191	1.1299	0.0036838	0.0036838	0.0036838
322	0.96059	1.0478	1.1289	1.2933	1.4161	1.1348	0.57909	0.51214	0.66704	0.50173	0.90755	0.87159	1.1292	1.0805	1.1191	1.1299	0.003664	0.003664	0.003664
323	0.95958	1.0538	1.1273	1.2904	1.421	1.1315	0.57909	0.51214	0.66704	0.50173	0.90755	0.87159	1.1292	1.0805	1.1191	1.1299	0.0036442	0.0036442	0.0036442
324	0.95187	1.0441	1.1282	1.276	1.4021	1.1326	0.57909	0.51214	0.66704	0.50173	0.90755	0.87159	1.1292	1.0805	1.1191	1.1299	0.0036244	0.0036244	0.0036244
325	0.95622	1.0516	1.1299	1.2851	1.4183	1.1344	0.57909	0.51214	0.66704	0.50173	0.90755	0.87159	1.1292	1.0805	1.1191	1.1299	0.0036046	0.0036046	0.0036046
326	0.95251	1.0519	1.13	1.2765	1.4134	1.1334	0.57909	0.51214	0.66704	0.50173	0.90755	0.87159	1.1292	1.0805	1.1191	1.1299	0.0035848	0.0035848	0.0035848
327	0.95357	1.053	1.1286	1.28	1.4129	1.1325	0.57909	0.51214	0.66704	0.50173	0.90755	0.87159	1.1292	1.0805	1.1191	1.1299	0.003565	0.003565	0.003565
328	0.94671	1.0452	1.1287	1.2719	1.4062	1.1323	0.57909	0.51214	0.66704	0.50173	0.90755	0.87159	1.1292	1.0805	1.1191	1.1299	0.0035452	0.0035452	0.0035452
329	0.94994	1.0413	1.1271	1.2733	1.4033	1.1317	0.57909	0.51214	0.66704	0.50173	0.90755	0.87159	1.1292	1.0805	1.1191	1.1299	0.0035254	0.0035254	0.0035254
330	0.95489	1.0402	1.128	1.2826	1.4058	1.1314	0.58724	0.51093	0.66846	0.50313	0.90578	0.86727	1.1271	1.0783	1.1142	1.128	0.0035056	0.0035056	0.0035056
331	0.94669	1.0408	1.128	1.2661	1.4028	1.1318	0.58724	0.51093	0.66846	0.50313	0.90578	0.86727	1.1271	1.0783	1.1142	1.128	0.0034858	0.0034858	0.0034858
332	0.94889	1.0435	1.1266	1.2728	1.4056	1.1301	0.58724	0.51093	0.66846	0.50313	0.90578	0.86727	1.1271	1.0783	1.1142	1.128	0.003466	0.003466	0.003466
333	0.95343	1.0439	1.1282	1.2765	1.4056	1.1328	0.58724	0.51093	0.66846	0.50313	0.90578	0.86727	1.1271	1.0783	1.1142	1.128	0.0034462	0.0034462	0.0034462
334	0.95822	1.0461	1.128	1.2879	1.4107	1.1321	0.58724	0.51093	0.66846	0.50313	0.90578	0.86727	1.1271	1.0783	1.1142	1.128	0.0034264	0.0034264	0.0034264
335	0.94912	1.0384	1.1229	1.2759	1.4009	1.1265	0.58724	0.51093	0.66846	0.50313	0.90578	0.86727	1.1271	1.0783	1.1142	1.128	0.0034066	0.0034066	0.0034066
336	0.94447	1.0323	1.1225	1.268	1.3929	1.1264	0.58724	0.51093	0.66846	0.50313	0.90578	0.86727	1.1271	1.0783	1.1142	1.128	0.0033868	0.0033868	0.0033868
337	0.9504	1.0354	1.1246	1.2772	1.3979	1.1284	0.58724	0.51093	0.66846	0.50313	0.90578	0.86727	1.1271	1.0783	1.1142	1.128	0.003367	0.003367	0.003367
338	0.95333	1.0438	1.1287	1.2813	1.4102	1.1318	0.58724	0.51093	0.66846	0.50313	0.90578	0.86727	1.1271	1.0783	1.1142	1.128	0.0033472	0.0033472	0.0033472
339	0.94623	1.0332	1.1255	1.2693	1.3941	1.1294	0.58724	0.51093	0.66846	0.50313	0.90578	0.86727	1.1271	1.0783	1.1142	1.128	0.0033274	0.0033274	0.0033274
340	0.94551	1.0281	1.1242	1.2711	1.3903	1.1284	0.57328	0.51953	0.66914	0.50397	0.90432	0.86489	1.1257	1.0781	1.1095	1.1275	0.0033076	0.0033076	0.0033076
341	0.95258	1.0398	1.1278	1.2799	1.4051	1.1314	0.57328	0.51953	0.66914	0.50397	0.90432	0.86489	1.1257	1.0781	1.1095	1.1275	0.0032878	0.0032878	0.0032878
342	0.94647	1.0314	1.1229	1.2726	1.3937	1.1272	0.57328	0.51953	0.66914	0.50397	0.90432	0.86489	1.1257	1.0781	1.1095	1.1275	0.003268	0.003268	0.003268
343	0.94318	1.0258	1.122	1.2635	1.3828	1.1263	0.57328	0.51953	0.66914	0.50397	0.90432	0.86489	1.1257	1.0781	1.1095	1.1275	0.0032482	0.0032482	0.0032482
344	0.94842	1.0344	1.1228	1.2774	1.3958	1.1268	0.57328	0.51953	0.66914	0.50397	0.90432	0.86489	1.1257	1.0781	1.1095	1.1275	0.0032284	0.0032284	0.0032284
345	0.94621	1.0315	1.1225	1.272	1.3945	1.1253	0.57328	0.51953	0.66914	0.50397	0.90432	0.86489	1.1257	1.0781	1.1095	1.1275	0.0032086	0.0032086	0.0032086
346	0.9407	1.0283	1.1227	1.2641	1.3865	1.1268	0.57328	0.51953	0.66914	0.50397	0.90432	0.86489	1.1257	1.0781	1.1095	1.1275	0.0031888	0.0031888	0.0031888
347	0.94118	1.0259	1.1238	1.2636	1.385	1.1288	0.57328	0.51953	0.66914	0.50397	0.90432	0.86489	1.1257	1.0781	1.1095	1.1275	0.003169	0.003169	0.003169
348	0.94356	1.0166	1.121	1.2711	1.3801	1.1255	0.57328	0.51953	0.66914	0.50397	0.90432	0.86489	1.1257	1.0781	1.1095	1.1275	0.0031492	0.0031492	0.0031492
349	0.94221	1.0193	1.1185	1.2677	1.3772	1.1226	0.57328	0.51953	0.66914	0.50397	0.90432	0.86489	1.1257	1.0781	1.1095	1.1275	0.0031294	0.0031294	0.0031294
350	0.94245	1.0204	1.1193	1.2689	1.3819	1.1229	0.58151	0.51716	0.67198	0.50644	0.90251	0.86039	1.124	1.0769	1.1034	1.1261	0.0031096	0.0031096	0.0031096
351	0.94591	1.021	1.1212	1.2761	1.3826	1.1253	0.58151	0.51716	0.67198	0.50644	0.90251	0.86039	1.124	1.0769	1.1034	1.1261	0.0030898	0.0030898	0.0030898
352	0.94675	1.0256	1.1219	1.268	1.3869	1.1264	0.58151	0.51716	0.67198	0.50644	0.90251	0.86039	1.124	1.0769	1.1034	1.1261	0.00307	0.00307	0.00307
353	0.94301	1.0173	1.119	1.2616	1.3759	1.1236	0.58151	0.51716	0.67198	0.50644	0.90251	0.86039	1.124	1.0769	1.1034	1.1261	0.0030502	0.0030502	0.0030502
354	0.94293	1.0126	1.1174	1.2724	1.3729	1.1227	0.58151	0.51716	0.67198	0.50644	0.90251	0.86039	1.124	1.0769	1.1034	1.1261	0.0030304	0.0030304	0.0030304
355	0.93718	1.0209	1.1167	1.2643	1.3797	1.1202	0.58151	0.51716	0.67198	0.50644	0.90251	0.86039	1.124	1.0769	1.1034	1.1261	0.0030106	0.0030106	0.0030106
356	0.94316	1.0229	1.1215	1.2629	1.3816	1.1257	0.58151	0.51716	0.67198	0.50644	0.90251	0.86039	1.124	1.0769	1.1034	1.1261	0.0029908	0.0029908	0.0029908
357	0.93972	1.0137	1.1186	1.2623	1.3688	1.1237	0.58151	0.51716	0.67198	0.50644	0.90251	0.86039	1.124	1.0769	1.1034	1.1261	0.002971	0.002971	0.002971
358	0.93632	1.0052	1.1153	1.2598	1.3577	1.1196	0.58151	0.51716	0.67198	0.50644	0.90251	0.86039	1.124	1.0769	1.1034	1.1261	0.0029512	0.0029512	0.0029512
359	0.93722	1.0114	1.118	1.2573	1.3675	1.1228	0.58151	0.51716	0.67198	0.50644	0.90251	0.86039	1.124	1.0769	1.1034	1.1261	0.0029314	0.0029314	0.0029314
360	0.93605	1.0087	1.1168	1.2599	1.3653	1.1211	0.58394	0.51961	0.6728	0.50759	0.9008	0.85547	1.1226	1.0739	1.0984	1.1243	0.0029116	0.0029116	0.0029116
361	0.93804	1.0093	1.117	1.2645	1.3689	1.1202	0.58394	0.51961	0.6728	0.50759	0.9008	0.85547	1.1226	1.0739	1.0984	1.1243	0.0028918	0.0028918	0.0028918
362	0.94158	1.0162	1.1204	1.2651	1.3737	1.1244	0.58394	0.51961	0.6728	0.50759	0.9008	0.85547	1.1226	1.0739	1.0984	1.1243	0.002872	0.002872	0.002872
363	0.93615	1.0095	1.1177	1.2632	1.3674	1.1208	0.58394	0.51961	0.6728	0.50759	0.9008	0.85547	1.1226	1.0739	1.0984	1.1243	0.0028522	0.0028522	0.0028522
364	0.93729	1.0069	1.1163	1.2651	1.3663	1.1219	0.58394	0.51961	0.6728	0.50759	0.9008	0.85547	1.1226	1.0739	1.0984	1.1243	0.0028324	0.0028324	0.0028324
365	0.93106	1.0027	1.1149	1.2506	1.3584	1.1207	0.58394	0.51961	0.6728	0.50759	0.9008	0.85547	1.1226	1.0739	1.0984	1.1243	0.0028126	0.0028126	0.0028126
366	0.93417	1.0079	1.1158	1.2568	1.3652	1.1202	0.58394	0.51961	0.6728	0.50759	0.9008	0.85547	1.1226	1.0739	1.0984	1.1243	0.0027928	0.0027928	0.0027928
367	0.93224	1.0087	1.1168	1.2534	1.3658	1.1211	0.58394	0.51961	0.6728	0.50759	0.9008	0.85547	1.1226	1.0739	1.0984	1.1243	0.002773	0.002773	0.002773
368	0.93841	1.0069	1.1162	1.2643	1.3633	1.1215	0.58394	0.51961	0.6728	0.50759	0.9008	0.85547	1.1226	1.0739	1.0984	1.1243	0.0027532	0.0027532	0.0027532
369	0.93338	1.0001	1.1114	1.2609	1.3585	1.1165	0.58394	0.51961	0.6728	0.50759	0.9008	0.85547	1.1226	1.0739	1.0984	1.1243	0.0027334	0.0027334	0.0027334
370	0.93245	1.0085	1.1162	1.2504	1.3617	1.1203	0.58575	0.51875	0.67379	0.5085	0.89931	0.85195	1.1209	1.0709	1.0959	1.1226	0.0027136	0.0027136	0.0027136
371	0.93129	0.99915	1.1135	1.2533	1.3555	1.1188	0.58575	0.51875	0.67379	0.5085	0.89931	0.85195	1.1209	1.0709	1.0959	1.1226	0.0026938	0.0026938	0.0026938
372	0.93351	1.0017	1.115	1.2558	1.3577	1.1205	0.58575	0.51875	0.67379	0.5085	0.89931	0.85195	1.1209	1.0709	1.0959	1.1226	0.002674	0.002674	0.002674
373	0.93355	0.99929	1.1125	1.257	1.353	1.1184	0.58575	0.51875	0.67379	0.5085	0.89931	0.85195	1.1209	1.0709	1.0959	1.1226	0.0026542	0.0026542	0.0026542
374	0.93201	0.99325	1.1147	1.2558	1.3496	1.1191	0.58575	0.51875	0.67379	0.5085	0.89931	0.85195	1.1209	1.0709	1.0959	1.1226	0.0026344	0.0026344	0.0026344
375	0.93137	0.99873	1.1136	1.2554	1.3565	1.1181	0.58575	0.51875	0.67379	0.5085	0.89931	0.85195	1.1209	1.0709	1.0959	1.1226	0.0026146	0.0026146	0.0026146
376	0.92755	0.99497	1.1156	1.2493	1.3487	1.1199	0.58575	0.51875	0.67379	0.5085	0.89931	0.85195	1.1209	1.0709	1.0959	1.1226	0.0025948	0.0025948	0.0025948
377	0.92237	0.99484	1.1092	1.2468	1.3492	1.1148	0.58575	0.51875	0.67379	0.5085	0.89931	0.85195	1.1209	1.0709	1.0959	1.1226	0.002575	0.002575	0.002575
378	0.92621	0.99229	1.1096	1.2495	1.3487	1.1155	0.58575	0.51875	0.67379	0.5085	0.89931	0.85195	1.1209	1.0709	1.0959	1.1226	0.0025552	0.0025552	0.0025552
379	0.92364	0.99296	1.1102	1.2427	1.3396	1.1138	0.58575	0.51875	0.67379	0.5085	0.89931	0.85195	1.1209	1.0709	1.0959	1.1226	0.0025354	0.0025354	0.0025354
380	0.93112	0.99459	1.1095	1.2609	1.3513	1.1145	0.59052	0.516	0.67589	0.51083	0.89773	0.84881	1.1184	1.0687	1.0926	1.1198	0.0025156	0.0025156	0.0025156
381	0.9263	0.99006	1.1102	1.2493	1.3414	1.1154	0.59052	0.516	0.67589	0.51083	0.89773	0.84881	1.1184	1.0687	1.0926	1.1198	0.0024958	0.0024958	0.0024958
382	0.92541	0.98631	1.1106	1.2533	1.3421	1.1159	0.59052	0.516	0.67589	0.51083	0.89773	0.84881	1.1184	1.0687	1.0926	1.1198	0.002476	0.002476	0.002476
383	0.92916	0.99153	1.1112	1.2549	1.3496	1.1162	0.59052	0.516	0.67589	0.51083	0.89773	0.84881	1.1184	1.0687	1.0926	1.1198	0.0024562	0.0024562	0.0024562
384	0.93036	0.98956	1.1112	1.2546	1.3481	1.1166	0.59052	0.516	0.67589	0.51083	0.89773	0.84881	1.1184	1.0687	1.0926	1.1198	0.0024364	0.0024364	0.0024364
385	0.92603	0.98616	1.1118	1.248	1.3408	1.1151	0.59052	0.516	0.67589	0.51083	0.89773	0.84881	1.1184	1.0687	1.0926	1.1198	0.0024166	0.0024166	0.0024166
386	0.92293	0.98235	1.1107	1.2445	1.3339	1.115	0.59052	0.516	0.67589	0.51083	0.89773	0.84881	1.1184	1.0687	1.0926	1.1198	0.0023968	0.0023968	0.0023968
387	0.92489	0.98755	1.1087	1.2467	1.3393	1.1129	0.59052	0.516	0.67589	0.51083	0.89773	0.84881	1.1184	1.0687	1.0926	1.1198	0.002377	0.002377	0.002377
388	0.9262	0.98117	1.1098	1.2526	1.3367	1.1144	0.59052	0.516	0.67589	0.51083	0.89773	0.84881	1.1184	1.0687	1.0926	1.1198	0.0023572	0.0023572	0.0023572
389	0.93121	0.97896	1.11	1.2581	1.3359	1.1133	0.59052	0.516	0.67589	0.51083	0.89773	0.84881	1.1184	1.0687	1.0926	1.1198	0.0023374	0.0023374	0.0023374
390	0.91743	0.97787	1.1071	1.2387	1.3315	1.1125	0.59107	0.52075	0.67893	0.51294	0.89664	0.84627	1.1174	1.067	1.0864	1.1183	0.0023176	0.0023176	0.0023176
391	0.91502	0.97042	1.1045	1.2349	1.3174	1.1096	0.59107	0.52075	0.67893	0.51294	0.89664	0.84627	1.1174	1.067	1.0864	1.1183	0.0022978	0.0022978	0.0022978
392	0.91767	0.97922	1.106	1.239	1.3276	1.1104	0.59107	0.52075	0.67893	0.51294	0.89664	0.84627	1.1174	1.067	1.0864	1.1183	0.002278	0.002278	0.002278
393	0.92129	0.97462	1.1054	1.2421	1.3249	1.1102	0.59107	0.52075	0.67893	0.51294	0.89664	0.84627	1.1174	1.067	1.0864	1.1183	0.0022582	0.0022582	0.0022582
394	0.92633	0.97152	1.1059	1.2515	1.3287	1.1116	0.59107	0.52075	0.67893	0.51294	0.89664	0.84627	1.1174	1.067	1.0864	1.1183	0.0022384	0.0022384	0.0022384
395	0.92338	0.96872	1.104	1.2467	1.32	1.1092	0.59107	0.52075	0.67893	0.51294	0.89664	0.84627	1.1174	1.067	1.0864	1.1183	0.0022186	0.0022186	0.0022186
396	0.92002	0.97541	1.1062	1.2428	1.3275	1.1111	0.59107	0.52075	0.67893	0.51294	0.89664	0.84627	1.1174	1.067	1.0864	1.1183	0.0021988	0.0021988	0.0021988
397	0.91962	0.97592	1.1048	1.2409	1.3266	1.1097	0.59107	0.52075	0.67893	0.51294	0.89664	0.84627	1.1174	1.067	1.0864	1.1183	0.002179	0.002179	0.002179
398	0.92044	0.97567	1.1046	1.2443	1.3266	1.109	0.59107	0.52075	0.67893	0.51294	0.89664	0.84627	1.1174	1.067	1.0864	1.1183	0.0021592	0.0021592	0.0021592
399	0.91466	0.96551	1.1007	1.2378	1.3188	1.1067	0.59107	0.52075	0.67893	0.51294	0.89664	0.84627	1.1174	1.067	1.0864	1.1183	0.0021394	0.0021394	0.0021394
400	0.91808	0.96727	1.103	1.2429	1.3195	1.1089	0.59226	0.52278	0.68042	0.51442	0.89475	0.84238	1.1149	1.0651	1.0806	1.1163	0.0021196	0.0021196	0.0021196
401	0.91589	0.96471	1.1027	1.2348	1.3131	1.1083	0.59226	0.52278	0.68042	0.51442	0.89475	0.84238	1.1149	1.0651	1.0806	1.1163	0.0020998	0.0020998	0.0020998
402	0.9177	0.96878	1.1043	1.2387	1.3174	1.1088	0.59226	0.52278	0.68042	0.51442	0.89475	0.84238	1.1149	1.0651	1.0806	1.1163	0.00208	0.00208	0.00208
403	0.91413	0.96451	1.1042	1.2307	1.3074	1.1091	0.59226	0.52278	0.68042	0.51442	0.89475	0.84238	1.1149	1.0651	1.0806	1.1163	0.0020602	0.0020602	0.0020602
404	0.91762	0.96444	1.1037	1.2377	1.3112	1.1098	0.59226	0.52278	0.68042	0.51442	0.89475	0.84238	1.1149	1.0651	1.0806	1.1163	0.0020404	0.0020404	0.0020404
405	0.92178	0.96388	1.1029	1.2487	1.3181	1.1074	0.59226	0.52278	0.68042	0.51442	0.89475	0.84238	1.1149	1.0651	1.0806	1.1163	0.0020206	0.0020206	0.0020206
406	0.91624	0.96099	1.1017	1.241	1.3193	1.1071	0.59226	0.52278	0.68042	0.51442	0.89475	0.84238	1.1149	1.0651	1.0806	1.1163	0.0020008	0.0020008	0.0020008
407	0.91106	0.96686	1.1007	1.2279	1.3152	1.1059	0.59226	0.52278	0.68042	0.51442	0.89475	0.84238	1.1149	1.0651	1.0806	1.1163	0.001981	0.001981	0.001981
408	0.9121	0.95897	1.099	1.2373	1.3122	1.1055	0.59226	0.52278	0.68042	0.51442	0.89475	0.84238	1.1149	1.0651	1.0806	1.1163	0.0019612	0.0019612	0.0019612
409	0.90786	0.95309	1.0955	1.2266	1.2996	1.1012	0.59226	0.52278	0.68042	0.51442	0.89475	0.84238	1.1149	1.0651	1.0806	1.1163	0.0019414	0.0019414	0.0019414
410	0.91311	0.95624	1.0993	1.2334	1.3029	1.105	0.58313	0.53027	0.68072	0.5152	0.89361	0.83887	1.1126	1.0626	1.0767	1.1146	0.0019216	0.0019216	0.0019216
411	0.91494	0.94778	1.0977	1.2387	1.2962	1.1031	0.58313	0.53027	0.68072	0.5152	0.89361	0.83887	1.1126	1.0626	1.0767	1.1146	0.0019018	0.0019018	0.0019018
412	0.91358	0.95749	1.101	1.2372	1.3095	1.1064	0.58313	0.53027	0.68072	0.5152	0.89361	0.83887	1.1126	1.0626	1.0767	1.1146	0.001882	0.001882	0.001882
413	0.91697	0.95308	1.0982	1.2431	1.3041	1.1023	0.58313	0.53027	0.68072	0.5152	0.89361	0.83887	1.1126	1.0626	1.0767	1.1146	0.0018622	0.0018622	0.0018622
414	0.906	0.95533	1.097	1.2271	1.3031	1.1032	0.58313	0.53027	0.68072	0.5152	0.89361	0.83887	1.1126	1.0626	1.0767	1.1146	0.0018424	0.0018424	0.0018424
415	0.91066	0.95345	1.0994	1.229	1.3021	1.1034	0.58313	0.53027	0.68072	0.5152	0.89361	0.83887	1.1126	1.0626	1.0767	1.1146	0.0018226	0.0018226	0.0018226
416	0.90859	0.94413	1.098	1.2343	1.2946	1.1024	0.58313	0.53027	0.68072	0.5152	0.89361	0.83887	1.1126	1.0626	1.0767	1.1146	0.0018028	0.0018028	0.0018028
417	0.90696	0.94597	1.0982	1.2223	1.2912	1.1038	0.58313	0.53027	0.68072	0.5152	0.89361	0.83887	1.1126	1.0626	1.0767	1.1146	0.001783	0.001783	0.001783
418	0.90134	0.94248	1.0984	1.2151	1.2855	1.1034	0.58313	0.53027	0.68072	0.5152	0.89361	0.83887	1.1126	1.0626	1.0767	1.1146	0.0017632	0.0017632	0.0017632
419	0.90175	0.93458	1.0934	1.2206	1.2771	1.0989	0.58313	0.53027	0.68072	0.5152	0.89361	0.83887	1.1126	1.0626	1.0767	1.1146	0.0017434	0.0017434	0.0017434
420	0.90802	0.94041	1.0955	1.2284	1.2837	1.1022	0.59103	0.52592	0.68271	0.51658	0.89245	0.83443	1.1112	1.0595	1.0731	1.1113	0.0017236	0.0017236	0.0017236
421	0.90769	0.94197	1.0966	1.2284	1.2893	1.1011	0.59103	0.52592	0.68271	0.51658	0.89245	0.83443	1.1112	1.0595	1.0731	1.1113	0.0017038	0.0017038	0.0017038
422	0.90163	0.93274	1.0921	1.2219	1.276	1.0972	0.59103	0.52592	0.68271	0.51658	0.89245	0.83443	1.1112	1.0595	1.0731	1.1113	0.001684	0.001684	0.001684
423	0.90166	0.93933	1.0934	1.2235	1.2816	1.0988	0.59103	0.52592	0.68271	0.51658	0.89245	0.83443	1.1112	1.0595	1.0731	1.1113	0.0016642	0.0016642	0.0016642
424	0.89865	0.93511	1.0946	1.2147	1.2751	1.1001	0.59103	0.52592	0.68271	0.51658	0.89245	0.83443	1.1112	1.0595	1.0731	1.1113	0.0016444	0.0016444	0.0016444
425	0.90899	0.93541	1.0948	1.2336	1.2819	1.0998	0.59103	0.52592	0.68271	0.51658	0.89245	0.83443	1.1112	1.0595	1.0731	1.1113	0.0016246	0.0016246	0.0016246
426	0.90131	0.92689	1.0923	1.2269	1.27	1.0978	0.59103	0.52592	0.68271	0.51658	0.89245	0.83443	1.1112	1.0595	1.0731	1.1113	0.0016048	0.0016048	0.0016048
427	0.89924	0.9247	1.0912	1.2211	1.2713	1.0964	0.59103	0.52592	0.68271	0.51658	0.89245	0.83443	1.1112	1.0595	1.0731	1.1113	0.001585	0.001585	0.001585
428	0.89456	0.91712	1.0885	1.2113	1.2601	1.0942	0.59103	0.52592	0.68271	0.51658	0.89245	0.83443	1.1112	1.0595	1.0731	1.1113	0.0015652	0.0015652	0.0015652
429	0.89562	0.92817	1.0919	1.2118	1.2707	1.0966	0.59103	0.52592	0.68271	0.51658	0.89245	0.83443	1.1112	1.0595	1.0731	1.1113	0.0015454	0.0015454	0.0015454
430	0.90001	0.92522	1.0896	1.2197	1.2655	1.0946	0.59084	0.53123	0.68491	0.51907	0.89028	0.8308	1.1089	1.0583	1.069	1.1099	0.0015256	0.0015256	0.0015256
431	0.89328	0.92878	1.0914	1.2064	1.2716	1.0978	0.59084	0.53123	0.68491	0.51907	0.89028	0.8308	1.1089	1.0583	1.069	1.1099	0.0015058	0.0015058	0.0015058
432	0.89378	0.91741	1.0871	1.2145	1.2582	1.0915	0.59084	0.53123	0.68491	0.51907	0.89028	0.8308	1.1089	1.0583	1.069	1.1099	0.001486	0.001486	0.001486
433	0.89282	0.92691	1.0879	1.2078	1.2659	1.0938	0.59084	0.53123	0.68491	0.51907	0.89028	0.8308	1.1089	1.0583	1.069	1.1099	0.0014662	0.0014662	0.0014662
434	0.89654	0.92503	1.091	1.2112	1.2646	1.0966	0.59084	0.53123	0.68491	0.51907	0.89028	0.8308	1.1089	1.0583	1.069	1.1099	0.0014464	0.0014464	0.0014464
435	0.89692	0.9154	1.0887	1.2141	1.2555	1.0936	0.59084	0.53123	0.68491	0.51907	0.89028	0.8308	1.1089	1.0583	1.069	1.1099	0.0014266	0.0014266	0.0014266
436	0.89041	0.91138	1.087	1.206	1.2479	1.0919	0.59084	0.53123	0.68491	0.51907	0.89028	0.8308	1.1089	1.0583	1.069	1.1099	0.0014068	0.0014068	0.0014068
437	0.88991	0.91521	1.088	1.2087	1.2554	1.0935	0.59084	0.53123	0.68491	0.51907	0.89028	0.8308	1.1089	1.0583	1.069	1.1099	0.001387	0.001387	0.001387
438	0.88973	0.91615	1.087	1.206	1.2498	1.0917	0.59084	0.53123	0.68491	0.51907	0.89028	0.8308	1.1089	1.0583	1.069	1.1099	0.0013672	0.0013672	0.0013672
439	0.88884	0.91399	1.089	1.2034	1.254	1.0931	0.59084	0.53123	0.68491	0.51907	0.89028	0.8308	1.1089	1.0583	1.069	1.1099	0.0013474	0.0013474	0.0013474
440	0.88867	0.90829	1.0843	1.2088	1.2499	1.0893	0.59361	0.53012	0.68684	0.5205	0.888	0.82736	1.1071	1.0558	1.0651	1.1082	0.0013276	0.0013276	0.0013276
441	0.88817	0.90666	1.0862	1.2028	1.2453	1.0917	0.59361	0.53012	0.68684	0.5205	0.888	0.82736	1.1071	1.0558	1.0651	1.1082	0.0013078	0.0013078	0.0013078
442	0.88678	0.89956	1.0821	1.2051	1.2373	1.0875	0.59361	0.53012	0.68684	0.5205	0.888	0.82736	1.1071	1.0558	1.0651	1.1082	0.001288	0.001288	0.001288
443	0.88673	0.89772	1.0833	1.2061	1.2329	1.0892	0.59361	0.53012	0.68684	0.5205	0.888	0.82736	1.1071	1.0558	1.0651	1.1082	0.0012682	0.0012682	0.0012682
444	0.88482	0.89554	1.0815	1.2013	1.2379	1.0869	0.59361	0.53012	0.68684	0.5205	0.888	0.82736	1.1071	1.0558	1.0651	1.1082	0.0012484	0.0012484	0.0012484
445	0.89104	0.90055	1.0873	1.2078	1.2371	1.0914	0.59361	0.53012	0.68684	0.5205	0.888	0.82736	1.1071	1.0558	1.0651	1.1082	0.0012286	0.0012286	0.0012286
446	0.882	0.9	1.0831	1.1968	1.2377	1.0891	0.59361	0.53012	0.68684	0.5205	0.888	0.82736	1.1071	1.0558	1.0651	1.1082	0.0012088	0.0012088	0.0012088
447	0.88243	0.89476	1.0826	1.2006	1.2296	1.0877	0.59361	0.53012	0.68684	0.5205	0.888	0.82736	1.1071	1.0558	1.0651	1.1082	0.001189	0.001189	0.001189
448	0.87717	0.89685	1.0829	1.1924	1.2353	1.0891	0.59361	0.53012	0.68684	0.5205	0.888	0.82736	1.1071	1.0558	1.0651	1.1082	0.0011692	0.0011692	0.0011692
449	0.88125	0.89303	1.0802	1.1932	1.2281	1.085	0.59361	0.53012	0.68684	0.5205	0.888	0.82736	1.1071	1.0558	1.0651	1.1082	0.0011494	0.0011494	0.0011494
450	0.87419	0.8841	1.0786	1.1837	1.2147	1.0846	0.60561	0.52426	0.68874	0.52221	0.88571	0.82493	1.1053	1.0524	1.0632	1.1055	0.0011296	0.0011296	0.0011296
451	0.8766	0.88558	1.08	1.1891	1.2187	1.0847	0.60561	0.52426	0.68874	0.52221	0.88571	0.82493	1.1053	1.0524	1.0632	1.1055	0.0011098	0.0011098	0.0011098
452	0.88006	0.88991	1.0827	1.193	1.2246	1.0874	0.60561	0.52426	0.68874	0.52221	0.88571	0.82493	1.1053	1.0524	1.0632	1.1055	0.00109	0.00109	0.00109
453	0.87954	0.88062	1.0791	1.1931	1.217	1.0846	0.60561	0.52426	0.68874	0.52221	0.88571	0.82493	1.1053	1.0524	1.0632	1.1055	0.0010702	0.0010702	0.0010702
454	0.87471	0.88301	1.0798	1.188	1.216	1.0853	0.60561	0.52426	0.68874	0.52221	0.88571	0.82493	1.1053	1.0524	1.0632	1.1055	0.0010504	0.0010504	0.0010504
455	0.8763	0.87755	1.078	1.1889	1.2075	1.0827	0.60561	0.52426	0.68874	0.52221	0.88571	0.82493	1.1053	1.0524	1.0632	1.1055	0.0010306	0.0010306	0.0010306
456	0.87549	0.87816	1.0743	1.1898	1.2105	1.0796	0.60561	0.52426	0.68874	0.52221	0.88571	0.82493	1.1053	1.0524	1.0632	1.1055	0.0010108	0.0010108	0.0010108
457	0.87506	0.87376	1.073	1.194	1.2061	1.0785	0.60561	0.52426	0.68874	0.52221	0.88571	0.82493	1.1053	1.0524	1.0632	1.1055	0.000991	0.000991	0.000991
458	0.87261	0.87236	1.0722	1.1914	1.2071	1.0774	0.60561	0.52426	0.68874	0.52221	0.88571	0.82493	1.1053	1.0524	1.0632	1.1055	0.0009712	0.0009712	0.0009712
459	0.87434	0.87411	1.0727	1.1921	1.2099	1.0786	0.60561	0.52426	0.68874	0.52221	0.88571	0.82493	1.1053	1.0524	1.0632	1.1055	0.0009514	0.0009514	0.0009514
460	0.86782	0.86566	1.0729	1.1794	1.1933	1.079	0.60064	0.52915	0.69039	0.52326	0.88335	0.82153	1.1031	1.0499	1.0608	1.1034	0.0009316	0.0009316	0.0009316
461	0.87071	0.86778	1.0758	1.1846	1.2	1.0804	0.60064	0.52915	0.69039	0.52326	0.88335	0.82153	1.1031	1.0499	1.0608	1.1034	0.0009118	0.0009118	0.0009118
462	0.87033	0.86754	1.0763	1.1828	1.1971	1.0811	0.60064	0.52915	0.69039	0.52326	0.88335	0.82153	1.1031	1.0499	1.0608	1.1034	0.000892	0.000892	0.000892
463	0.87464	0.87225	1.0761	1.1928	1.2077	1.0809	0.60064	0.52915	0.69039	0.52326	0.88335	0.82153	1.1031	1.0499	1.0608	1.1034	0.0008722	0.0008722	0.0008722
464	0.86444	0.85963	1.0699	1.1784	1.1893	1.0757	0.60064	0.52915	0.69039	0.52326	0.88335	0.82153	1.1031	1.0499	1.0608	1.1034	0.0008524	0.0008524	0.0008524
465	0.86339	0.85553	1.073	1.176	1.1858	1.0794	0.60064	0.52915	0.69039	0.52326	0.88335	0.82153	1.1031	1.0499	1.0608	1.1034	0.0008326	0.0008326	0.0008326
466	0.86385	0.85604	1.0696	1.1795	1.1836	1.075	0.60064	0.52915	0.69039	0.52326	0.88335	0.82153	1.1031	1.0499	1.0608	1.1034	0.0008128	0.0008128	0.0008128
467	0.86564	0.85524	1.0712	1.1787	1.1825	1.0765	0.60064	0.52915	0.69039	0.52326	0.88335	0.82153	1.1031	1.0499	1.0608	1.1034	0.000793	0.000793	0.000793
468	0.85991	0.84542	1.0704	1.17	1.1703	1.0757	0.60064	0.52915	0.69039	0.52326	0.88335	0.82153	1.1031	1.0499	1.0608	1.1034	0.0007732	0.0007732	0.0007732
469	0.86304	0.84935	1.0705	1.175	1.1768	1.0758	0.60064	0.52915	0.69039	0.52326	0.88335	0.82153	1.1031	1.0499	1.0608	1.1034	0.0007534	0.0007534	0.0007534
470	0.86556	0.84945	1.0704	1.1775	1.1796	1.0748	0.60571	0.53274	0.69245	0.5254	0.88246	0.81813	1.1021	1.0485	1.055	1.1024	0.0007336	0.0007336	0.0007336
471	0.86073	0.84362	1.0661	1.1714	1.1694	1.0718	0.60571	0.53274	0.69245	0.5254	0.88246	0.81813	1.1021	1.0485	1.055	1.1024	0.0007138	0.0007138	0.0007138
472	0.85787	0.84594	1.0667	1.1685	1.1736	1.0724	0.60571	0.53274	0.69245	0.5254	0.88246	0.81813	1.1021	1.0485	1.055	1.1024	0.000694	0.000694	0.000694
473	0.85363	0.83672	1.065	1.1616	1.1581	1.071	0.60571	0.53274	0.69245	0.5254	0.88246	0.81813	1.1021	1.0485	1.055	1.1024	0.0006742	0.0006742	0.0006742
474	0.8556	0.8358	1.0667	1.1663	1.1587	1.0726	0.60571	0.53274	0.69245	0.5254	0.88246	0.81813	1.1021	1.0485	1.055	1.1024	0.0006544	0.0006544	0.0006544
475	0.85838	0.83937	1.0659	1.1649	1.1602	1.0711	0.60571	0.53274	0.69245	0.5254	0.88246	0.81813	1.1021	1.0485	1.055	1.1024	0.0006346	0.0006346	0.0006346
476	0.85762	0.83468	1.0665	1.1705	1.158	1.0718	0.60571	0.53274	0.69245	0.5254	0.88246	0.81813	1.1021	1.0485	1.055	1.1024	0.0006148	0.0006148	0.0006148
477	0.85286	0.83062	1.0629	1.1628	1.1521	1.068	0.60571	0.53274	0.69245	0.5254	0.88246	0.81813	1.1021	1.0485	1.055	1.1024	0.000595	0.000595	0.000595
478	0.85188	0.82818	1.0627	1.167	1.154	1.0683	0.60571	0.53274	0.69245	0.5254	0.88246	0.81813	1.1021	1.0485	1.055	1.1024	0.0005752	0.0005752	0.0005752
479	0.84703	0.81591	1.0605	1.1569	1.135	1.0663	0.60571	0.53274	0.69245	0.5254	0.88246	0.81813	1.1021	1.0485	1.055	1.1024	0.0005554	0.0005554	0.0005554
480	0.84899	0.82157	1.06	1.1571	1.1434	1.0661	0.61218	0.53024	0.69444	0.52696	0.88119	0.8164	1.1005	1.0474	1.0536	1.1012	0.0005356	0.0005356	0.0005356
481	0.84385	0.81354	1.0595	1.1524	1.133	1.0656	0.61218	0.53024	0.69444	0.52696	0.88119	0.8164	1.1005	1.0474	1.0536	1.1012	0.0005158	0.0005158	0.0005158
482	0.84315	0.81145	1.0602	1.1497	1.1303	1.0659	0.61218	0.53024	0.69444	0.52696	0.88119	0.8164	1.1005	1.0474	1.0536	1.1012	0.000496	0.000496	0.000496
483	0.84727	0.81321	1.0574	1.1589	1.1347	1.0629	0.61218	0.53024	0.69444	0.52696	0.88119	0.8164	1.1005	1.0474	1.0536	1.1012	0.0004762	0.0004762	0.0004762
484	0.83667	0.80074	1.0525	1.1431	1.1158	1.0589	0.61218	0.53024	0.69444	0.52696	0.88119	0.8164	1.1005	1.0474	1.0536	1.1012	0.0004564	0.0004564	0.0004564
485	0.84353	0.80716	1.0556	1.1578	1.1264	1.0609	0.61218	0.53024	0.69444	0.52696	0.88119	0.8164	1.1005	1.0474	1.0536	1.1012	0.0004366	0.0004366	0.0004366
486	0.8715	0.78347	1.0985	1.1087	1.0363	1.1003	0.61218	0.53024	0.69444	0.52696	0.88119	0.8164	1.1005	1.0474	1.0536	1.1012	0.0004168	0.0004168	0.0004168
487	0.86179	0.76933	1.0897	1.1091	1.0241	1.092	0.61218	0.53024	0.69444	0.52696	0.88119	0.8164	1.1005	1.0474	1.0536	1.1012	0.000397	0.000397	0.000397
488	0.85711	0.76815	1.0893	1.0932	1.0127	1.0917	0.61218	0.53024	0.69444	0.52696	0.88119	0.8164	1.1005	1.0474	1.0536	1.1012	0.0003772	0.0003772	0.0003772
489	0.86191	0.75582	1.0929	1.1049	1.0073	1.0948	0.61218	0.53024	0.69444	0.52696	0.88119	0.8164	1.1005	1.0474	1.0536	1.1012	0.0003574	0.0003574	0.0003574
490	0.85666	0.75396	1.0861	1.1045	1.004	1.0892	0.60876	0.53696	0.69821	0.52925	0.87855	0.81275	1.0972	1.0431	1.0443	1.0983	0.0003376	0.0003376	0.0003376
491	0.85701	0.74364	1.0886	1.1008	0.99128	1.0918	0.60777	0.53751	0.69862	0.52942	0.87823	0.8122	1.0969	1.0421	1.0439	1.0978	0.0003178	0.0003178	0.0003178
492	0.84998	0.73533	1.0849	1.0962	0.97907	1.0886	0.60809	0.53854	0.69856	0.52958	0.87823	0.81178	1.0969	1.0419	1.0417	1.0977	0.000298	0.000298	0.000298
493	0.8507	0.72998	1.0835	1.0952	0.97282	1.0855	0.60543	0.5407	0.69854	0.52946	0.8779	0.81163	1.0967	1.0411	1.0416	1.0972	0.0002782	0.0002782	0.0002782
494	0.84524	0.72147	1.0786	1.0869	0.96516	1.0815	0.60674	0.54259	0.69915	0.52983	0.87756	0.81138	1.0964	1.0411	1.0404	1.0971	0.0002584	0.0002584	0.0002584
495	0.84388	0.72394	1.0778	1.0853	0.96588	1.0799	0.60721	0.54233	0.69941	0.53001	0.87748	0.81123	1.0964	1.0407	1.0393	1.0971	0.0002386	0.0002386	0.0002386
496	0.83745	0.71038	1.0714	1.0799	0.95097	1.0754	0.60835	0.54103	0.69993	0.53021	0.87718	0.81104	1.0961	1.0406	1.0386	1.097	0.0002188	0.0002188	0.0002188
497	0.83281	0.69938	1.0747	1.0739	0.93783	1.0779	0.60281	0.54508	0.70052	0.53055	0.87719	0.81109	1.0959	1.0408	1.0371	1.0967	0.000199	0.000199	0.000199
498	0.83289	0.69415	1.0751	1.0703	0.93108	1.0774	0.60408	0.54327	0.70081	0.53059	0.87709	0.8113	1.0959	1.0414	1.0365	1.097	0.0001792	0.0001792	0.0001792
499	0.83731	0.70063	1.0734	1.0794	0.93968	1.0762	0.60812	0.54327	0.70074	0.53062	0.87699	0.81153	1.0959	1.0407	1.037	1.0968	0.0001594	0.0001594	0.0001594
500	0.83744	0.69619	1.0732	1.079	0.93491	1.0763	0.60814	0.54295	0.70076	0.53018	0.87714	0.81182	1.0959	1.0408	1.0369	1.0968	0.0001396	0.0001396	0.0001396
