# Supplementary material for: YOLO-AMI: enhancing online quality monitoring in 3D printing with composite loss and parameter-free attention
Source: Sci Rep. 2026 Apr 11;16:17064. doi: 10.1038/s41598-026-44342-6 (PMC13230862; doi:10.1038/s41598-026-44342-6)
Supplement: Supplementary file 1 — Supplementary Material 1 [file 41598_2026_44342_MOESM1_ESM.zip › YOLO-AMI 3D defect improve/YOLO-AMI/logs/yolov10m.csv]

epoch	train/box_om	train/cls_om	train/dfl_om	train/box_oo	train/cls_oo	train/dfl_oo	metrics/precision(B)	metrics/recall(B)	metrics/mAP50(B)	metrics/mAP50-95(B)	val/box_om	val/cls_om	val/dfl_om	val/box_oo	val/cls_oo	val/dfl_oo	lr/pg0	lr/pg1	lr/pg2
1	3.7068	5.7563	4.2008	3.5339	7.7664	4.1961	0	0	0	0	0	0	0	0	0	0	0.0033261	0.0033261	0.0033261
2	2.6623	4.44	2.9171	2.5641	5.3841	2.4893	0	0	0	0	0	0	0	0	0	0	0.0066463	0.0066463	0.0066463
3	1.9003	3.3814	2.0222	1.9941	4.0905	1.7592	0	0	0	0	0	0	0	0	0	0	0.0099532	0.0099532	0.0099532
4	1.6447	2.8079	1.7592	1.8524	3.3019	1.6073	0	0	0	0	0	0	0	0	0	0	0.0099406	0.0099406	0.0099406
5	1.5175	2.4565	1.6368	1.7822	2.8937	1.5346	0	0	0	0	0	0	0	0	0	0	0.0099406	0.0099406	0.0099406
6	1.4532	2.263	1.5792	1.7337	2.6959	1.4957	0	0	0	0	0	0	0	0	0	0	0.0099208	0.0099208	0.0099208
7	1.406	2.1233	1.5356	1.7013	2.5556	1.4645	0	0	0	0	0	0	0	0	0	0	0.009901	0.009901	0.009901
8	1.3668	2.0111	1.4974	1.6734	2.4419	1.4376	0	0	0	0	0	0	0	0	0	0	0.0098812	0.0098812	0.0098812
9	1.3374	1.9428	1.4729	1.652	2.3746	1.4201	0	0	0	0	0	0	0	0	0	0	0.0098614	0.0098614	0.0098614
10	1.3236	1.8785	1.4511	1.6461	2.3109	1.404	0.40688	0.29314	0.3554	0.23878	1.2202	1.5644	1.4422	1.4034	1.8894	1.4098	0.0098416	0.0098416	0.0098416
11	1.3076	1.83	1.4366	1.6383	2.2664	1.3922	0.40688	0.29314	0.3554	0.23878	1.2202	1.5644	1.4422	1.4034	1.8894	1.4098	0.0098218	0.0098218	0.0098218
12	1.2927	1.7934	1.4261	1.6244	2.2278	1.3853	0.40688	0.29314	0.3554	0.23878	1.2202	1.5644	1.4422	1.4034	1.8894	1.4098	0.009802	0.009802	0.009802
13	1.2813	1.7649	1.4112	1.6152	2.1955	1.3727	0.40688	0.29314	0.3554	0.23878	1.2202	1.5644	1.4422	1.4034	1.8894	1.4098	0.0097822	0.0097822	0.0097822
14	1.2613	1.7187	1.3912	1.5996	2.1466	1.3568	0.40688	0.29314	0.3554	0.23878	1.2202	1.5644	1.4422	1.4034	1.8894	1.4098	0.0097624	0.0097624	0.0097624
15	1.2542	1.7047	1.3823	1.5957	2.1306	1.3481	0.40688	0.29314	0.3554	0.23878	1.2202	1.5644	1.4422	1.4034	1.8894	1.4098	0.0097426	0.0097426	0.0097426
16	1.2469	1.6989	1.3774	1.5882	2.1347	1.3473	0.40688	0.29314	0.3554	0.23878	1.2202	1.5644	1.4422	1.4034	1.8894	1.4098	0.0097228	0.0097228	0.0097228
17	1.2419	1.6686	1.3658	1.5819	2.1012	1.3364	0.40688	0.29314	0.3554	0.23878	1.2202	1.5644	1.4422	1.4034	1.8894	1.4098	0.009703	0.009703	0.009703
18	1.2328	1.6422	1.3581	1.5722	2.0728	1.3321	0.40688	0.29314	0.3554	0.23878	1.2202	1.5644	1.4422	1.4034	1.8894	1.4098	0.0096832	0.0096832	0.0096832
19	1.2296	1.6356	1.351	1.5726	2.0673	1.3241	0.40688	0.29314	0.3554	0.23878	1.2202	1.5644	1.4422	1.4034	1.8894	1.4098	0.0096634	0.0096634	0.0096634
20	1.22	1.6198	1.3455	1.5571	2.0478	1.3225	0.47425	0.38527	0.49093	0.34737	1.086	1.2269	1.2952	1.2878	1.5349	1.289	0.0096436	0.0096436	0.0096436
21	1.2179	1.6102	1.3396	1.5595	2.0452	1.318	0.47425	0.38527	0.49093	0.34737	1.086	1.2269	1.2952	1.2878	1.5349	1.289	0.0096238	0.0096238	0.0096238
22	1.2147	1.6002	1.3356	1.5561	2.0309	1.313	0.47425	0.38527	0.49093	0.34737	1.086	1.2269	1.2952	1.2878	1.5349	1.289	0.009604	0.009604	0.009604
23	1.2108	1.5902	1.331	1.5493	2.025	1.3096	0.47425	0.38527	0.49093	0.34737	1.086	1.2269	1.2952	1.2878	1.5349	1.289	0.0095842	0.0095842	0.0095842
24	1.1961	1.5565	1.3169	1.535	1.9824	1.2989	0.47425	0.38527	0.49093	0.34737	1.086	1.2269	1.2952	1.2878	1.5349	1.289	0.0095644	0.0095644	0.0095644
25	1.196	1.5661	1.3166	1.5405	1.9966	1.2991	0.47425	0.38527	0.49093	0.34737	1.086	1.2269	1.2952	1.2878	1.5349	1.289	0.0095446	0.0095446	0.0095446
26	1.2009	1.5582	1.3151	1.5414	1.9908	1.2969	0.47425	0.38527	0.49093	0.34737	1.086	1.2269	1.2952	1.2878	1.5349	1.289	0.0095248	0.0095248	0.0095248
27	1.1957	1.5456	1.3093	1.5354	1.9781	1.2931	0.47425	0.38527	0.49093	0.34737	1.086	1.2269	1.2952	1.2878	1.5349	1.289	0.009505	0.009505	0.009505
28	1.1958	1.5472	1.3109	1.5331	1.9762	1.2941	0.47425	0.38527	0.49093	0.34737	1.086	1.2269	1.2952	1.2878	1.5349	1.289	0.0094852	0.0094852	0.0094852
29	1.1915	1.5433	1.308	1.5295	1.9722	1.2898	0.47425	0.38527	0.49093	0.34737	1.086	1.2269	1.2952	1.2878	1.5349	1.289	0.0094654	0.0094654	0.0094654
30	1.1932	1.5247	1.3042	1.5338	1.9576	1.2877	0.50281	0.41566	0.53578	0.38584	1.0377	1.1322	1.2409	1.2356	1.4283	1.2389	0.0094456	0.0094456	0.0094456
31	1.1841	1.516	1.2959	1.5242	1.9417	1.2806	0.50281	0.41566	0.53578	0.38584	1.0377	1.1322	1.2409	1.2356	1.4283	1.2389	0.0094258	0.0094258	0.0094258
32	1.1754	1.5151	1.2925	1.5121	1.94	1.2774	0.50281	0.41566	0.53578	0.38584	1.0377	1.1322	1.2409	1.2356	1.4283	1.2389	0.009406	0.009406	0.009406
33	1.1773	1.5055	1.2908	1.5179	1.9348	1.2764	0.50281	0.41566	0.53578	0.38584	1.0377	1.1322	1.2409	1.2356	1.4283	1.2389	0.0093862	0.0093862	0.0093862
34	1.1724	1.5027	1.2871	1.5144	1.9259	1.2741	0.50281	0.41566	0.53578	0.38584	1.0377	1.1322	1.2409	1.2356	1.4283	1.2389	0.0093664	0.0093664	0.0093664
35	1.1759	1.5003	1.2905	1.5135	1.9287	1.2776	0.50281	0.41566	0.53578	0.38584	1.0377	1.1322	1.2409	1.2356	1.4283	1.2389	0.0093466	0.0093466	0.0093466
36	1.1724	1.4925	1.282	1.5092	1.9202	1.2684	0.50281	0.41566	0.53578	0.38584	1.0377	1.1322	1.2409	1.2356	1.4283	1.2389	0.0093268	0.0093268	0.0093268
37	1.1809	1.4956	1.2923	1.5196	1.9293	1.2799	0.50281	0.41566	0.53578	0.38584	1.0377	1.1322	1.2409	1.2356	1.4283	1.2389	0.009307	0.009307	0.009307
38	1.1738	1.4797	1.2834	1.5161	1.9055	1.2708	0.50281	0.41566	0.53578	0.38584	1.0377	1.1322	1.2409	1.2356	1.4283	1.2389	0.0092872	0.0092872	0.0092872
39	1.1655	1.4636	1.2751	1.5067	1.8911	1.263	0.50281	0.41566	0.53578	0.38584	1.0377	1.1322	1.2409	1.2356	1.4283	1.2389	0.0092674	0.0092674	0.0092674
40	1.1749	1.4792	1.2829	1.5123	1.9109	1.2713	0.51388	0.42809	0.54925	0.39845	1.0228	1.0977	1.2223	1.2189	1.3918	1.2219	0.0092476	0.0092476	0.0092476
41	1.1735	1.4781	1.2804	1.5155	1.9039	1.2668	0.51388	0.42809	0.54925	0.39845	1.0228	1.0977	1.2223	1.2189	1.3918	1.2219	0.0092278	0.0092278	0.0092278
42	1.1736	1.4846	1.2782	1.5133	1.9177	1.2652	0.51388	0.42809	0.54925	0.39845	1.0228	1.0977	1.2223	1.2189	1.3918	1.2219	0.009208	0.009208	0.009208
43	1.1628	1.4674	1.2688	1.5054	1.8956	1.257	0.51388	0.42809	0.54925	0.39845	1.0228	1.0977	1.2223	1.2189	1.3918	1.2219	0.0091882	0.0091882	0.0091882
44	1.1519	1.4431	1.2628	1.4889	1.8701	1.2536	0.51388	0.42809	0.54925	0.39845	1.0228	1.0977	1.2223	1.2189	1.3918	1.2219	0.0091684	0.0091684	0.0091684
45	1.1608	1.4592	1.2673	1.501	1.884	1.257	0.51388	0.42809	0.54925	0.39845	1.0228	1.0977	1.2223	1.2189	1.3918	1.2219	0.0091486	0.0091486	0.0091486
46	1.1637	1.4524	1.2667	1.5086	1.8833	1.2572	0.51388	0.42809	0.54925	0.39845	1.0228	1.0977	1.2223	1.2189	1.3918	1.2219	0.0091288	0.0091288	0.0091288
47	1.1616	1.4495	1.2616	1.5055	1.8806	1.2509	0.51388	0.42809	0.54925	0.39845	1.0228	1.0977	1.2223	1.2189	1.3918	1.2219	0.009109	0.009109	0.009109
48	1.1594	1.4335	1.2609	1.5056	1.8609	1.2518	0.51388	0.42809	0.54925	0.39845	1.0228	1.0977	1.2223	1.2189	1.3918	1.2219	0.0090892	0.0090892	0.0090892
49	1.1557	1.4386	1.2624	1.4987	1.8687	1.2538	0.51388	0.42809	0.54925	0.39845	1.0228	1.0977	1.2223	1.2189	1.3918	1.2219	0.0090694	0.0090694	0.0090694
50	1.1591	1.4543	1.2656	1.4962	1.8801	1.2559	0.51894	0.4304	0.55522	0.40321	1.019	1.0847	1.2153	1.2115	1.3763	1.2139	0.0090496	0.0090496	0.0090496
51	1.1486	1.4402	1.2579	1.4886	1.8714	1.2512	0.51894	0.4304	0.55522	0.40321	1.019	1.0847	1.2153	1.2115	1.3763	1.2139	0.0090298	0.0090298	0.0090298
52	1.1535	1.4464	1.2623	1.4902	1.87	1.2531	0.51894	0.4304	0.55522	0.40321	1.019	1.0847	1.2153	1.2115	1.3763	1.2139	0.00901	0.00901	0.00901
53	1.1532	1.4341	1.2588	1.494	1.8615	1.2499	0.51894	0.4304	0.55522	0.40321	1.019	1.0847	1.2153	1.2115	1.3763	1.2139	0.0089902	0.0089902	0.0089902
54	1.1607	1.4339	1.2593	1.5015	1.8633	1.2492	0.51894	0.4304	0.55522	0.40321	1.019	1.0847	1.2153	1.2115	1.3763	1.2139	0.0089704	0.0089704	0.0089704
55	1.1487	1.4298	1.2563	1.4886	1.8537	1.2488	0.51894	0.4304	0.55522	0.40321	1.019	1.0847	1.2153	1.2115	1.3763	1.2139	0.0089506	0.0089506	0.0089506
56	1.1471	1.4246	1.2507	1.4889	1.8523	1.2429	0.51894	0.4304	0.55522	0.40321	1.019	1.0847	1.2153	1.2115	1.3763	1.2139	0.0089308	0.0089308	0.0089308
57	1.1454	1.4228	1.2525	1.4869	1.8443	1.2436	0.51894	0.4304	0.55522	0.40321	1.019	1.0847	1.2153	1.2115	1.3763	1.2139	0.008911	0.008911	0.008911
58	1.1546	1.4264	1.2569	1.4948	1.8556	1.2499	0.51894	0.4304	0.55522	0.40321	1.019	1.0847	1.2153	1.2115	1.3763	1.2139	0.0088912	0.0088912	0.0088912
59	1.1412	1.4143	1.2474	1.4823	1.8396	1.2416	0.51894	0.4304	0.55522	0.40321	1.019	1.0847	1.2153	1.2115	1.3763	1.2139	0.0088714	0.0088714	0.0088714
60	1.1503	1.4131	1.2508	1.4918	1.8393	1.2441	0.52019	0.43188	0.55698	0.40559	1.0173	1.087	1.2119	1.2078	1.3782	1.2105	0.0088516	0.0088516	0.0088516
61	1.1441	1.415	1.2484	1.4849	1.8426	1.2414	0.52019	0.43188	0.55698	0.40559	1.0173	1.087	1.2119	1.2078	1.3782	1.2105	0.0088318	0.0088318	0.0088318
62	1.1444	1.4135	1.2474	1.4873	1.8399	1.2417	0.52019	0.43188	0.55698	0.40559	1.0173	1.087	1.2119	1.2078	1.3782	1.2105	0.008812	0.008812	0.008812
63	1.1407	1.4034	1.2444	1.4832	1.8276	1.2385	0.52019	0.43188	0.55698	0.40559	1.0173	1.087	1.2119	1.2078	1.3782	1.2105	0.0087922	0.0087922	0.0087922
64	1.1406	1.4085	1.2447	1.4844	1.8324	1.2381	0.52019	0.43188	0.55698	0.40559	1.0173	1.087	1.2119	1.2078	1.3782	1.2105	0.0087724	0.0087724	0.0087724
65	1.146	1.4108	1.2478	1.4913	1.8397	1.2415	0.52019	0.43188	0.55698	0.40559	1.0173	1.087	1.2119	1.2078	1.3782	1.2105	0.0087526	0.0087526	0.0087526
66	1.1413	1.4002	1.245	1.4843	1.823	1.238	0.52019	0.43188	0.55698	0.40559	1.0173	1.087	1.2119	1.2078	1.3782	1.2105	0.0087328	0.0087328	0.0087328
67	1.1379	1.4078	1.244	1.4791	1.831	1.2381	0.52019	0.43188	0.55698	0.40559	1.0173	1.087	1.2119	1.2078	1.3782	1.2105	0.008713	0.008713	0.008713
68	1.1372	1.3991	1.2385	1.4819	1.8265	1.232	0.52019	0.43188	0.55698	0.40559	1.0173	1.087	1.2119	1.2078	1.3782	1.2105	0.0086932	0.0086932	0.0086932
69	1.1345	1.3964	1.2402	1.4713	1.8204	1.2344	0.52019	0.43188	0.55698	0.40559	1.0173	1.087	1.2119	1.2078	1.3782	1.2105	0.0086734	0.0086734	0.0086734
70	1.141	1.3958	1.2402	1.4807	1.818	1.2336	0.53587	0.42526	0.55882	0.40764	1.0154	1.0982	1.2094	1.2054	1.392	1.2083	0.0086536	0.0086536	0.0086536
71	1.1405	1.3966	1.2407	1.485	1.8202	1.2343	0.53587	0.42526	0.55882	0.40764	1.0154	1.0982	1.2094	1.2054	1.392	1.2083	0.0086338	0.0086338	0.0086338
72	1.1337	1.3932	1.2404	1.4742	1.8174	1.2352	0.53587	0.42526	0.55882	0.40764	1.0154	1.0982	1.2094	1.2054	1.392	1.2083	0.008614	0.008614	0.008614
73	1.1401	1.4006	1.2406	1.4795	1.8238	1.2342	0.53587	0.42526	0.55882	0.40764	1.0154	1.0982	1.2094	1.2054	1.392	1.2083	0.0085942	0.0085942	0.0085942
74	1.1338	1.3786	1.2383	1.4753	1.8027	1.2332	0.53587	0.42526	0.55882	0.40764	1.0154	1.0982	1.2094	1.2054	1.392	1.2083	0.0085744	0.0085744	0.0085744
75	1.1345	1.376	1.2343	1.4759	1.7947	1.2296	0.53587	0.42526	0.55882	0.40764	1.0154	1.0982	1.2094	1.2054	1.392	1.2083	0.0085546	0.0085546	0.0085546
76	1.1316	1.377	1.2343	1.4718	1.801	1.231	0.53587	0.42526	0.55882	0.40764	1.0154	1.0982	1.2094	1.2054	1.392	1.2083	0.0085348	0.0085348	0.0085348
77	1.1291	1.3717	1.2303	1.4717	1.7933	1.2258	0.53587	0.42526	0.55882	0.40764	1.0154	1.0982	1.2094	1.2054	1.392	1.2083	0.008515	0.008515	0.008515
78	1.1278	1.3798	1.2333	1.4675	1.8022	1.2298	0.53587	0.42526	0.55882	0.40764	1.0154	1.0982	1.2094	1.2054	1.392	1.2083	0.0084952	0.0084952	0.0084952
79	1.1313	1.3784	1.2342	1.4695	1.7979	1.2299	0.53587	0.42526	0.55882	0.40764	1.0154	1.0982	1.2094	1.2054	1.392	1.2083	0.0084754	0.0084754	0.0084754
80	1.1298	1.375	1.2341	1.4726	1.7959	1.2294	0.53669	0.42707	0.56232	0.41045	1.0115	1.1023	1.2043	1.2017	1.3982	1.2047	0.0084556	0.0084556	0.0084556
81	1.1308	1.3744	1.2313	1.469	1.7943	1.2267	0.53669	0.42707	0.56232	0.41045	1.0115	1.1023	1.2043	1.2017	1.3982	1.2047	0.0084358	0.0084358	0.0084358
82	1.1276	1.3703	1.2288	1.4655	1.7917	1.2243	0.53669	0.42707	0.56232	0.41045	1.0115	1.1023	1.2043	1.2017	1.3982	1.2047	0.008416	0.008416	0.008416
83	1.1268	1.3654	1.2297	1.469	1.788	1.2253	0.53669	0.42707	0.56232	0.41045	1.0115	1.1023	1.2043	1.2017	1.3982	1.2047	0.0083962	0.0083962	0.0083962
84	1.1256	1.3638	1.2316	1.4643	1.7837	1.2269	0.53669	0.42707	0.56232	0.41045	1.0115	1.1023	1.2043	1.2017	1.3982	1.2047	0.0083764	0.0083764	0.0083764
85	1.1237	1.3704	1.2319	1.4601	1.7882	1.2274	0.53669	0.42707	0.56232	0.41045	1.0115	1.1023	1.2043	1.2017	1.3982	1.2047	0.0083566	0.0083566	0.0083566
86	1.1184	1.3694	1.2265	1.4581	1.7908	1.2229	0.53669	0.42707	0.56232	0.41045	1.0115	1.1023	1.2043	1.2017	1.3982	1.2047	0.0083368	0.0083368	0.0083368
87	1.1269	1.3679	1.2262	1.4687	1.7869	1.223	0.53669	0.42707	0.56232	0.41045	1.0115	1.1023	1.2043	1.2017	1.3982	1.2047	0.008317	0.008317	0.008317
88	1.1215	1.3652	1.2264	1.461	1.7893	1.2235	0.53669	0.42707	0.56232	0.41045	1.0115	1.1023	1.2043	1.2017	1.3982	1.2047	0.0082972	0.0082972	0.0082972
89	1.1196	1.3627	1.227	1.4581	1.7815	1.222	0.53669	0.42707	0.56232	0.41045	1.0115	1.1023	1.2043	1.2017	1.3982	1.2047	0.0082774	0.0082774	0.0082774
90	1.1185	1.3587	1.226	1.4545	1.7806	1.2216	0.54605	0.42821	0.56688	0.41459	1.0064	1.0957	1.1974	1.1968	1.3912	1.1989	0.0082576	0.0082576	0.0082576
91	1.119	1.3639	1.2256	1.4548	1.7827	1.221	0.54605	0.42821	0.56688	0.41459	1.0064	1.0957	1.1974	1.1968	1.3912	1.1989	0.0082378	0.0082378	0.0082378
92	1.1268	1.3701	1.2268	1.4622	1.7866	1.2216	0.54605	0.42821	0.56688	0.41459	1.0064	1.0957	1.1974	1.1968	1.3912	1.1989	0.008218	0.008218	0.008218
93	1.1211	1.3566	1.2259	1.4579	1.7758	1.2218	0.54605	0.42821	0.56688	0.41459	1.0064	1.0957	1.1974	1.1968	1.3912	1.1989	0.0081982	0.0081982	0.0081982
94	1.1209	1.3672	1.2264	1.4572	1.7853	1.2213	0.54605	0.42821	0.56688	0.41459	1.0064	1.0957	1.1974	1.1968	1.3912	1.1989	0.0081784	0.0081784	0.0081784
95	1.1187	1.3531	1.221	1.4563	1.7678	1.2174	0.54605	0.42821	0.56688	0.41459	1.0064	1.0957	1.1974	1.1968	1.3912	1.1989	0.0081586	0.0081586	0.0081586
96	1.1266	1.3687	1.2274	1.4614	1.7868	1.2223	0.54605	0.42821	0.56688	0.41459	1.0064	1.0957	1.1974	1.1968	1.3912	1.1989	0.0081388	0.0081388	0.0081388
97	1.1195	1.3417	1.2224	1.4612	1.7618	1.2188	0.54605	0.42821	0.56688	0.41459	1.0064	1.0957	1.1974	1.1968	1.3912	1.1989	0.008119	0.008119	0.008119
98	1.1165	1.3571	1.2185	1.4544	1.775	1.2133	0.54605	0.42821	0.56688	0.41459	1.0064	1.0957	1.1974	1.1968	1.3912	1.1989	0.0080992	0.0080992	0.0080992
99	1.1153	1.3445	1.2221	1.4524	1.7604	1.2181	0.54605	0.42821	0.56688	0.41459	1.0064	1.0957	1.1974	1.1968	1.3912	1.1989	0.0080794	0.0080794	0.0080794
100	1.1223	1.3498	1.2217	1.4667	1.7723	1.2185	0.54963	0.42972	0.57324	0.42018	0.99969	1.0806	1.1893	1.1899	1.3764	1.1908	0.0080596	0.0080596	0.0080596
101	1.1198	1.3474	1.2233	1.4593	1.7668	1.2189	0.54963	0.42972	0.57324	0.42018	0.99969	1.0806	1.1893	1.1899	1.3764	1.1908	0.0080398	0.0080398	0.0080398
102	1.1156	1.3497	1.2236	1.4541	1.7672	1.2192	0.54963	0.42972	0.57324	0.42018	0.99969	1.0806	1.1893	1.1899	1.3764	1.1908	0.00802	0.00802	0.00802
103	1.1134	1.344	1.2182	1.4533	1.7635	1.2155	0.54963	0.42972	0.57324	0.42018	0.99969	1.0806	1.1893	1.1899	1.3764	1.1908	0.0080002	0.0080002	0.0080002
104	1.1106	1.3539	1.2194	1.4477	1.7723	1.2165	0.54963	0.42972	0.57324	0.42018	0.99969	1.0806	1.1893	1.1899	1.3764	1.1908	0.0079804	0.0079804	0.0079804
105	1.1146	1.3385	1.2193	1.4504	1.7516	1.2171	0.54963	0.42972	0.57324	0.42018	0.99969	1.0806	1.1893	1.1899	1.3764	1.1908	0.0079606	0.0079606	0.0079606
106	1.1163	1.343	1.2181	1.4487	1.7595	1.2136	0.54963	0.42972	0.57324	0.42018	0.99969	1.0806	1.1893	1.1899	1.3764	1.1908	0.0079408	0.0079408	0.0079408
107	1.1139	1.3453	1.2181	1.4539	1.7656	1.2151	0.54963	0.42972	0.57324	0.42018	0.99969	1.0806	1.1893	1.1899	1.3764	1.1908	0.007921	0.007921	0.007921
108	1.117	1.3357	1.2142	1.4598	1.7556	1.2102	0.54963	0.42972	0.57324	0.42018	0.99969	1.0806	1.1893	1.1899	1.3764	1.1908	0.0079012	0.0079012	0.0079012
109	1.1144	1.3399	1.2163	1.4502	1.7549	1.2139	0.54963	0.42972	0.57324	0.42018	0.99969	1.0806	1.1893	1.1899	1.3764	1.1908	0.0078814	0.0078814	0.0078814
110	1.1074	1.3312	1.2138	1.4418	1.7437	1.2096	0.54621	0.43547	0.5791	0.42536	0.99337	1.063	1.1802	1.1806	1.3592	1.1813	0.0078616	0.0078616	0.0078616
111	1.1117	1.3394	1.2179	1.4474	1.7574	1.2149	0.54621	0.43547	0.5791	0.42536	0.99337	1.063	1.1802	1.1806	1.3592	1.1813	0.0078418	0.0078418	0.0078418
112	1.1069	1.3278	1.2164	1.4483	1.7452	1.2144	0.54621	0.43547	0.5791	0.42536	0.99337	1.063	1.1802	1.1806	1.3592	1.1813	0.007822	0.007822	0.007822
113	1.112	1.3361	1.217	1.4519	1.7506	1.2149	0.54621	0.43547	0.5791	0.42536	0.99337	1.063	1.1802	1.1806	1.3592	1.1813	0.0078022	0.0078022	0.0078022
114	1.1153	1.3347	1.2186	1.4531	1.7527	1.2137	0.54621	0.43547	0.5791	0.42536	0.99337	1.063	1.1802	1.1806	1.3592	1.1813	0.0077824	0.0077824	0.0077824
115	1.1162	1.3393	1.2168	1.4538	1.7557	1.2129	0.54621	0.43547	0.5791	0.42536	0.99337	1.063	1.1802	1.1806	1.3592	1.1813	0.0077626	0.0077626	0.0077626
116	1.1097	1.3294	1.2177	1.4429	1.7392	1.2146	0.54621	0.43547	0.5791	0.42536	0.99337	1.063	1.1802	1.1806	1.3592	1.1813	0.0077428	0.0077428	0.0077428
117	1.1105	1.3258	1.2167	1.4496	1.7441	1.2149	0.54621	0.43547	0.5791	0.42536	0.99337	1.063	1.1802	1.1806	1.3592	1.1813	0.007723	0.007723	0.007723
118	1.1026	1.3219	1.2128	1.4344	1.7311	1.2114	0.54621	0.43547	0.5791	0.42536	0.99337	1.063	1.1802	1.1806	1.3592	1.1813	0.0077032	0.0077032	0.0077032
119	1.1132	1.3321	1.2147	1.4542	1.7503	1.2117	0.54621	0.43547	0.5791	0.42536	0.99337	1.063	1.1802	1.1806	1.3592	1.1813	0.0076834	0.0076834	0.0076834
120	1.1138	1.3277	1.2163	1.4517	1.7475	1.2138	0.54964	0.44334	0.58569	0.43146	0.98679	1.0439	1.1721	1.1741	1.3338	1.1744	0.0076636	0.0076636	0.0076636
121	1.1002	1.3225	1.2103	1.437	1.7393	1.2075	0.54964	0.44334	0.58569	0.43146	0.98679	1.0439	1.1721	1.1741	1.3338	1.1744	0.0076438	0.0076438	0.0076438
122	1.1075	1.3272	1.2143	1.4429	1.7453	1.2101	0.54964	0.44334	0.58569	0.43146	0.98679	1.0439	1.1721	1.1741	1.3338	1.1744	0.007624	0.007624	0.007624
123	1.1053	1.3169	1.21	1.4425	1.73	1.2074	0.54964	0.44334	0.58569	0.43146	0.98679	1.0439	1.1721	1.1741	1.3338	1.1744	0.0076042	0.0076042	0.0076042
124	1.1067	1.3309	1.2153	1.4382	1.742	1.213	0.54964	0.44334	0.58569	0.43146	0.98679	1.0439	1.1721	1.1741	1.3338	1.1744	0.0075844	0.0075844	0.0075844
125	1.1136	1.3251	1.2163	1.4555	1.7435	1.2115	0.54964	0.44334	0.58569	0.43146	0.98679	1.0439	1.1721	1.1741	1.3338	1.1744	0.0075646	0.0075646	0.0075646
126	1.1067	1.3252	1.2116	1.4443	1.7371	1.2092	0.54964	0.44334	0.58569	0.43146	0.98679	1.0439	1.1721	1.1741	1.3338	1.1744	0.0075448	0.0075448	0.0075448
127	1.1012	1.3214	1.2119	1.4324	1.7334	1.2087	0.54964	0.44334	0.58569	0.43146	0.98679	1.0439	1.1721	1.1741	1.3338	1.1744	0.007525	0.007525	0.007525
128	1.1088	1.3219	1.2102	1.4525	1.7378	1.2062	0.54964	0.44334	0.58569	0.43146	0.98679	1.0439	1.1721	1.1741	1.3338	1.1744	0.0075052	0.0075052	0.0075052
129	1.1098	1.3242	1.2129	1.4463	1.7395	1.209	0.54964	0.44334	0.58569	0.43146	0.98679	1.0439	1.1721	1.1741	1.3338	1.1744	0.0074854	0.0074854	0.0074854
130	1.1031	1.3176	1.2074	1.4427	1.7388	1.2061	0.547	0.44593	0.59122	0.43629	0.98147	1.0251	1.1654	1.168	1.3119	1.1677	0.0074656	0.0074656	0.0074656
131	1.109	1.327	1.2147	1.4484	1.7469	1.2115	0.547	0.44593	0.59122	0.43629	0.98147	1.0251	1.1654	1.168	1.3119	1.1677	0.0074458	0.0074458	0.0074458
132	1.1096	1.3224	1.2161	1.4479	1.7405	1.213	0.547	0.44593	0.59122	0.43629	0.98147	1.0251	1.1654	1.168	1.3119	1.1677	0.007426	0.007426	0.007426
133	1.0983	1.3135	1.2064	1.4338	1.7309	1.2049	0.547	0.44593	0.59122	0.43629	0.98147	1.0251	1.1654	1.168	1.3119	1.1677	0.0074062	0.0074062	0.0074062
134	1.1038	1.3078	1.2085	1.4427	1.7248	1.2061	0.547	0.44593	0.59122	0.43629	0.98147	1.0251	1.1654	1.168	1.3119	1.1677	0.0073864	0.0073864	0.0073864
135	1.1052	1.3076	1.2071	1.445	1.7256	1.2044	0.547	0.44593	0.59122	0.43629	0.98147	1.0251	1.1654	1.168	1.3119	1.1677	0.0073666	0.0073666	0.0073666
136	1.1054	1.312	1.2118	1.4397	1.7277	1.2104	0.547	0.44593	0.59122	0.43629	0.98147	1.0251	1.1654	1.168	1.3119	1.1677	0.0073468	0.0073468	0.0073468
137	1.1074	1.3148	1.2088	1.4496	1.7324	1.2059	0.547	0.44593	0.59122	0.43629	0.98147	1.0251	1.1654	1.168	1.3119	1.1677	0.007327	0.007327	0.007327
138	1.0987	1.3048	1.2034	1.4354	1.7197	1.2022	0.547	0.44593	0.59122	0.43629	0.98147	1.0251	1.1654	1.168	1.3119	1.1677	0.0073072	0.0073072	0.0073072
139	1.1026	1.3084	1.2092	1.4407	1.7249	1.2071	0.547	0.44593	0.59122	0.43629	0.98147	1.0251	1.1654	1.168	1.3119	1.1677	0.0072874	0.0072874	0.0072874
140	1.1057	1.3004	1.207	1.4458	1.7195	1.2038	0.55632	0.44761	0.5974	0.44162	0.97769	1.0087	1.1601	1.1641	1.2937	1.1625	0.0072676	0.0072676	0.0072676
141	1.1018	1.306	1.2062	1.4394	1.72	1.2042	0.55632	0.44761	0.5974	0.44162	0.97769	1.0087	1.1601	1.1641	1.2937	1.1625	0.0072478	0.0072478	0.0072478
142	1.1008	1.2999	1.2057	1.439	1.7175	1.2042	0.55632	0.44761	0.5974	0.44162	0.97769	1.0087	1.1601	1.1641	1.2937	1.1625	0.007228	0.007228	0.007228
143	1.1002	1.3018	1.2054	1.4427	1.7179	1.2044	0.55632	0.44761	0.5974	0.44162	0.97769	1.0087	1.1601	1.1641	1.2937	1.1625	0.0072082	0.0072082	0.0072082
144	1.0966	1.2935	1.2031	1.4404	1.7084	1.2023	0.55632	0.44761	0.5974	0.44162	0.97769	1.0087	1.1601	1.1641	1.2937	1.1625	0.0071884	0.0071884	0.0071884
145	1.1023	1.3035	1.2075	1.4445	1.7195	1.206	0.55632	0.44761	0.5974	0.44162	0.97769	1.0087	1.1601	1.1641	1.2937	1.1625	0.0071686	0.0071686	0.0071686
146	1.0971	1.3003	1.2036	1.4331	1.7126	1.2019	0.55632	0.44761	0.5974	0.44162	0.97769	1.0087	1.1601	1.1641	1.2937	1.1625	0.0071488	0.0071488	0.0071488
147	1.0954	1.2998	1.2045	1.4284	1.7114	1.2019	0.55632	0.44761	0.5974	0.44162	0.97769	1.0087	1.1601	1.1641	1.2937	1.1625	0.007129	0.007129	0.007129
148	1.1018	1.3015	1.2069	1.4385	1.7119	1.2038	0.55632	0.44761	0.5974	0.44162	0.97769	1.0087	1.1601	1.1641	1.2937	1.1625	0.0071092	0.0071092	0.0071092
149	1.0954	1.2939	1.2025	1.4335	1.711	1.2025	0.55632	0.44761	0.5974	0.44162	0.97769	1.0087	1.1601	1.1641	1.2937	1.1625	0.0070894	0.0070894	0.0070894
150	1.0981	1.2981	1.2024	1.4418	1.7142	1.2028	0.55902	0.45124	0.60235	0.44494	0.97364	0.99582	1.155	1.1596	1.2759	1.1576	0.0070696	0.0070696	0.0070696
151	1.0919	1.2918	1.1972	1.431	1.7065	1.1979	0.55902	0.45124	0.60235	0.44494	0.97364	0.99582	1.155	1.1596	1.2759	1.1576	0.0070498	0.0070498	0.0070498
152	1.1024	1.3004	1.2019	1.4418	1.7145	1.2001	0.55902	0.45124	0.60235	0.44494	0.97364	0.99582	1.155	1.1596	1.2759	1.1576	0.00703	0.00703	0.00703
153	1.0988	1.3009	1.2041	1.4386	1.7115	1.202	0.55902	0.45124	0.60235	0.44494	0.97364	0.99582	1.155	1.1596	1.2759	1.1576	0.0070102	0.0070102	0.0070102
154	1.1003	1.2971	1.206	1.4344	1.7119	1.2042	0.55902	0.45124	0.60235	0.44494	0.97364	0.99582	1.155	1.1596	1.2759	1.1576	0.0069904	0.0069904	0.0069904
155	1.0976	1.2927	1.2013	1.4378	1.7036	1.2	0.55902	0.45124	0.60235	0.44494	0.97364	0.99582	1.155	1.1596	1.2759	1.1576	0.0069706	0.0069706	0.0069706
156	1.1029	1.3075	1.2063	1.4407	1.7188	1.202	0.55902	0.45124	0.60235	0.44494	0.97364	0.99582	1.155	1.1596	1.2759	1.1576	0.0069508	0.0069508	0.0069508
157	1.0958	1.288	1.2018	1.4342	1.7026	1.2012	0.55902	0.45124	0.60235	0.44494	0.97364	0.99582	1.155	1.1596	1.2759	1.1576	0.006931	0.006931	0.006931
158	1.0903	1.2814	1.1994	1.4283	1.6957	1.1985	0.55902	0.45124	0.60235	0.44494	0.97364	0.99582	1.155	1.1596	1.2759	1.1576	0.0069112	0.0069112	0.0069112
159	1.0951	1.2772	1.1994	1.4304	1.6852	1.1973	0.55902	0.45124	0.60235	0.44494	0.97364	0.99582	1.155	1.1596	1.2759	1.1576	0.0068914	0.0068914	0.0068914
160	1.0845	1.2822	1.1962	1.4186	1.6922	1.1963	0.55756	0.45778	0.60723	0.44888	0.97034	0.98462	1.1506	1.1552	1.2615	1.1533	0.0068716	0.0068716	0.0068716
161	1.0964	1.2955	1.2007	1.4352	1.7139	1.2007	0.55756	0.45778	0.60723	0.44888	0.97034	0.98462	1.1506	1.1552	1.2615	1.1533	0.0068518	0.0068518	0.0068518
162	1.0898	1.2788	1.1994	1.4258	1.6908	1.1973	0.55756	0.45778	0.60723	0.44888	0.97034	0.98462	1.1506	1.1552	1.2615	1.1533	0.006832	0.006832	0.006832
163	1.0981	1.2951	1.204	1.4321	1.7106	1.2008	0.55756	0.45778	0.60723	0.44888	0.97034	0.98462	1.1506	1.1552	1.2615	1.1533	0.0068122	0.0068122	0.0068122
164	1.0927	1.2813	1.199	1.4314	1.6997	1.1987	0.55756	0.45778	0.60723	0.44888	0.97034	0.98462	1.1506	1.1552	1.2615	1.1533	0.0067924	0.0067924	0.0067924
165	1.0873	1.2776	1.196	1.4203	1.6823	1.1936	0.55756	0.45778	0.60723	0.44888	0.97034	0.98462	1.1506	1.1552	1.2615	1.1533	0.0067726	0.0067726	0.0067726
166	1.0937	1.2807	1.1974	1.4336	1.6947	1.1961	0.55756	0.45778	0.60723	0.44888	0.97034	0.98462	1.1506	1.1552	1.2615	1.1533	0.0067528	0.0067528	0.0067528
167	1.0874	1.2806	1.1973	1.4249	1.6953	1.1974	0.55756	0.45778	0.60723	0.44888	0.97034	0.98462	1.1506	1.1552	1.2615	1.1533	0.006733	0.006733	0.006733
168	1.0915	1.2895	1.1971	1.4302	1.7051	1.1962	0.55756	0.45778	0.60723	0.44888	0.97034	0.98462	1.1506	1.1552	1.2615	1.1533	0.0067132	0.0067132	0.0067132
169	1.0881	1.288	1.1966	1.4241	1.7017	1.1942	0.55756	0.45778	0.60723	0.44888	0.97034	0.98462	1.1506	1.1552	1.2615	1.1533	0.0066934	0.0066934	0.0066934
170	1.0884	1.2813	1.1979	1.4277	1.6954	1.1966	0.55651	0.46422	0.61084	0.45267	0.96681	0.97451	1.1458	1.1528	1.2479	1.1495	0.0066736	0.0066736	0.0066736
171	1.0885	1.2739	1.1971	1.4274	1.6865	1.1965	0.55651	0.46422	0.61084	0.45267	0.96681	0.97451	1.1458	1.1528	1.2479	1.1495	0.0066538	0.0066538	0.0066538
172	1.0873	1.282	1.1986	1.4232	1.6925	1.1971	0.55651	0.46422	0.61084	0.45267	0.96681	0.97451	1.1458	1.1528	1.2479	1.1495	0.006634	0.006634	0.006634
173	1.0936	1.2801	1.1991	1.4314	1.6961	1.1979	0.55651	0.46422	0.61084	0.45267	0.96681	0.97451	1.1458	1.1528	1.2479	1.1495	0.0066142	0.0066142	0.0066142
174	1.085	1.2733	1.1965	1.4218	1.6852	1.1953	0.55651	0.46422	0.61084	0.45267	0.96681	0.97451	1.1458	1.1528	1.2479	1.1495	0.0065944	0.0065944	0.0065944
175	1.0866	1.2746	1.1962	1.4222	1.6809	1.1943	0.55651	0.46422	0.61084	0.45267	0.96681	0.97451	1.1458	1.1528	1.2479	1.1495	0.0065746	0.0065746	0.0065746
176	1.0916	1.2769	1.1938	1.4315	1.6926	1.1924	0.55651	0.46422	0.61084	0.45267	0.96681	0.97451	1.1458	1.1528	1.2479	1.1495	0.0065548	0.0065548	0.0065548
177	1.0859	1.2806	1.1961	1.4189	1.6892	1.1957	0.55651	0.46422	0.61084	0.45267	0.96681	0.97451	1.1458	1.1528	1.2479	1.1495	0.006535	0.006535	0.006535
178	1.082	1.2657	1.1925	1.4213	1.6786	1.1915	0.55651	0.46422	0.61084	0.45267	0.96681	0.97451	1.1458	1.1528	1.2479	1.1495	0.0065152	0.0065152	0.0065152
179	1.092	1.2738	1.1971	1.4314	1.6896	1.1966	0.55651	0.46422	0.61084	0.45267	0.96681	0.97451	1.1458	1.1528	1.2479	1.1495	0.0064954	0.0064954	0.0064954
180	1.0856	1.2669	1.198	1.4229	1.6804	1.1987	0.56782	0.46223	0.61408	0.45547	0.96325	0.96729	1.1423	1.1489	1.2397	1.1458	0.0064756	0.0064756	0.0064756
181	1.0916	1.2812	1.1969	1.4261	1.6935	1.1958	0.56782	0.46223	0.61408	0.45547	0.96325	0.96729	1.1423	1.1489	1.2397	1.1458	0.0064558	0.0064558	0.0064558
182	1.086	1.2664	1.1915	1.4242	1.6821	1.1917	0.56782	0.46223	0.61408	0.45547	0.96325	0.96729	1.1423	1.1489	1.2397	1.1458	0.006436	0.006436	0.006436
183	1.0953	1.2729	1.1953	1.4368	1.6881	1.1921	0.56782	0.46223	0.61408	0.45547	0.96325	0.96729	1.1423	1.1489	1.2397	1.1458	0.0064162	0.0064162	0.0064162
184	1.0838	1.274	1.1903	1.4199	1.6812	1.19	0.56782	0.46223	0.61408	0.45547	0.96325	0.96729	1.1423	1.1489	1.2397	1.1458	0.0063964	0.0063964	0.0063964
185	1.0901	1.2638	1.1918	1.4303	1.6752	1.1917	0.56782	0.46223	0.61408	0.45547	0.96325	0.96729	1.1423	1.1489	1.2397	1.1458	0.0063766	0.0063766	0.0063766
186	1.0783	1.274	1.1936	1.4113	1.6834	1.1926	0.56782	0.46223	0.61408	0.45547	0.96325	0.96729	1.1423	1.1489	1.2397	1.1458	0.0063568	0.0063568	0.0063568
187	1.0858	1.2651	1.1943	1.4219	1.6736	1.1936	0.56782	0.46223	0.61408	0.45547	0.96325	0.96729	1.1423	1.1489	1.2397	1.1458	0.006337	0.006337	0.006337
188	1.0903	1.2706	1.1952	1.431	1.6819	1.1954	0.56782	0.46223	0.61408	0.45547	0.96325	0.96729	1.1423	1.1489	1.2397	1.1458	0.0063172	0.0063172	0.0063172
189	1.0867	1.2665	1.1929	1.4278	1.6827	1.1927	0.56782	0.46223	0.61408	0.45547	0.96325	0.96729	1.1423	1.1489	1.2397	1.1458	0.0062974	0.0062974	0.0062974
190	1.0813	1.2614	1.188	1.4232	1.6722	1.1869	0.56819	0.46704	0.61741	0.45775	0.96159	0.95933	1.1399	1.1474	1.228	1.1444	0.0062776	0.0062776	0.0062776
191	1.089	1.2627	1.1927	1.4231	1.6693	1.1916	0.56819	0.46704	0.61741	0.45775	0.96159	0.95933	1.1399	1.1474	1.228	1.1444	0.0062578	0.0062578	0.0062578
192	1.0843	1.2648	1.1922	1.4235	1.6791	1.1907	0.56819	0.46704	0.61741	0.45775	0.96159	0.95933	1.1399	1.1474	1.228	1.1444	0.006238	0.006238	0.006238
193	1.087	1.2664	1.1936	1.4226	1.6752	1.1918	0.56819	0.46704	0.61741	0.45775	0.96159	0.95933	1.1399	1.1474	1.228	1.1444	0.0062182	0.0062182	0.0062182
194	1.0824	1.2651	1.1882	1.4191	1.68	1.1876	0.56819	0.46704	0.61741	0.45775	0.96159	0.95933	1.1399	1.1474	1.228	1.1444	0.0061984	0.0061984	0.0061984
195	1.0824	1.2588	1.1869	1.4194	1.672	1.1873	0.56819	0.46704	0.61741	0.45775	0.96159	0.95933	1.1399	1.1474	1.228	1.1444	0.0061786	0.0061786	0.0061786
196	1.0789	1.2608	1.1875	1.4158	1.6716	1.1873	0.56819	0.46704	0.61741	0.45775	0.96159	0.95933	1.1399	1.1474	1.228	1.1444	0.0061588	0.0061588	0.0061588
197	1.088	1.2679	1.1923	1.4262	1.6808	1.192	0.56819	0.46704	0.61741	0.45775	0.96159	0.95933	1.1399	1.1474	1.228	1.1444	0.006139	0.006139	0.006139
198	1.0777	1.2641	1.1895	1.4112	1.6722	1.1894	0.56819	0.46704	0.61741	0.45775	0.96159	0.95933	1.1399	1.1474	1.228	1.1444	0.0061192	0.0061192	0.0061192
199	1.0812	1.2496	1.1876	1.4205	1.653	1.1877	0.56819	0.46704	0.61741	0.45775	0.96159	0.95933	1.1399	1.1474	1.228	1.1444	0.0060994	0.0060994	0.0060994
200	1.0775	1.2543	1.1878	1.4159	1.6644	1.1868	0.57098	0.46531	0.62118	0.46103	0.95944	0.95244	1.1369	1.1453	1.22	1.1416	0.0060796	0.0060796	0.0060796
201	1.0787	1.2594	1.1909	1.4135	1.6692	1.1908	0.57098	0.46531	0.62118	0.46103	0.95944	0.95244	1.1369	1.1453	1.22	1.1416	0.0060598	0.0060598	0.0060598
202	1.0784	1.2535	1.1889	1.4109	1.6636	1.1874	0.57098	0.46531	0.62118	0.46103	0.95944	0.95244	1.1369	1.1453	1.22	1.1416	0.00604	0.00604	0.00604
203	1.0804	1.2525	1.1894	1.414	1.6624	1.1881	0.57098	0.46531	0.62118	0.46103	0.95944	0.95244	1.1369	1.1453	1.22	1.1416	0.0060202	0.0060202	0.0060202
204	1.0807	1.2556	1.1887	1.4195	1.6643	1.1887	0.57098	0.46531	0.62118	0.46103	0.95944	0.95244	1.1369	1.1453	1.22	1.1416	0.0060004	0.0060004	0.0060004
205	1.0761	1.2538	1.1873	1.4071	1.6539	1.1866	0.57098	0.46531	0.62118	0.46103	0.95944	0.95244	1.1369	1.1453	1.22	1.1416	0.0059806	0.0059806	0.0059806
206	1.0816	1.2484	1.1902	1.4188	1.6575	1.189	0.57098	0.46531	0.62118	0.46103	0.95944	0.95244	1.1369	1.1453	1.22	1.1416	0.0059608	0.0059608	0.0059608
207	1.0715	1.2449	1.1853	1.408	1.6558	1.1845	0.57098	0.46531	0.62118	0.46103	0.95944	0.95244	1.1369	1.1453	1.22	1.1416	0.005941	0.005941	0.005941
208	1.0762	1.2487	1.1837	1.4117	1.6537	1.1848	0.57098	0.46531	0.62118	0.46103	0.95944	0.95244	1.1369	1.1453	1.22	1.1416	0.0059212	0.0059212	0.0059212
209	1.0755	1.2537	1.1876	1.4087	1.6553	1.1881	0.57098	0.46531	0.62118	0.46103	0.95944	0.95244	1.1369	1.1453	1.22	1.1416	0.0059014	0.0059014	0.0059014
210	1.0794	1.2457	1.1863	1.4179	1.6597	1.1861	0.5725	0.46736	0.6252	0.46396	0.95673	0.94659	1.1339	1.1422	1.2118	1.1391	0.0058816	0.0058816	0.0058816
211	1.0815	1.2474	1.1875	1.4244	1.6562	1.1877	0.5725	0.46736	0.6252	0.46396	0.95673	0.94659	1.1339	1.1422	1.2118	1.1391	0.0058618	0.0058618	0.0058618
212	1.0727	1.2463	1.1847	1.4071	1.6511	1.1854	0.5725	0.46736	0.6252	0.46396	0.95673	0.94659	1.1339	1.1422	1.2118	1.1391	0.005842	0.005842	0.005842
213	1.0762	1.2513	1.1863	1.4162	1.6626	1.1862	0.5725	0.46736	0.6252	0.46396	0.95673	0.94659	1.1339	1.1422	1.2118	1.1391	0.0058222	0.0058222	0.0058222
214	1.077	1.2461	1.1865	1.4114	1.6546	1.186	0.5725	0.46736	0.6252	0.46396	0.95673	0.94659	1.1339	1.1422	1.2118	1.1391	0.0058024	0.0058024	0.0058024
215	1.0765	1.243	1.1841	1.4175	1.6556	1.1845	0.5725	0.46736	0.6252	0.46396	0.95673	0.94659	1.1339	1.1422	1.2118	1.1391	0.0057826	0.0057826	0.0057826
216	1.0718	1.2392	1.1838	1.4069	1.6468	1.1829	0.5725	0.46736	0.6252	0.46396	0.95673	0.94659	1.1339	1.1422	1.2118	1.1391	0.0057628	0.0057628	0.0057628
217	1.0703	1.231	1.1773	1.4081	1.6384	1.1796	0.5725	0.46736	0.6252	0.46396	0.95673	0.94659	1.1339	1.1422	1.2118	1.1391	0.005743	0.005743	0.005743
218	1.0744	1.2497	1.1858	1.4036	1.6547	1.187	0.5725	0.46736	0.6252	0.46396	0.95673	0.94659	1.1339	1.1422	1.2118	1.1391	0.0057232	0.0057232	0.0057232
219	1.0753	1.243	1.1828	1.415	1.6574	1.184	0.5725	0.46736	0.6252	0.46396	0.95673	0.94659	1.1339	1.1422	1.2118	1.1391	0.0057034	0.0057034	0.0057034
220	1.0778	1.2416	1.1823	1.4159	1.6517	1.1828	0.56763	0.47028	0.62738	0.46625	0.95496	0.94105	1.1315	1.1406	1.2044	1.1376	0.0056836	0.0056836	0.0056836
221	1.0735	1.2447	1.183	1.4088	1.6568	1.1828	0.56763	0.47028	0.62738	0.46625	0.95496	0.94105	1.1315	1.1406	1.2044	1.1376	0.0056638	0.0056638	0.0056638
222	1.0696	1.2386	1.1822	1.4074	1.6479	1.1826	0.56763	0.47028	0.62738	0.46625	0.95496	0.94105	1.1315	1.1406	1.2044	1.1376	0.005644	0.005644	0.005644
223	1.0747	1.2345	1.181	1.4137	1.6473	1.1812	0.56763	0.47028	0.62738	0.46625	0.95496	0.94105	1.1315	1.1406	1.2044	1.1376	0.0056242	0.0056242	0.0056242
224	1.0763	1.2466	1.1855	1.4119	1.6604	1.1849	0.56763	0.47028	0.62738	0.46625	0.95496	0.94105	1.1315	1.1406	1.2044	1.1376	0.0056044	0.0056044	0.0056044
225	1.0692	1.2371	1.1809	1.4085	1.6464	1.1815	0.56763	0.47028	0.62738	0.46625	0.95496	0.94105	1.1315	1.1406	1.2044	1.1376	0.0055846	0.0055846	0.0055846
226	1.0688	1.2342	1.1782	1.4066	1.643	1.1785	0.56763	0.47028	0.62738	0.46625	0.95496	0.94105	1.1315	1.1406	1.2044	1.1376	0.0055648	0.0055648	0.0055648
227	1.0691	1.2337	1.1817	1.4066	1.638	1.1822	0.56763	0.47028	0.62738	0.46625	0.95496	0.94105	1.1315	1.1406	1.2044	1.1376	0.005545	0.005545	0.005545
228	1.0712	1.2283	1.1804	1.4113	1.6337	1.1812	0.56763	0.47028	0.62738	0.46625	0.95496	0.94105	1.1315	1.1406	1.2044	1.1376	0.0055252	0.0055252	0.0055252
229	1.0671	1.2222	1.1775	1.4023	1.6318	1.1789	0.56763	0.47028	0.62738	0.46625	0.95496	0.94105	1.1315	1.1406	1.2044	1.1376	0.0055054	0.0055054	0.0055054
230	1.0702	1.2334	1.1803	1.4083	1.6393	1.1803	0.5634	0.48083	0.62914	0.468	0.95291	0.93677	1.1292	1.1379	1.1995	1.1346	0.0054856	0.0054856	0.0054856
231	1.07	1.2197	1.1789	1.4043	1.6292	1.18	0.5634	0.48083	0.62914	0.468	0.95291	0.93677	1.1292	1.1379	1.1995	1.1346	0.0054658	0.0054658	0.0054658
232	1.0723	1.2259	1.1807	1.4089	1.6311	1.1802	0.5634	0.48083	0.62914	0.468	0.95291	0.93677	1.1292	1.1379	1.1995	1.1346	0.005446	0.005446	0.005446
233	1.0657	1.221	1.1774	1.4002	1.6257	1.1774	0.5634	0.48083	0.62914	0.468	0.95291	0.93677	1.1292	1.1379	1.1995	1.1346	0.0054262	0.0054262	0.0054262
234	1.0677	1.2204	1.1781	1.4044	1.6284	1.178	0.5634	0.48083	0.62914	0.468	0.95291	0.93677	1.1292	1.1379	1.1995	1.1346	0.0054064	0.0054064	0.0054064
235	1.0665	1.2315	1.1785	1.4036	1.6402	1.1793	0.5634	0.48083	0.62914	0.468	0.95291	0.93677	1.1292	1.1379	1.1995	1.1346	0.0053866	0.0053866	0.0053866
236	1.0676	1.2259	1.1782	1.4026	1.6365	1.1805	0.5634	0.48083	0.62914	0.468	0.95291	0.93677	1.1292	1.1379	1.1995	1.1346	0.0053668	0.0053668	0.0053668
237	1.0647	1.2287	1.179	1.3973	1.6294	1.1777	0.5634	0.48083	0.62914	0.468	0.95291	0.93677	1.1292	1.1379	1.1995	1.1346	0.005347	0.005347	0.005347
238	1.0685	1.2305	1.1816	1.4007	1.6322	1.1825	0.5634	0.48083	0.62914	0.468	0.95291	0.93677	1.1292	1.1379	1.1995	1.1346	0.0053272	0.0053272	0.0053272
239	1.067	1.2222	1.1771	1.4036	1.6276	1.1789	0.5634	0.48083	0.62914	0.468	0.95291	0.93677	1.1292	1.1379	1.1995	1.1346	0.0053074	0.0053074	0.0053074
240	1.0777	1.2209	1.1789	1.4136	1.6253	1.1785	0.56124	0.48383	0.63257	0.47063	0.95137	0.93198	1.1273	1.1351	1.1937	1.1323	0.0052876	0.0052876	0.0052876
241	1.0611	1.2131	1.1763	1.397	1.6176	1.1784	0.56124	0.48383	0.63257	0.47063	0.95137	0.93198	1.1273	1.1351	1.1937	1.1323	0.0052678	0.0052678	0.0052678
242	1.0682	1.2229	1.1805	1.4017	1.6335	1.181	0.56124	0.48383	0.63257	0.47063	0.95137	0.93198	1.1273	1.1351	1.1937	1.1323	0.005248	0.005248	0.005248
243	1.0738	1.2253	1.1796	1.4168	1.6316	1.1792	0.56124	0.48383	0.63257	0.47063	0.95137	0.93198	1.1273	1.1351	1.1937	1.1323	0.0052282	0.0052282	0.0052282
244	1.0645	1.2206	1.1762	1.4037	1.6254	1.1785	0.56124	0.48383	0.63257	0.47063	0.95137	0.93198	1.1273	1.1351	1.1937	1.1323	0.0052084	0.0052084	0.0052084
245	1.0635	1.218	1.1763	1.3936	1.6206	1.1765	0.56124	0.48383	0.63257	0.47063	0.95137	0.93198	1.1273	1.1351	1.1937	1.1323	0.0051886	0.0051886	0.0051886
246	1.0687	1.2233	1.1778	1.4083	1.6354	1.1787	0.56124	0.48383	0.63257	0.47063	0.95137	0.93198	1.1273	1.1351	1.1937	1.1323	0.0051688	0.0051688	0.0051688
247	1.0697	1.2199	1.1752	1.4124	1.6332	1.1767	0.56124	0.48383	0.63257	0.47063	0.95137	0.93198	1.1273	1.1351	1.1937	1.1323	0.005149	0.005149	0.005149
248	1.0653	1.2168	1.1766	1.4023	1.6235	1.1784	0.56124	0.48383	0.63257	0.47063	0.95137	0.93198	1.1273	1.1351	1.1937	1.1323	0.0051292	0.0051292	0.0051292
249	1.0601	1.2158	1.1725	1.3928	1.6177	1.1738	0.56124	0.48383	0.63257	0.47063	0.95137	0.93198	1.1273	1.1351	1.1937	1.1323	0.0051094	0.0051094	0.0051094
250	1.0701	1.2157	1.1762	1.4065	1.6175	1.178	0.5631	0.4864	0.63532	0.47255	0.94888	0.92762	1.1251	1.1328	1.1871	1.1294	0.0050896	0.0050896	0.0050896
251	1.0647	1.2154	1.1763	1.3972	1.6156	1.1772	0.5631	0.4864	0.63532	0.47255	0.94888	0.92762	1.1251	1.1328	1.1871	1.1294	0.0050698	0.0050698	0.0050698
252	1.0622	1.2184	1.1748	1.3999	1.6211	1.1759	0.5631	0.4864	0.63532	0.47255	0.94888	0.92762	1.1251	1.1328	1.1871	1.1294	0.00505	0.00505	0.00505
253	1.0649	1.2144	1.1738	1.4052	1.62	1.1747	0.5631	0.4864	0.63532	0.47255	0.94888	0.92762	1.1251	1.1328	1.1871	1.1294	0.0050302	0.0050302	0.0050302
254	1.0596	1.2055	1.1748	1.3901	1.6072	1.1776	0.5631	0.4864	0.63532	0.47255	0.94888	0.92762	1.1251	1.1328	1.1871	1.1294	0.0050104	0.0050104	0.0050104
255	1.0606	1.2102	1.1748	1.3962	1.6152	1.1764	0.5631	0.4864	0.63532	0.47255	0.94888	0.92762	1.1251	1.1328	1.1871	1.1294	0.0049906	0.0049906	0.0049906
256	1.0616	1.217	1.1765	1.3954	1.6163	1.1775	0.5631	0.4864	0.63532	0.47255	0.94888	0.92762	1.1251	1.1328	1.1871	1.1294	0.0049708	0.0049708	0.0049708
257	1.0662	1.2051	1.1709	1.4082	1.611	1.1714	0.5631	0.4864	0.63532	0.47255	0.94888	0.92762	1.1251	1.1328	1.1871	1.1294	0.004951	0.004951	0.004951
258	1.0655	1.2099	1.1735	1.4014	1.613	1.1741	0.5631	0.4864	0.63532	0.47255	0.94888	0.92762	1.1251	1.1328	1.1871	1.1294	0.0049312	0.0049312	0.0049312
259	1.059	1.209	1.1714	1.4009	1.6159	1.1723	0.5631	0.4864	0.63532	0.47255	0.94888	0.92762	1.1251	1.1328	1.1871	1.1294	0.0049114	0.0049114	0.0049114
260	1.0577	1.2009	1.1699	1.39	1.601	1.1708	0.56378	0.49057	0.63777	0.47454	0.94693	0.92274	1.1232	1.1304	1.1816	1.1279	0.0048916	0.0048916	0.0048916
261	1.066	1.2026	1.1717	1.4015	1.6057	1.1727	0.56378	0.49057	0.63777	0.47454	0.94693	0.92274	1.1232	1.1304	1.1816	1.1279	0.0048718	0.0048718	0.0048718
262	1.0647	1.2105	1.1766	1.3982	1.6149	1.1765	0.56378	0.49057	0.63777	0.47454	0.94693	0.92274	1.1232	1.1304	1.1816	1.1279	0.004852	0.004852	0.004852
263	1.0585	1.1999	1.1699	1.3955	1.6065	1.1702	0.56378	0.49057	0.63777	0.47454	0.94693	0.92274	1.1232	1.1304	1.1816	1.1279	0.0048322	0.0048322	0.0048322
264	1.0578	1.2017	1.1675	1.3968	1.6108	1.1702	0.56378	0.49057	0.63777	0.47454	0.94693	0.92274	1.1232	1.1304	1.1816	1.1279	0.0048124	0.0048124	0.0048124
265	1.0596	1.2047	1.1756	1.3906	1.6081	1.1762	0.56378	0.49057	0.63777	0.47454	0.94693	0.92274	1.1232	1.1304	1.1816	1.1279	0.0047926	0.0047926	0.0047926
266	1.0575	1.2032	1.1732	1.3884	1.6037	1.1737	0.56378	0.49057	0.63777	0.47454	0.94693	0.92274	1.1232	1.1304	1.1816	1.1279	0.0047728	0.0047728	0.0047728
267	1.0588	1.1905	1.1684	1.3981	1.599	1.1702	0.56378	0.49057	0.63777	0.47454	0.94693	0.92274	1.1232	1.1304	1.1816	1.1279	0.004753	0.004753	0.004753
268	1.0539	1.1966	1.169	1.3889	1.5949	1.1713	0.56378	0.49057	0.63777	0.47454	0.94693	0.92274	1.1232	1.1304	1.1816	1.1279	0.0047332	0.0047332	0.0047332
269	1.0553	1.2017	1.1696	1.3914	1.6074	1.1709	0.56378	0.49057	0.63777	0.47454	0.94693	0.92274	1.1232	1.1304	1.1816	1.1279	0.0047134	0.0047134	0.0047134
270	1.0543	1.1978	1.169	1.3899	1.6003	1.171	0.56566	0.4936	0.63989	0.47679	0.94449	0.91884	1.1208	1.1286	1.1762	1.126	0.0046936	0.0046936	0.0046936
271	1.0573	1.193	1.172	1.3903	1.5924	1.1729	0.56566	0.4936	0.63989	0.47679	0.94449	0.91884	1.1208	1.1286	1.1762	1.126	0.0046738	0.0046738	0.0046738
272	1.0563	1.1943	1.1698	1.3923	1.6013	1.1713	0.56566	0.4936	0.63989	0.47679	0.94449	0.91884	1.1208	1.1286	1.1762	1.126	0.004654	0.004654	0.004654
273	1.052	1.1926	1.1667	1.3837	1.5906	1.1681	0.56566	0.4936	0.63989	0.47679	0.94449	0.91884	1.1208	1.1286	1.1762	1.126	0.0046342	0.0046342	0.0046342
274	1.0538	1.1933	1.1685	1.3879	1.595	1.1698	0.56566	0.4936	0.63989	0.47679	0.94449	0.91884	1.1208	1.1286	1.1762	1.126	0.0046144	0.0046144	0.0046144
275	1.0557	1.1925	1.1661	1.3922	1.5962	1.1677	0.56566	0.4936	0.63989	0.47679	0.94449	0.91884	1.1208	1.1286	1.1762	1.126	0.0045946	0.0045946	0.0045946
276	1.0461	1.1872	1.1626	1.3843	1.5865	1.1659	0.56566	0.4936	0.63989	0.47679	0.94449	0.91884	1.1208	1.1286	1.1762	1.126	0.0045748	0.0045748	0.0045748
277	1.0572	1.1902	1.1676	1.3941	1.5947	1.1681	0.56566	0.4936	0.63989	0.47679	0.94449	0.91884	1.1208	1.1286	1.1762	1.126	0.004555	0.004555	0.004555
278	1.0519	1.1906	1.1645	1.3915	1.5884	1.1653	0.56566	0.4936	0.63989	0.47679	0.94449	0.91884	1.1208	1.1286	1.1762	1.126	0.0045352	0.0045352	0.0045352
279	1.0531	1.183	1.1655	1.3926	1.5836	1.167	0.56566	0.4936	0.63989	0.47679	0.94449	0.91884	1.1208	1.1286	1.1762	1.126	0.0045154	0.0045154	0.0045154
280	1.0533	1.1885	1.1669	1.3865	1.5909	1.1684	0.57346	0.49169	0.64088	0.47778	0.94342	0.91565	1.1195	1.128	1.1716	1.1247	0.0044956	0.0044956	0.0044956
281	1.0586	1.1958	1.1694	1.3955	1.6031	1.1689	0.57346	0.49169	0.64088	0.47778	0.94342	0.91565	1.1195	1.128	1.1716	1.1247	0.0044758	0.0044758	0.0044758
282	1.0485	1.1782	1.1653	1.3865	1.5866	1.1673	0.57346	0.49169	0.64088	0.47778	0.94342	0.91565	1.1195	1.128	1.1716	1.1247	0.004456	0.004456	0.004456
283	1.0565	1.1871	1.1664	1.3927	1.5913	1.1671	0.57346	0.49169	0.64088	0.47778	0.94342	0.91565	1.1195	1.128	1.1716	1.1247	0.0044362	0.0044362	0.0044362
284	1.0534	1.1854	1.1671	1.3895	1.5858	1.168	0.57346	0.49169	0.64088	0.47778	0.94342	0.91565	1.1195	1.128	1.1716	1.1247	0.0044164	0.0044164	0.0044164
285	1.0564	1.1905	1.1692	1.3942	1.5917	1.1701	0.57346	0.49169	0.64088	0.47778	0.94342	0.91565	1.1195	1.128	1.1716	1.1247	0.0043966	0.0043966	0.0043966
286	1.0451	1.1807	1.163	1.3784	1.5806	1.1653	0.57346	0.49169	0.64088	0.47778	0.94342	0.91565	1.1195	1.128	1.1716	1.1247	0.0043768	0.0043768	0.0043768
287	1.0497	1.1807	1.163	1.3884	1.5824	1.1645	0.57346	0.49169	0.64088	0.47778	0.94342	0.91565	1.1195	1.128	1.1716	1.1247	0.004357	0.004357	0.004357
288	1.0452	1.1833	1.1643	1.3747	1.582	1.1658	0.57346	0.49169	0.64088	0.47778	0.94342	0.91565	1.1195	1.128	1.1716	1.1247	0.0043372	0.0043372	0.0043372
289	1.047	1.1816	1.1631	1.382	1.5798	1.1666	0.57346	0.49169	0.64088	0.47778	0.94342	0.91565	1.1195	1.128	1.1716	1.1247	0.0043174	0.0043174	0.0043174
290	1.0472	1.1801	1.1629	1.379	1.5771	1.1633	0.56098	0.49321	0.64233	0.47934	0.9416	0.91279	1.1176	1.1245	1.1692	1.1217	0.0042976	0.0042976	0.0042976
291	1.0512	1.1806	1.1644	1.384	1.5825	1.167	0.56098	0.49321	0.64233	0.47934	0.9416	0.91279	1.1176	1.1245	1.1692	1.1217	0.0042778	0.0042778	0.0042778
292	1.0499	1.1848	1.1651	1.3831	1.5853	1.1685	0.56098	0.49321	0.64233	0.47934	0.9416	0.91279	1.1176	1.1245	1.1692	1.1217	0.004258	0.004258	0.004258
293	1.0476	1.1767	1.1647	1.3769	1.5739	1.1663	0.56098	0.49321	0.64233	0.47934	0.9416	0.91279	1.1176	1.1245	1.1692	1.1217	0.0042382	0.0042382	0.0042382
294	1.0465	1.1782	1.1626	1.3788	1.5748	1.1649	0.56098	0.49321	0.64233	0.47934	0.9416	0.91279	1.1176	1.1245	1.1692	1.1217	0.0042184	0.0042184	0.0042184
295	1.0505	1.174	1.1629	1.3847	1.5747	1.1647	0.56098	0.49321	0.64233	0.47934	0.9416	0.91279	1.1176	1.1245	1.1692	1.1217	0.0041986	0.0041986	0.0041986
296	1.0499	1.1811	1.1649	1.3835	1.5857	1.1665	0.56098	0.49321	0.64233	0.47934	0.9416	0.91279	1.1176	1.1245	1.1692	1.1217	0.0041788	0.0041788	0.0041788
297	1.0522	1.1785	1.1626	1.3906	1.5837	1.1644	0.56098	0.49321	0.64233	0.47934	0.9416	0.91279	1.1176	1.1245	1.1692	1.1217	0.004159	0.004159	0.004159
298	1.0451	1.1748	1.1591	1.3797	1.5736	1.162	0.56098	0.49321	0.64233	0.47934	0.9416	0.91279	1.1176	1.1245	1.1692	1.1217	0.0041392	0.0041392	0.0041392
299	1.0502	1.1654	1.1645	1.3844	1.5653	1.166	0.56098	0.49321	0.64233	0.47934	0.9416	0.91279	1.1176	1.1245	1.1692	1.1217	0.0041194	0.0041194	0.0041194
300	1.0497	1.1801	1.1641	1.3837	1.582	1.1659	0.56275	0.49408	0.64409	0.48067	0.94041	0.90944	1.116	1.1226	1.1658	1.1202	0.0040996	0.0040996	0.0040996
301	1.0458	1.1662	1.1598	1.3815	1.565	1.1628	0.56275	0.49408	0.64409	0.48067	0.94041	0.90944	1.116	1.1226	1.1658	1.1202	0.0040798	0.0040798	0.0040798
302	1.0452	1.1707	1.161	1.3822	1.5721	1.1631	0.56275	0.49408	0.64409	0.48067	0.94041	0.90944	1.116	1.1226	1.1658	1.1202	0.00406	0.00406	0.00406
303	1.0494	1.173	1.1641	1.3862	1.5742	1.1648	0.56275	0.49408	0.64409	0.48067	0.94041	0.90944	1.116	1.1226	1.1658	1.1202	0.0040402	0.0040402	0.0040402
304	1.0456	1.1716	1.1612	1.3758	1.5692	1.1645	0.56275	0.49408	0.64409	0.48067	0.94041	0.90944	1.116	1.1226	1.1658	1.1202	0.0040204	0.0040204	0.0040204
305	1.0468	1.1626	1.1602	1.3827	1.5606	1.1619	0.56275	0.49408	0.64409	0.48067	0.94041	0.90944	1.116	1.1226	1.1658	1.1202	0.0040006	0.0040006	0.0040006
306	1.0423	1.1617	1.1593	1.3743	1.5574	1.1607	0.56275	0.49408	0.64409	0.48067	0.94041	0.90944	1.116	1.1226	1.1658	1.1202	0.0039808	0.0039808	0.0039808
307	1.0441	1.1633	1.159	1.3773	1.558	1.1614	0.56275	0.49408	0.64409	0.48067	0.94041	0.90944	1.116	1.1226	1.1658	1.1202	0.003961	0.003961	0.003961
308	1.047	1.166	1.1574	1.3833	1.5649	1.1592	0.56275	0.49408	0.64409	0.48067	0.94041	0.90944	1.116	1.1226	1.1658	1.1202	0.0039412	0.0039412	0.0039412
309	1.0416	1.1642	1.1565	1.3755	1.5628	1.1601	0.56275	0.49408	0.64409	0.48067	0.94041	0.90944	1.116	1.1226	1.1658	1.1202	0.0039214	0.0039214	0.0039214
310	1.0413	1.1602	1.1566	1.3756	1.5569	1.1591	0.57537	0.49723	0.64636	0.48241	0.93941	0.90597	1.1147	1.1207	1.1611	1.1188	0.0039016	0.0039016	0.0039016
311	1.0399	1.1611	1.1571	1.3741	1.5601	1.1599	0.57537	0.49723	0.64636	0.48241	0.93941	0.90597	1.1147	1.1207	1.1611	1.1188	0.0038818	0.0038818	0.0038818
312	1.0417	1.1593	1.1576	1.3826	1.5615	1.161	0.57537	0.49723	0.64636	0.48241	0.93941	0.90597	1.1147	1.1207	1.1611	1.1188	0.003862	0.003862	0.003862
313	1.0446	1.1639	1.1603	1.3765	1.5631	1.1626	0.57537	0.49723	0.64636	0.48241	0.93941	0.90597	1.1147	1.1207	1.1611	1.1188	0.0038422	0.0038422	0.0038422
314	1.0438	1.1621	1.1592	1.3776	1.5631	1.1615	0.57537	0.49723	0.64636	0.48241	0.93941	0.90597	1.1147	1.1207	1.1611	1.1188	0.0038224	0.0038224	0.0038224
315	1.0399	1.1509	1.1556	1.3721	1.5477	1.1588	0.57537	0.49723	0.64636	0.48241	0.93941	0.90597	1.1147	1.1207	1.1611	1.1188	0.0038026	0.0038026	0.0038026
316	1.0414	1.1547	1.1567	1.3755	1.553	1.1604	0.57537	0.49723	0.64636	0.48241	0.93941	0.90597	1.1147	1.1207	1.1611	1.1188	0.0037828	0.0037828	0.0037828
317	1.0394	1.1576	1.1562	1.3784	1.5573	1.1596	0.57537	0.49723	0.64636	0.48241	0.93941	0.90597	1.1147	1.1207	1.1611	1.1188	0.003763	0.003763	0.003763
318	1.0321	1.1466	1.1524	1.3592	1.5396	1.155	0.57537	0.49723	0.64636	0.48241	0.93941	0.90597	1.1147	1.1207	1.1611	1.1188	0.0037432	0.0037432	0.0037432
319	1.0393	1.1509	1.1551	1.378	1.5488	1.1582	0.57537	0.49723	0.64636	0.48241	0.93941	0.90597	1.1147	1.1207	1.1611	1.1188	0.0037234	0.0037234	0.0037234
320	1.0397	1.1493	1.153	1.3813	1.549	1.1538	0.57021	0.49715	0.64801	0.4839	0.93786	0.90227	1.1128	1.1173	1.1583	1.1162	0.0037036	0.0037036	0.0037036
321	1.0439	1.1532	1.1587	1.3808	1.5533	1.1605	0.57021	0.49715	0.64801	0.4839	0.93786	0.90227	1.1128	1.1173	1.1583	1.1162	0.0036838	0.0036838	0.0036838
322	1.041	1.1498	1.1541	1.3777	1.546	1.156	0.57021	0.49715	0.64801	0.4839	0.93786	0.90227	1.1128	1.1173	1.1583	1.1162	0.003664	0.003664	0.003664
323	1.0357	1.1579	1.1541	1.3678	1.5581	1.1572	0.57021	0.49715	0.64801	0.4839	0.93786	0.90227	1.1128	1.1173	1.1583	1.1162	0.0036442	0.0036442	0.0036442
324	1.0367	1.1511	1.156	1.3672	1.5477	1.157	0.57021	0.49715	0.64801	0.4839	0.93786	0.90227	1.1128	1.1173	1.1583	1.1162	0.0036244	0.0036244	0.0036244
325	1.0327	1.1396	1.1519	1.3637	1.5366	1.1551	0.57021	0.49715	0.64801	0.4839	0.93786	0.90227	1.1128	1.1173	1.1583	1.1162	0.0036046	0.0036046	0.0036046
326	1.0327	1.1554	1.154	1.3651	1.5548	1.157	0.57021	0.49715	0.64801	0.4839	0.93786	0.90227	1.1128	1.1173	1.1583	1.1162	0.0035848	0.0035848	0.0035848
327	1.034	1.1547	1.1561	1.364	1.5486	1.1586	0.57021	0.49715	0.64801	0.4839	0.93786	0.90227	1.1128	1.1173	1.1583	1.1162	0.003565	0.003565	0.003565
328	1.0287	1.1446	1.1545	1.3551	1.5361	1.1568	0.57021	0.49715	0.64801	0.4839	0.93786	0.90227	1.1128	1.1173	1.1583	1.1162	0.0035452	0.0035452	0.0035452
329	1.0292	1.1367	1.1515	1.3582	1.5305	1.1546	0.57021	0.49715	0.64801	0.4839	0.93786	0.90227	1.1128	1.1173	1.1583	1.1162	0.0035254	0.0035254	0.0035254
330	1.0364	1.1353	1.1524	1.3704	1.5295	1.1549	0.56838	0.50247	0.65044	0.48581	0.93609	0.89834	1.1111	1.115	1.1539	1.1141	0.0035056	0.0035056	0.0035056
331	1.0362	1.1407	1.1499	1.3698	1.5387	1.1525	0.56838	0.50247	0.65044	0.48581	0.93609	0.89834	1.1111	1.115	1.1539	1.1141	0.0034858	0.0034858	0.0034858
332	1.0394	1.1476	1.1523	1.3796	1.5494	1.1545	0.56838	0.50247	0.65044	0.48581	0.93609	0.89834	1.1111	1.115	1.1539	1.1141	0.003466	0.003466	0.003466
333	1.0369	1.1449	1.1511	1.3729	1.5447	1.1539	0.56838	0.50247	0.65044	0.48581	0.93609	0.89834	1.1111	1.115	1.1539	1.1141	0.0034462	0.0034462	0.0034462
334	1.0352	1.1397	1.1511	1.3688	1.5332	1.1543	0.56838	0.50247	0.65044	0.48581	0.93609	0.89834	1.1111	1.115	1.1539	1.1141	0.0034264	0.0034264	0.0034264
335	1.0303	1.1287	1.1479	1.3634	1.5242	1.1498	0.56838	0.50247	0.65044	0.48581	0.93609	0.89834	1.1111	1.115	1.1539	1.1141	0.0034066	0.0034066	0.0034066
336	1.0286	1.1322	1.1475	1.3627	1.5289	1.1511	0.56838	0.50247	0.65044	0.48581	0.93609	0.89834	1.1111	1.115	1.1539	1.1141	0.0033868	0.0033868	0.0033868
337	1.0315	1.126	1.1496	1.3634	1.523	1.1519	0.56838	0.50247	0.65044	0.48581	0.93609	0.89834	1.1111	1.115	1.1539	1.1141	0.003367	0.003367	0.003367
338	1.0311	1.144	1.1533	1.3631	1.54	1.1557	0.56838	0.50247	0.65044	0.48581	0.93609	0.89834	1.1111	1.115	1.1539	1.1141	0.0033472	0.0033472	0.0033472
339	1.0307	1.1317	1.1486	1.3679	1.5304	1.1526	0.56838	0.50247	0.65044	0.48581	0.93609	0.89834	1.1111	1.115	1.1539	1.1141	0.0033274	0.0033274	0.0033274
340	1.0293	1.1307	1.1478	1.3621	1.5225	1.1513	0.57463	0.4995	0.65241	0.48694	0.93401	0.89467	1.1089	1.1141	1.1486	1.1131	0.0033076	0.0033076	0.0033076
341	1.0319	1.1324	1.1521	1.3625	1.5261	1.154	0.57463	0.4995	0.65241	0.48694	0.93401	0.89467	1.1089	1.1141	1.1486	1.1131	0.0032878	0.0032878	0.0032878
342	1.0333	1.1312	1.1491	1.3676	1.525	1.1502	0.57463	0.4995	0.65241	0.48694	0.93401	0.89467	1.1089	1.1141	1.1486	1.1131	0.003268	0.003268	0.003268
343	1.0273	1.1256	1.1491	1.3552	1.5156	1.152	0.57463	0.4995	0.65241	0.48694	0.93401	0.89467	1.1089	1.1141	1.1486	1.1131	0.0032482	0.0032482	0.0032482
344	1.0314	1.1352	1.1484	1.3648	1.5333	1.1508	0.57463	0.4995	0.65241	0.48694	0.93401	0.89467	1.1089	1.1141	1.1486	1.1131	0.0032284	0.0032284	0.0032284
345	1.0265	1.1311	1.148	1.3596	1.5224	1.1519	0.57463	0.4995	0.65241	0.48694	0.93401	0.89467	1.1089	1.1141	1.1486	1.1131	0.0032086	0.0032086	0.0032086
346	1.0271	1.1352	1.1509	1.3573	1.5317	1.1538	0.57463	0.4995	0.65241	0.48694	0.93401	0.89467	1.1089	1.1141	1.1486	1.1131	0.0031888	0.0031888	0.0031888
347	1.0268	1.1323	1.1495	1.3571	1.5256	1.1523	0.57463	0.4995	0.65241	0.48694	0.93401	0.89467	1.1089	1.1141	1.1486	1.1131	0.003169	0.003169	0.003169
348	1.0236	1.1157	1.1434	1.3589	1.5112	1.1491	0.57463	0.4995	0.65241	0.48694	0.93401	0.89467	1.1089	1.1141	1.1486	1.1131	0.0031492	0.0031492	0.0031492
349	1.028	1.1292	1.1506	1.3597	1.5235	1.1545	0.57463	0.4995	0.65241	0.48694	0.93401	0.89467	1.1089	1.1141	1.1486	1.1131	0.0031294	0.0031294	0.0031294
350	1.0292	1.1201	1.1439	1.3632	1.5172	1.1476	0.57141	0.50441	0.65458	0.4892	0.93216	0.89093	1.1071	1.112	1.1454	1.1109	0.0031096	0.0031096	0.0031096
351	1.0228	1.1089	1.142	1.3514	1.4996	1.1453	0.57141	0.50441	0.65458	0.4892	0.93216	0.89093	1.1071	1.112	1.1454	1.1109	0.0030898	0.0030898	0.0030898
352	1.0262	1.1263	1.1479	1.3567	1.5239	1.1518	0.57141	0.50441	0.65458	0.4892	0.93216	0.89093	1.1071	1.112	1.1454	1.1109	0.00307	0.00307	0.00307
353	1.0233	1.1145	1.1433	1.3512	1.5074	1.1482	0.57141	0.50441	0.65458	0.4892	0.93216	0.89093	1.1071	1.112	1.1454	1.1109	0.0030502	0.0030502	0.0030502
354	1.0228	1.1141	1.1443	1.3568	1.5073	1.1477	0.57141	0.50441	0.65458	0.4892	0.93216	0.89093	1.1071	1.112	1.1454	1.1109	0.0030304	0.0030304	0.0030304
355	1.021	1.1187	1.1442	1.3503	1.5138	1.1471	0.57141	0.50441	0.65458	0.4892	0.93216	0.89093	1.1071	1.112	1.1454	1.1109	0.0030106	0.0030106	0.0030106
356	1.0211	1.1131	1.1441	1.3519	1.5041	1.1468	0.57141	0.50441	0.65458	0.4892	0.93216	0.89093	1.1071	1.112	1.1454	1.1109	0.0029908	0.0029908	0.0029908
357	1.0241	1.104	1.1448	1.3541	1.4976	1.1478	0.57141	0.50441	0.65458	0.4892	0.93216	0.89093	1.1071	1.112	1.1454	1.1109	0.002971	0.002971	0.002971
358	1.0217	1.1167	1.1444	1.3527	1.5082	1.1476	0.57141	0.50441	0.65458	0.4892	0.93216	0.89093	1.1071	1.112	1.1454	1.1109	0.0029512	0.0029512	0.0029512
359	1.0244	1.1192	1.1442	1.3566	1.5144	1.1465	0.57141	0.50441	0.65458	0.4892	0.93216	0.89093	1.1071	1.112	1.1454	1.1109	0.0029314	0.0029314	0.0029314
360	1.0153	1.1098	1.1411	1.3484	1.502	1.1445	0.56834	0.50704	0.65722	0.49107	0.93129	0.88777	1.1061	1.1119	1.1392	1.1105	0.0029116	0.0029116	0.0029116
361	1.0173	1.1073	1.1414	1.3505	1.5006	1.1444	0.56834	0.50704	0.65722	0.49107	0.93129	0.88777	1.1061	1.1119	1.1392	1.1105	0.0028918	0.0028918	0.0028918
362	1.0232	1.111	1.1455	1.3521	1.5022	1.1471	0.56834	0.50704	0.65722	0.49107	0.93129	0.88777	1.1061	1.1119	1.1392	1.1105	0.002872	0.002872	0.002872
363	1.0181	1.1004	1.1395	1.3519	1.493	1.1428	0.56834	0.50704	0.65722	0.49107	0.93129	0.88777	1.1061	1.1119	1.1392	1.1105	0.0028522	0.0028522	0.0028522
364	1.0158	1.1099	1.1423	1.3461	1.4986	1.1464	0.56834	0.50704	0.65722	0.49107	0.93129	0.88777	1.1061	1.1119	1.1392	1.1105	0.0028324	0.0028324	0.0028324
365	1.0169	1.0998	1.1402	1.3516	1.4894	1.1431	0.56834	0.50704	0.65722	0.49107	0.93129	0.88777	1.1061	1.1119	1.1392	1.1105	0.0028126	0.0028126	0.0028126
366	1.0179	1.102	1.1424	1.3452	1.4917	1.1451	0.56834	0.50704	0.65722	0.49107	0.93129	0.88777	1.1061	1.1119	1.1392	1.1105	0.0027928	0.0027928	0.0027928
367	1.014	1.1057	1.1385	1.345	1.4958	1.1436	0.56834	0.50704	0.65722	0.49107	0.93129	0.88777	1.1061	1.1119	1.1392	1.1105	0.002773	0.002773	0.002773
368	1.0177	1.1062	1.1426	1.3472	1.4961	1.1455	0.56834	0.50704	0.65722	0.49107	0.93129	0.88777	1.1061	1.1119	1.1392	1.1105	0.0027532	0.0027532	0.0027532
369	1.0119	1.0979	1.1397	1.341	1.4863	1.1437	0.56834	0.50704	0.65722	0.49107	0.93129	0.88777	1.1061	1.1119	1.1392	1.1105	0.0027334	0.0027334	0.0027334
370	1.0192	1.1051	1.1366	1.3503	1.4962	1.1411	0.58288	0.50318	0.65909	0.49315	0.92813	0.88396	1.1034	1.1088	1.1365	1.1081	0.0027136	0.0027136	0.0027136
371	1.012	1.0902	1.139	1.3408	1.4793	1.1417	0.58288	0.50318	0.65909	0.49315	0.92813	0.88396	1.1034	1.1088	1.1365	1.1081	0.0026938	0.0026938	0.0026938
372	1.0166	1.1034	1.1394	1.3458	1.4929	1.1425	0.58288	0.50318	0.65909	0.49315	0.92813	0.88396	1.1034	1.1088	1.1365	1.1081	0.002674	0.002674	0.002674
373	1.0112	1.0937	1.1363	1.3417	1.4821	1.1392	0.58288	0.50318	0.65909	0.49315	0.92813	0.88396	1.1034	1.1088	1.1365	1.1081	0.0026542	0.0026542	0.0026542
374	1.0154	1.0902	1.1362	1.3453	1.476	1.139	0.58288	0.50318	0.65909	0.49315	0.92813	0.88396	1.1034	1.1088	1.1365	1.1081	0.0026344	0.0026344	0.0026344
375	1.0176	1.101	1.14	1.3486	1.4967	1.1446	0.58288	0.50318	0.65909	0.49315	0.92813	0.88396	1.1034	1.1088	1.1365	1.1081	0.0026146	0.0026146	0.0026146
376	1.0088	1.0919	1.1375	1.3371	1.4803	1.1416	0.58288	0.50318	0.65909	0.49315	0.92813	0.88396	1.1034	1.1088	1.1365	1.1081	0.0025948	0.0025948	0.0025948
377	1.0104	1.0974	1.1387	1.3437	1.4876	1.1417	0.58288	0.50318	0.65909	0.49315	0.92813	0.88396	1.1034	1.1088	1.1365	1.1081	0.002575	0.002575	0.002575
378	1.0121	1.0908	1.1381	1.3438	1.4801	1.1411	0.58288	0.50318	0.65909	0.49315	0.92813	0.88396	1.1034	1.1088	1.1365	1.1081	0.0025552	0.0025552	0.0025552
379	1.0106	1.0891	1.135	1.3399	1.4743	1.1379	0.58288	0.50318	0.65909	0.49315	0.92813	0.88396	1.1034	1.1088	1.1365	1.1081	0.0025354	0.0025354	0.0025354
380	1.017	1.0928	1.1388	1.3521	1.4845	1.1421	0.57433	0.50901	0.6602	0.49441	0.92676	0.88151	1.102	1.1072	1.1313	1.1066	0.0025156	0.0025156	0.0025156
381	1.0098	1.0785	1.1331	1.3419	1.4679	1.1369	0.57433	0.50901	0.6602	0.49441	0.92676	0.88151	1.102	1.1072	1.1313	1.1066	0.0024958	0.0024958	0.0024958
382	1.0153	1.0914	1.1387	1.3487	1.4828	1.1407	0.57433	0.50901	0.6602	0.49441	0.92676	0.88151	1.102	1.1072	1.1313	1.1066	0.002476	0.002476	0.002476
383	1.0112	1.0841	1.1353	1.3457	1.4692	1.1383	0.57433	0.50901	0.6602	0.49441	0.92676	0.88151	1.102	1.1072	1.1313	1.1066	0.0024562	0.0024562	0.0024562
384	1.017	1.0807	1.1335	1.3526	1.4762	1.1374	0.57433	0.50901	0.6602	0.49441	0.92676	0.88151	1.102	1.1072	1.1313	1.1066	0.0024364	0.0024364	0.0024364
385	1.0123	1.0791	1.1353	1.3432	1.4675	1.1371	0.57433	0.50901	0.6602	0.49441	0.92676	0.88151	1.102	1.1072	1.1313	1.1066	0.0024166	0.0024166	0.0024166
386	1.0076	1.0773	1.1359	1.3322	1.4639	1.1383	0.57433	0.50901	0.6602	0.49441	0.92676	0.88151	1.102	1.1072	1.1313	1.1066	0.0023968	0.0023968	0.0023968
387	1.0078	1.077	1.1327	1.3384	1.4666	1.1367	0.57433	0.50901	0.6602	0.49441	0.92676	0.88151	1.102	1.1072	1.1313	1.1066	0.002377	0.002377	0.002377
388	1.0038	1.0779	1.1315	1.3325	1.4662	1.1357	0.57433	0.50901	0.6602	0.49441	0.92676	0.88151	1.102	1.1072	1.1313	1.1066	0.0023572	0.0023572	0.0023572
389	1.0127	1.0771	1.1347	1.3451	1.4673	1.1386	0.57433	0.50901	0.6602	0.49441	0.92676	0.88151	1.102	1.1072	1.1313	1.1066	0.0023374	0.0023374	0.0023374
390	1.0003	1.0762	1.13	1.3301	1.461	1.1334	0.57564	0.51082	0.66223	0.49557	0.92434	0.87763	1.1002	1.1061	1.126	1.1056	0.0023176	0.0023176	0.0023176
391	1.0028	1.0737	1.1318	1.3327	1.4609	1.1357	0.57564	0.51082	0.66223	0.49557	0.92434	0.87763	1.1002	1.1061	1.126	1.1056	0.0022978	0.0022978	0.0022978
392	1.008	1.0798	1.1315	1.343	1.4689	1.1364	0.57564	0.51082	0.66223	0.49557	0.92434	0.87763	1.1002	1.1061	1.126	1.1056	0.002278	0.002278	0.002278
393	1.0088	1.0728	1.1317	1.343	1.4612	1.1359	0.57564	0.51082	0.66223	0.49557	0.92434	0.87763	1.1002	1.1061	1.126	1.1056	0.0022582	0.0022582	0.0022582
394	1.0111	1.0679	1.1346	1.3412	1.4553	1.1376	0.57564	0.51082	0.66223	0.49557	0.92434	0.87763	1.1002	1.1061	1.126	1.1056	0.0022384	0.0022384	0.0022384
395	1.0035	1.0708	1.1293	1.3321	1.4574	1.1324	0.57564	0.51082	0.66223	0.49557	0.92434	0.87763	1.1002	1.1061	1.126	1.1056	0.0022186	0.0022186	0.0022186
396	1.0021	1.0688	1.1291	1.3319	1.4584	1.1322	0.57564	0.51082	0.66223	0.49557	0.92434	0.87763	1.1002	1.1061	1.126	1.1056	0.0021988	0.0021988	0.0021988
397	1.0015	1.0662	1.1275	1.3325	1.4501	1.1315	0.57564	0.51082	0.66223	0.49557	0.92434	0.87763	1.1002	1.1061	1.126	1.1056	0.002179	0.002179	0.002179
398	1.0029	1.0659	1.1295	1.3324	1.455	1.1342	0.57564	0.51082	0.66223	0.49557	0.92434	0.87763	1.1002	1.1061	1.126	1.1056	0.0021592	0.0021592	0.0021592
399	1.0021	1.0639	1.1284	1.3302	1.449	1.1336	0.57564	0.51082	0.66223	0.49557	0.92434	0.87763	1.1002	1.1061	1.126	1.1056	0.0021394	0.0021394	0.0021394
400	1.0027	1.0617	1.127	1.333	1.4473	1.1295	0.57369	0.51437	0.66392	0.49745	0.92352	0.8742	1.0981	1.1029	1.1232	1.103	0.0021196	0.0021196	0.0021196
401	0.99841	1.061	1.1274	1.3301	1.4454	1.1314	0.57369	0.51437	0.66392	0.49745	0.92352	0.8742	1.0981	1.1029	1.1232	1.103	0.0020998	0.0020998	0.0020998
402	0.99972	1.0595	1.1295	1.3291	1.4452	1.1339	0.57369	0.51437	0.66392	0.49745	0.92352	0.8742	1.0981	1.1029	1.1232	1.103	0.00208	0.00208	0.00208
403	0.99529	1.0525	1.1248	1.3272	1.4354	1.1289	0.57369	0.51437	0.66392	0.49745	0.92352	0.8742	1.0981	1.1029	1.1232	1.103	0.0020602	0.0020602	0.0020602
404	0.99826	1.0626	1.1307	1.3269	1.4461	1.134	0.57369	0.51437	0.66392	0.49745	0.92352	0.8742	1.0981	1.1029	1.1232	1.103	0.0020404	0.0020404	0.0020404
405	1.0019	1.0587	1.1281	1.3323	1.4437	1.1322	0.57369	0.51437	0.66392	0.49745	0.92352	0.8742	1.0981	1.1029	1.1232	1.103	0.0020206	0.0020206	0.0020206
406	0.99673	1.0483	1.1246	1.3257	1.4345	1.1281	0.57369	0.51437	0.66392	0.49745	0.92352	0.8742	1.0981	1.1029	1.1232	1.103	0.0020008	0.0020008	0.0020008
407	0.98963	1.0508	1.1238	1.3131	1.4291	1.128	0.57369	0.51437	0.66392	0.49745	0.92352	0.8742	1.0981	1.1029	1.1232	1.103	0.001981	0.001981	0.001981
408	0.99587	1.0514	1.1225	1.3273	1.4346	1.1269	0.57369	0.51437	0.66392	0.49745	0.92352	0.8742	1.0981	1.1029	1.1232	1.103	0.0019612	0.0019612	0.0019612
409	0.98904	1.0466	1.1226	1.3183	1.4326	1.1274	0.57369	0.51437	0.66392	0.49745	0.92352	0.8742	1.0981	1.1029	1.1232	1.103	0.0019414	0.0019414	0.0019414
410	0.99388	1.0495	1.1231	1.3256	1.4371	1.1279	0.57626	0.51453	0.66618	0.49899	0.92265	0.87084	1.0969	1.1013	1.1185	1.1016	0.0019216	0.0019216	0.0019216
411	1.0028	1.0516	1.1255	1.3333	1.4396	1.1287	0.57626	0.51453	0.66618	0.49899	0.92265	0.87084	1.0969	1.1013	1.1185	1.1016	0.0019018	0.0019018	0.0019018
412	0.99517	1.0485	1.1235	1.3231	1.4319	1.1281	0.57626	0.51453	0.66618	0.49899	0.92265	0.87084	1.0969	1.1013	1.1185	1.1016	0.001882	0.001882	0.001882
413	1.0013	1.0522	1.1272	1.3322	1.4389	1.1305	0.57626	0.51453	0.66618	0.49899	0.92265	0.87084	1.0969	1.1013	1.1185	1.1016	0.0018622	0.0018622	0.0018622
414	0.99392	1.0541	1.1253	1.323	1.4393	1.1292	0.57626	0.51453	0.66618	0.49899	0.92265	0.87084	1.0969	1.1013	1.1185	1.1016	0.0018424	0.0018424	0.0018424
415	0.99416	1.0465	1.1225	1.3229	1.4283	1.1256	0.57626	0.51453	0.66618	0.49899	0.92265	0.87084	1.0969	1.1013	1.1185	1.1016	0.0018226	0.0018226	0.0018226
416	0.99137	1.0409	1.1214	1.3212	1.4209	1.126	0.57626	0.51453	0.66618	0.49899	0.92265	0.87084	1.0969	1.1013	1.1185	1.1016	0.0018028	0.0018028	0.0018028
417	0.98974	1.0361	1.1218	1.3157	1.4147	1.1272	0.57626	0.51453	0.66618	0.49899	0.92265	0.87084	1.0969	1.1013	1.1185	1.1016	0.001783	0.001783	0.001783
418	0.99157	1.0434	1.1215	1.3201	1.4282	1.126	0.57626	0.51453	0.66618	0.49899	0.92265	0.87084	1.0969	1.1013	1.1185	1.1016	0.0017632	0.0017632	0.0017632
419	0.98525	1.0395	1.1216	1.3135	1.421	1.1257	0.57626	0.51453	0.66618	0.49899	0.92265	0.87084	1.0969	1.1013	1.1185	1.1016	0.0017434	0.0017434	0.0017434
420	0.98648	1.0254	1.119	1.3172	1.4044	1.1236	0.58302	0.50939	0.66716	0.49984	0.92164	0.86781	1.0951	1.099	1.1162	1.0989	0.0017236	0.0017236	0.0017236
421	0.99387	1.0411	1.1233	1.3184	1.421	1.1273	0.58302	0.50939	0.66716	0.49984	0.92164	0.86781	1.0951	1.099	1.1162	1.0989	0.0017038	0.0017038	0.0017038
422	0.98624	1.0279	1.1202	1.3102	1.4061	1.1256	0.58302	0.50939	0.66716	0.49984	0.92164	0.86781	1.0951	1.099	1.1162	1.0989	0.001684	0.001684	0.001684
423	0.98737	1.0292	1.12	1.3172	1.4095	1.1253	0.58302	0.50939	0.66716	0.49984	0.92164	0.86781	1.0951	1.099	1.1162	1.0989	0.0016642	0.0016642	0.0016642
424	0.98754	1.0291	1.121	1.3163	1.4083	1.1261	0.58302	0.50939	0.66716	0.49984	0.92164	0.86781	1.0951	1.099	1.1162	1.0989	0.0016444	0.0016444	0.0016444
425	0.9846	1.0261	1.1174	1.3141	1.4076	1.1228	0.58302	0.50939	0.66716	0.49984	0.92164	0.86781	1.0951	1.099	1.1162	1.0989	0.0016246	0.0016246	0.0016246
426	0.99232	1.029	1.1206	1.3235	1.4092	1.124	0.58302	0.50939	0.66716	0.49984	0.92164	0.86781	1.0951	1.099	1.1162	1.0989	0.0016048	0.0016048	0.0016048
427	0.98137	1.0209	1.1156	1.3095	1.4052	1.1215	0.58302	0.50939	0.66716	0.49984	0.92164	0.86781	1.0951	1.099	1.1162	1.0989	0.001585	0.001585	0.001585
428	0.97887	1.0055	1.1141	1.3055	1.3796	1.1174	0.58302	0.50939	0.66716	0.49984	0.92164	0.86781	1.0951	1.099	1.1162	1.0989	0.0015652	0.0015652	0.0015652
429	0.98098	1.0179	1.1159	1.3056	1.3964	1.1211	0.58302	0.50939	0.66716	0.49984	0.92164	0.86781	1.0951	1.099	1.1162	1.0989	0.0015454	0.0015454	0.0015454
430	0.98129	1.0197	1.1165	1.3041	1.3923	1.1206	0.5843	0.51129	0.66981	0.50232	0.92026	0.86323	1.0936	1.0973	1.1114	1.0975	0.0015256	0.0015256	0.0015256
431	0.98582	1.0201	1.1195	1.3135	1.4023	1.1236	0.5843	0.51129	0.66981	0.50232	0.92026	0.86323	1.0936	1.0973	1.1114	1.0975	0.0015058	0.0015058	0.0015058
432	0.97872	1.0157	1.1141	1.3037	1.3946	1.1201	0.5843	0.51129	0.66981	0.50232	0.92026	0.86323	1.0936	1.0973	1.1114	1.0975	0.001486	0.001486	0.001486
433	0.98404	1.0204	1.1161	1.3114	1.3994	1.1212	0.5843	0.51129	0.66981	0.50232	0.92026	0.86323	1.0936	1.0973	1.1114	1.0975	0.0014662	0.0014662	0.0014662
434	0.9786	1.0106	1.1149	1.3032	1.3887	1.1192	0.5843	0.51129	0.66981	0.50232	0.92026	0.86323	1.0936	1.0973	1.1114	1.0975	0.0014464	0.0014464	0.0014464
435	0.98721	1.0208	1.119	1.3164	1.3982	1.122	0.5843	0.51129	0.66981	0.50232	0.92026	0.86323	1.0936	1.0973	1.1114	1.0975	0.0014266	0.0014266	0.0014266
436	0.96771	0.99959	1.1098	1.291	1.3727	1.1151	0.5843	0.51129	0.66981	0.50232	0.92026	0.86323	1.0936	1.0973	1.1114	1.0975	0.0014068	0.0014068	0.0014068
437	0.98059	1.01	1.1146	1.3128	1.3906	1.119	0.5843	0.51129	0.66981	0.50232	0.92026	0.86323	1.0936	1.0973	1.1114	1.0975	0.001387	0.001387	0.001387
438	0.97628	1.0025	1.1111	1.305	1.3786	1.1151	0.5843	0.51129	0.66981	0.50232	0.92026	0.86323	1.0936	1.0973	1.1114	1.0975	0.0013672	0.0013672	0.0013672
439	0.97815	1.0073	1.1162	1.3007	1.3844	1.1207	0.5843	0.51129	0.66981	0.50232	0.92026	0.86323	1.0936	1.0973	1.1114	1.0975	0.0013474	0.0013474	0.0013474
440	0.97788	1.0013	1.1122	1.307	1.3775	1.1174	0.58519	0.51455	0.6706	0.50278	0.91932	0.85981	1.0924	1.0962	1.1071	1.0954	0.0013276	0.0013276	0.0013276
441	0.97345	0.99649	1.1113	1.2984	1.3697	1.1156	0.58519	0.51455	0.6706	0.50278	0.91932	0.85981	1.0924	1.0962	1.1071	1.0954	0.0013078	0.0013078	0.0013078
442	0.97495	0.99414	1.1112	1.3006	1.37	1.1151	0.58519	0.51455	0.6706	0.50278	0.91932	0.85981	1.0924	1.0962	1.1071	1.0954	0.001288	0.001288	0.001288
443	0.97227	0.99731	1.1119	1.3006	1.3757	1.1162	0.58519	0.51455	0.6706	0.50278	0.91932	0.85981	1.0924	1.0962	1.1071	1.0954	0.0012682	0.0012682	0.0012682
444	0.97592	0.9979	1.111	1.3043	1.375	1.1159	0.58519	0.51455	0.6706	0.50278	0.91932	0.85981	1.0924	1.0962	1.1071	1.0954	0.0012484	0.0012484	0.0012484
445	0.97406	0.99155	1.1097	1.2991	1.3656	1.1154	0.58519	0.51455	0.6706	0.50278	0.91932	0.85981	1.0924	1.0962	1.1071	1.0954	0.0012286	0.0012286	0.0012286
446	0.96417	0.98488	1.1063	1.286	1.3554	1.1116	0.58519	0.51455	0.6706	0.50278	0.91932	0.85981	1.0924	1.0962	1.1071	1.0954	0.0012088	0.0012088	0.0012088
447	0.97628	0.99843	1.1118	1.3007	1.3767	1.1164	0.58519	0.51455	0.6706	0.50278	0.91932	0.85981	1.0924	1.0962	1.1071	1.0954	0.001189	0.001189	0.001189
448	0.96246	0.98337	1.1069	1.2883	1.3555	1.1128	0.58519	0.51455	0.6706	0.50278	0.91932	0.85981	1.0924	1.0962	1.1071	1.0954	0.0011692	0.0011692	0.0011692
449	0.9643	0.97546	1.1019	1.2896	1.3494	1.1072	0.58519	0.51455	0.6706	0.50278	0.91932	0.85981	1.0924	1.0962	1.1071	1.0954	0.0011494	0.0011494	0.0011494
450	0.96429	0.97895	1.105	1.2861	1.3479	1.1099	0.59251	0.51125	0.67213	0.50437	0.91716	0.85846	1.0904	1.0937	1.1057	1.0937	0.0011296	0.0011296	0.0011296
451	0.96797	0.97923	1.107	1.2907	1.3501	1.1107	0.59251	0.51125	0.67213	0.50437	0.91716	0.85846	1.0904	1.0937	1.1057	1.0937	0.0011098	0.0011098	0.0011098
452	0.96966	0.97338	1.1047	1.2965	1.3468	1.1102	0.59251	0.51125	0.67213	0.50437	0.91716	0.85846	1.0904	1.0937	1.1057	1.0937	0.00109	0.00109	0.00109
453	0.96534	0.97993	1.106	1.2898	1.3523	1.1117	0.59251	0.51125	0.67213	0.50437	0.91716	0.85846	1.0904	1.0937	1.1057	1.0937	0.0010702	0.0010702	0.0010702
454	0.96432	0.97994	1.1026	1.291	1.3517	1.1081	0.59251	0.51125	0.67213	0.50437	0.91716	0.85846	1.0904	1.0937	1.1057	1.0937	0.0010504	0.0010504	0.0010504
455	0.9632	0.9691	1.1024	1.2921	1.3421	1.1072	0.59251	0.51125	0.67213	0.50437	0.91716	0.85846	1.0904	1.0937	1.1057	1.0937	0.0010306	0.0010306	0.0010306
456	0.96023	0.96591	1.1019	1.2841	1.3369	1.1073	0.59251	0.51125	0.67213	0.50437	0.91716	0.85846	1.0904	1.0937	1.1057	1.0937	0.0010108	0.0010108	0.0010108
457	0.96349	0.96684	1.1007	1.294	1.3406	1.1051	0.59251	0.51125	0.67213	0.50437	0.91716	0.85846	1.0904	1.0937	1.1057	1.0937	0.000991	0.000991	0.000991
458	0.96015	0.9667	1.1012	1.2809	1.3361	1.1064	0.59251	0.51125	0.67213	0.50437	0.91716	0.85846	1.0904	1.0937	1.1057	1.0937	0.0009712	0.0009712	0.0009712
459	0.95845	0.96947	1.0993	1.2801	1.3381	1.1036	0.59251	0.51125	0.67213	0.50437	0.91716	0.85846	1.0904	1.0937	1.1057	1.0937	0.0009514	0.0009514	0.0009514
460	0.95323	0.96004	1.0972	1.2767	1.3314	1.1029	0.59637	0.51292	0.675	0.50643	0.91634	0.85548	1.0899	1.0932	1.0995	1.0926	0.0009316	0.0009316	0.0009316
461	0.95533	0.95808	1.0977	1.281	1.3254	1.1024	0.59637	0.51292	0.675	0.50643	0.91634	0.85548	1.0899	1.0932	1.0995	1.0926	0.0009118	0.0009118	0.0009118
462	0.95413	0.96644	1.1007	1.275	1.3322	1.1051	0.59637	0.51292	0.675	0.50643	0.91634	0.85548	1.0899	1.0932	1.0995	1.0926	0.000892	0.000892	0.000892
463	0.95554	0.95749	1.0978	1.2843	1.3279	1.1029	0.59637	0.51292	0.675	0.50643	0.91634	0.85548	1.0899	1.0932	1.0995	1.0926	0.0008722	0.0008722	0.0008722
464	0.95127	0.95578	1.0975	1.2748	1.3289	1.1027	0.59637	0.51292	0.675	0.50643	0.91634	0.85548	1.0899	1.0932	1.0995	1.0926	0.0008524	0.0008524	0.0008524
465	0.95207	0.94773	1.0961	1.274	1.3189	1.1009	0.59637	0.51292	0.675	0.50643	0.91634	0.85548	1.0899	1.0932	1.0995	1.0926	0.0008326	0.0008326	0.0008326
466	0.9466	0.94494	1.0942	1.2706	1.3096	1.0987	0.59637	0.51292	0.675	0.50643	0.91634	0.85548	1.0899	1.0932	1.0995	1.0926	0.0008128	0.0008128	0.0008128
467	0.95582	0.94282	1.0964	1.2821	1.3076	1.1026	0.59637	0.51292	0.675	0.50643	0.91634	0.85548	1.0899	1.0932	1.0995	1.0926	0.000793	0.000793	0.000793
468	0.94172	0.93915	1.0921	1.2632	1.3048	1.0981	0.59637	0.51292	0.675	0.50643	0.91634	0.85548	1.0899	1.0932	1.0995	1.0926	0.0007732	0.0007732	0.0007732
469	0.94103	0.93178	1.094	1.2594	1.2929	1.0991	0.59637	0.51292	0.675	0.50643	0.91634	0.85548	1.0899	1.0932	1.0995	1.0926	0.0007534	0.0007534	0.0007534
470	0.95016	0.94182	1.0972	1.2675	1.3072	1.1026	0.59248	0.51743	0.67691	0.50764	0.91506	0.855	1.0886	1.0912	1.0992	1.0915	0.0007336	0.0007336	0.0007336
471	0.94648	0.93919	1.0933	1.2673	1.3042	1.0988	0.59248	0.51743	0.67691	0.50764	0.91506	0.855	1.0886	1.0912	1.0992	1.0915	0.0007138	0.0007138	0.0007138
472	0.94323	0.93305	1.0925	1.2614	1.2978	1.0978	0.59248	0.51743	0.67691	0.50764	0.91506	0.855	1.0886	1.0912	1.0992	1.0915	0.000694	0.000694	0.000694
473	0.93714	0.92514	1.09	1.2565	1.2878	1.0959	0.59248	0.51743	0.67691	0.50764	0.91506	0.855	1.0886	1.0912	1.0992	1.0915	0.0006742	0.0006742	0.0006742
474	0.94445	0.93209	1.0943	1.2641	1.2972	1.0997	0.59248	0.51743	0.67691	0.50764	0.91506	0.855	1.0886	1.0912	1.0992	1.0915	0.0006544	0.0006544	0.0006544
475	0.94754	0.92433	1.0904	1.2696	1.29	1.0957	0.59248	0.51743	0.67691	0.50764	0.91506	0.855	1.0886	1.0912	1.0992	1.0915	0.0006346	0.0006346	0.0006346
476	0.93922	0.9211	1.0904	1.2594	1.287	1.0961	0.59248	0.51743	0.67691	0.50764	0.91506	0.855	1.0886	1.0912	1.0992	1.0915	0.0006148	0.0006148	0.0006148
477	0.93905	0.91397	1.0869	1.2635	1.274	1.0921	0.59248	0.51743	0.67691	0.50764	0.91506	0.855	1.0886	1.0912	1.0992	1.0915	0.000595	0.000595	0.000595
478	0.94394	0.91864	1.0886	1.2724	1.2875	1.0931	0.59248	0.51743	0.67691	0.50764	0.91506	0.855	1.0886	1.0912	1.0992	1.0915	0.0005752	0.0005752	0.0005752
479	0.94143	0.91516	1.0879	1.2643	1.2763	1.0934	0.59248	0.51743	0.67691	0.50764	0.91506	0.855	1.0886	1.0912	1.0992	1.0915	0.0005554	0.0005554	0.0005554
480	0.94333	0.91273	1.0878	1.2647	1.2755	1.0927	0.59665	0.51717	0.67933	0.50931	0.91437	0.85263	1.088	1.0909	1.0987	1.0916	0.0005356	0.0005356	0.0005356
481	0.93865	0.90621	1.0855	1.2629	1.2678	1.0913	0.59665	0.51717	0.67933	0.50931	0.91437	0.85263	1.088	1.0909	1.0987	1.0916	0.0005158	0.0005158	0.0005158
482	0.93351	0.90311	1.0854	1.2555	1.2611	1.0917	0.59665	0.51717	0.67933	0.50931	0.91437	0.85263	1.088	1.0909	1.0987	1.0916	0.000496	0.000496	0.000496
483	0.93691	0.90514	1.084	1.2602	1.2645	1.0888	0.59665	0.51717	0.67933	0.50931	0.91437	0.85263	1.088	1.0909	1.0987	1.0916	0.0004762	0.0004762	0.0004762
484	0.93827	0.90132	1.0865	1.2571	1.2629	1.0911	0.59665	0.51717	0.67933	0.50931	0.91437	0.85263	1.088	1.0909	1.0987	1.0916	0.0004564	0.0004564	0.0004564
485	0.93046	0.89484	1.0803	1.2535	1.2547	1.0862	0.59665	0.51717	0.67933	0.50931	0.91437	0.85263	1.088	1.0909	1.0987	1.0916	0.0004366	0.0004366	0.0004366
486	0.92709	0.88649	1.0787	1.2531	1.2457	1.0851	0.59665	0.51717	0.67933	0.50931	0.91437	0.85263	1.088	1.0909	1.0987	1.0916	0.0004168	0.0004168	0.0004168
487	0.93128	0.88928	1.0815	1.2546	1.2488	1.0868	0.59665	0.51717	0.67933	0.50931	0.91437	0.85263	1.088	1.0909	1.0987	1.0916	0.000397	0.000397	0.000397
488	0.92534	0.88855	1.0793	1.2418	1.2457	1.0851	0.59665	0.51717	0.67933	0.50931	0.91437	0.85263	1.088	1.0909	1.0987	1.0916	0.0003772	0.0003772	0.0003772
489	0.92195	0.87919	1.0793	1.237	1.23	1.0864	0.59665	0.51717	0.67933	0.50931	0.91437	0.85263	1.088	1.0909	1.0987	1.0916	0.0003574	0.0003574	0.0003574
490	0.92327	0.87891	1.0797	1.2425	1.2359	1.087	0.59735	0.51892	0.67978	0.51005	0.91428	0.85165	1.0877	1.0902	1.1005	1.0914	0.0003376	0.0003376	0.0003376
491	0.88323	0.78173	1.0824	1.133	1.047	1.0878	0.59654	0.51836	0.67978	0.51011	0.91387	0.852	1.0874	1.0898	1.1003	1.091	0.0003178	0.0003178	0.0003178
492	0.8831	0.77273	1.0787	1.1376	1.0394	1.0846	0.59495	0.52011	0.68004	0.51017	0.91365	0.85215	1.0871	1.0896	1.1003	1.0904	0.000298	0.000298	0.000298
493	0.87693	0.76051	1.0728	1.1308	1.026	1.0775	0.59657	0.51916	0.6804	0.51022	0.91332	0.85231	1.0867	1.0888	1.101	1.0899	0.0002782	0.0002782	0.0002782
494	0.87619	0.75574	1.0746	1.1278	1.0182	1.0796	0.59523	0.52023	0.68012	0.50979	0.91293	0.85229	1.0864	1.0884	1.1002	1.0896	0.0002584	0.0002584	0.0002584
495	0.87404	0.74962	1.0708	1.1298	1.014	1.0761	0.59825	0.51951	0.68036	0.51002	0.9126	0.85253	1.0861	1.0882	1.0997	1.0895	0.0002386	0.0002386	0.0002386
496	0.8703	0.74389	1.0663	1.1252	1.0079	1.0709	0.5997	0.51738	0.68099	0.51034	0.91238	0.85271	1.0857	1.0877	1.0993	1.089	0.0002188	0.0002188	0.0002188
497	0.86447	0.74328	1.0683	1.1131	1.0028	1.074	0.59912	0.5194	0.68079	0.51037	0.91227	0.85288	1.0857	1.0871	1.0998	1.0891	0.000199	0.000199	0.000199
498	0.86287	0.73165	1.0651	1.1145	0.99158	1.0721	0.60279	0.51694	0.68137	0.51041	0.91233	0.85323	1.0856	1.087	1.0998	1.0888	0.0001792	0.0001792	0.0001792
499	0.86588	0.7296	1.0623	1.1235	0.99164	1.0692	0.60239	0.51785	0.68124	0.5102	0.91236	0.85379	1.0855	1.0867	1.1003	1.0888	0.0001594	0.0001594	0.0001594
500	0.8653	0.7232	1.0615	1.1217	0.98756	1.0684	0.59736	0.52143	0.68131	0.50999	0.91251	0.85426	1.0855	1.0865	1.1011	1.0886	0.0001396	0.0001396	0.0001396
