# Supplementary material for: YOLO-AMI: enhancing online quality monitoring in 3D printing with composite loss and parameter-free attention
Source: Sci Rep. 2026 Apr 11;16:17064. doi: 10.1038/s41598-026-44342-6 (PMC13230862; doi:10.1038/s41598-026-44342-6)
Supplement: Supplementary file 1 — Supplementary Material 1 [file 41598_2026_44342_MOESM1_ESM.zip › YOLO-AMI 3D defect improve/YOLO-AMI/logs/yolov10n.csv]

epoch	train/box_om	train/cls_om	train/dfl_om	train/box_oo	train/cls_oo	train/dfl_oo	metrics/precision(B)	metrics/recall(B)	metrics/mAP50(B)	metrics/mAP50-95(B)	val/box_om	val/cls_om	val/dfl_om	val/box_oo	val/cls_oo	val/dfl_oo	lr/pg0	lr/pg1	lr/pg2
1	3.4799	5.502	3.965	3.2306	7.0616	3.7748	0	0	0	0	0	0	0	0	0	0	0.0033261	0.0033261	0.0033261
2	2.3484	4.269	2.6114	2.2109	5.2826	2.2187	0	0	0	0	0	0	0	0	0	0	0.0066463	0.0066463	0.0066463
3	1.8646	3.5116	2.0611	1.882	4.2311	1.7897	0	0	0	0	0	0	0	0	0	0	0.0099532	0.0099532	0.0099532
4	1.6713	2.9947	1.8477	1.7962	3.4587	1.6834	0	0	0	0	0	0	0	0	0	0	0.0099406	0.0099406	0.0099406
5	1.577	2.6751	1.7291	1.7495	3.106	1.6071	0	0	0	0	0	0	0	0	0	0	0.0099406	0.0099406	0.0099406
6	1.5136	2.4978	1.6671	1.7031	2.9263	1.569	0	0	0	0	0	0	0	0	0	0	0.0099208	0.0099208	0.0099208
7	1.4755	2.3572	1.6171	1.6796	2.7881	1.5313	0	0	0	0	0	0	0	0	0	0	0.009901	0.009901	0.009901
8	1.4461	2.2661	1.5808	1.6609	2.6866	1.5062	0	0	0	0	0	0	0	0	0	0	0.0098812	0.0098812	0.0098812
9	1.4188	2.1864	1.5464	1.6414	2.6129	1.4812	0	0	0	0	0	0	0	0	0	0	0.0098614	0.0098614	0.0098614
10	1.4076	2.1252	1.5254	1.6271	2.5491	1.4627	0.32002	0.21382	0.24904	0.16052	1.4235	1.9228	1.5388	1.5966	2.3005	1.4779	0.0098416	0.0098416	0.0098416
11	1.3884	2.0888	1.4994	1.6202	2.5174	1.4418	0.32002	0.21382	0.24904	0.16052	1.4235	1.9228	1.5388	1.5966	2.3005	1.4779	0.0098218	0.0098218	0.0098218
12	1.3833	2.0482	1.4878	1.6163	2.4808	1.4337	0.32002	0.21382	0.24904	0.16052	1.4235	1.9228	1.5388	1.5966	2.3005	1.4779	0.009802	0.009802	0.009802
13	1.3706	2.0215	1.4703	1.6043	2.4543	1.4205	0.32002	0.21382	0.24904	0.16052	1.4235	1.9228	1.5388	1.5966	2.3005	1.4779	0.0097822	0.0097822	0.0097822
14	1.3518	1.9826	1.4489	1.5842	2.4129	1.402	0.32002	0.21382	0.24904	0.16052	1.4235	1.9228	1.5388	1.5966	2.3005	1.4779	0.0097624	0.0097624	0.0097624
15	1.3374	1.9525	1.433	1.578	2.3769	1.3904	0.32002	0.21382	0.24904	0.16052	1.4235	1.9228	1.5388	1.5966	2.3005	1.4779	0.0097426	0.0097426	0.0097426
16	1.3433	1.9494	1.4342	1.5763	2.3735	1.3922	0.32002	0.21382	0.24904	0.16052	1.4235	1.9228	1.5388	1.5966	2.3005	1.4779	0.0097228	0.0097228	0.0097228
17	1.33	1.9237	1.4162	1.5765	2.3523	1.3741	0.32002	0.21382	0.24904	0.16052	1.4235	1.9228	1.5388	1.5966	2.3005	1.4779	0.009703	0.009703	0.009703
18	1.3215	1.8961	1.4121	1.5634	2.3252	1.3733	0.32002	0.21382	0.24904	0.16052	1.4235	1.9228	1.5388	1.5966	2.3005	1.4779	0.0096832	0.0096832	0.0096832
19	1.3229	1.892	1.4053	1.5666	2.3223	1.3673	0.32002	0.21382	0.24904	0.16052	1.4235	1.9228	1.5388	1.5966	2.3005	1.4779	0.0096634	0.0096634	0.0096634
20	1.3104	1.8687	1.3928	1.5501	2.2953	1.355	0.37421	0.28926	0.36338	0.24439	1.2753	1.5588	1.3642	1.4756	1.938	1.3367	0.0096436	0.0096436	0.0096436
21	1.3062	1.8546	1.3882	1.5487	2.2805	1.3519	0.37421	0.28926	0.36338	0.24439	1.2753	1.5588	1.3642	1.4756	1.938	1.3367	0.0096238	0.0096238	0.0096238
22	1.3007	1.8616	1.3825	1.5433	2.2869	1.3459	0.37421	0.28926	0.36338	0.24439	1.2753	1.5588	1.3642	1.4756	1.938	1.3367	0.009604	0.009604	0.009604
23	1.2975	1.8419	1.3748	1.5381	2.266	1.3404	0.37421	0.28926	0.36338	0.24439	1.2753	1.5588	1.3642	1.4756	1.938	1.3367	0.0095842	0.0095842	0.0095842
24	1.287	1.8085	1.3657	1.5306	2.2348	1.3341	0.37421	0.28926	0.36338	0.24439	1.2753	1.5588	1.3642	1.4756	1.938	1.3367	0.0095644	0.0095644	0.0095644
25	1.2906	1.8146	1.3666	1.5335	2.2377	1.3339	0.37421	0.28926	0.36338	0.24439	1.2753	1.5588	1.3642	1.4756	1.938	1.3367	0.0095446	0.0095446	0.0095446
26	1.2939	1.8091	1.3615	1.5372	2.2433	1.3286	0.37421	0.28926	0.36338	0.24439	1.2753	1.5588	1.3642	1.4756	1.938	1.3367	0.0095248	0.0095248	0.0095248
27	1.2947	1.811	1.3628	1.5402	2.2402	1.3316	0.37421	0.28926	0.36338	0.24439	1.2753	1.5588	1.3642	1.4756	1.938	1.3367	0.009505	0.009505	0.009505
28	1.2844	1.7986	1.3535	1.5306	2.2207	1.3214	0.37421	0.28926	0.36338	0.24439	1.2753	1.5588	1.3642	1.4756	1.938	1.3367	0.0094852	0.0094852	0.0094852
29	1.2884	1.7965	1.3535	1.531	2.2211	1.3217	0.37421	0.28926	0.36338	0.24439	1.2753	1.5588	1.3642	1.4756	1.938	1.3367	0.0094654	0.0094654	0.0094654
30	1.2843	1.7857	1.3508	1.5271	2.213	1.3184	0.41886	0.31014	0.40049	0.27442	1.2278	1.4592	1.3034	1.4356	1.8376	1.2844	0.0094456	0.0094456	0.0094456
31	1.279	1.7731	1.341	1.528	2.1972	1.3109	0.41886	0.31014	0.40049	0.27442	1.2278	1.4592	1.3034	1.4356	1.8376	1.2844	0.0094258	0.0094258	0.0094258
32	1.268	1.7693	1.3346	1.5131	2.1915	1.307	0.41886	0.31014	0.40049	0.27442	1.2278	1.4592	1.3034	1.4356	1.8376	1.2844	0.009406	0.009406	0.009406
33	1.2722	1.7568	1.3329	1.5254	2.1796	1.3063	0.41886	0.31014	0.40049	0.27442	1.2278	1.4592	1.3034	1.4356	1.8376	1.2844	0.0093862	0.0093862	0.0093862
34	1.2656	1.765	1.3318	1.5084	2.1896	1.3018	0.41886	0.31014	0.40049	0.27442	1.2278	1.4592	1.3034	1.4356	1.8376	1.2844	0.0093664	0.0093664	0.0093664
35	1.2728	1.7558	1.3302	1.5188	2.1836	1.303	0.41886	0.31014	0.40049	0.27442	1.2278	1.4592	1.3034	1.4356	1.8376	1.2844	0.0093466	0.0093466	0.0093466
36	1.2719	1.7404	1.3257	1.5219	2.1691	1.2972	0.41886	0.31014	0.40049	0.27442	1.2278	1.4592	1.3034	1.4356	1.8376	1.2844	0.0093268	0.0093268	0.0093268
37	1.277	1.7519	1.3311	1.5242	2.178	1.3026	0.41886	0.31014	0.40049	0.27442	1.2278	1.4592	1.3034	1.4356	1.8376	1.2844	0.009307	0.009307	0.009307
38	1.2601	1.738	1.3229	1.5055	2.1607	1.2965	0.41886	0.31014	0.40049	0.27442	1.2278	1.4592	1.3034	1.4356	1.8376	1.2844	0.0092872	0.0092872	0.0092872
39	1.2604	1.727	1.3171	1.5104	2.1521	1.2917	0.41886	0.31014	0.40049	0.27442	1.2278	1.4592	1.3034	1.4356	1.8376	1.2844	0.0092674	0.0092674	0.0092674
40	1.2683	1.7313	1.3209	1.5207	2.1616	1.2928	0.43011	0.31591	0.41296	0.28459	1.2123	1.4241	1.2821	1.4171	1.8034	1.263	0.0092476	0.0092476	0.0092476
41	1.2692	1.7223	1.3182	1.517	2.1499	1.2914	0.43011	0.31591	0.41296	0.28459	1.2123	1.4241	1.2821	1.4171	1.8034	1.263	0.0092278	0.0092278	0.0092278
42	1.2657	1.7211	1.3157	1.5177	2.1516	1.2881	0.43011	0.31591	0.41296	0.28459	1.2123	1.4241	1.2821	1.4171	1.8034	1.263	0.009208	0.009208	0.009208
43	1.2618	1.7151	1.311	1.507	2.1439	1.286	0.43011	0.31591	0.41296	0.28459	1.2123	1.4241	1.2821	1.4171	1.8034	1.263	0.0091882	0.0091882	0.0091882
44	1.2496	1.7116	1.3083	1.4952	2.1371	1.2828	0.43011	0.31591	0.41296	0.28459	1.2123	1.4241	1.2821	1.4171	1.8034	1.263	0.0091684	0.0091684	0.0091684
45	1.2548	1.7136	1.3079	1.5058	2.1401	1.2834	0.43011	0.31591	0.41296	0.28459	1.2123	1.4241	1.2821	1.4171	1.8034	1.263	0.0091486	0.0091486	0.0091486
46	1.2514	1.7092	1.3056	1.5005	2.1373	1.2815	0.43011	0.31591	0.41296	0.28459	1.2123	1.4241	1.2821	1.4171	1.8034	1.263	0.0091288	0.0091288	0.0091288
47	1.253	1.7003	1.3056	1.5043	2.1317	1.282	0.43011	0.31591	0.41296	0.28459	1.2123	1.4241	1.2821	1.4171	1.8034	1.263	0.009109	0.009109	0.009109
48	1.2486	1.6948	1.2991	1.5033	2.1277	1.2759	0.43011	0.31591	0.41296	0.28459	1.2123	1.4241	1.2821	1.4171	1.8034	1.263	0.0090892	0.0090892	0.0090892
49	1.2518	1.69	1.3017	1.5027	2.1181	1.2795	0.43011	0.31591	0.41296	0.28459	1.2123	1.4241	1.2821	1.4171	1.8034	1.263	0.0090694	0.0090694	0.0090694
50	1.2499	1.6963	1.3023	1.4984	2.1235	1.2794	0.42787	0.32143	0.41626	0.28717	1.2061	1.4221	1.2739	1.4085	1.8033	1.2541	0.0090496	0.0090496	0.0090496
51	1.2495	1.703	1.3018	1.5013	2.1338	1.2807	0.42787	0.32143	0.41626	0.28717	1.2061	1.4221	1.2739	1.4085	1.8033	1.2541	0.0090298	0.0090298	0.0090298
52	1.2499	1.6879	1.2971	1.5017	2.1142	1.2746	0.42787	0.32143	0.41626	0.28717	1.2061	1.4221	1.2739	1.4085	1.8033	1.2541	0.00901	0.00901	0.00901
53	1.2457	1.6891	1.2954	1.4901	2.1163	1.2716	0.42787	0.32143	0.41626	0.28717	1.2061	1.4221	1.2739	1.4085	1.8033	1.2541	0.0089902	0.0089902	0.0089902
54	1.2479	1.6753	1.293	1.4985	2.1039	1.2712	0.42787	0.32143	0.41626	0.28717	1.2061	1.4221	1.2739	1.4085	1.8033	1.2541	0.0089704	0.0089704	0.0089704
55	1.2463	1.6774	1.2915	1.4946	2.1038	1.2699	0.42787	0.32143	0.41626	0.28717	1.2061	1.4221	1.2739	1.4085	1.8033	1.2541	0.0089506	0.0089506	0.0089506
56	1.2394	1.6722	1.2872	1.4868	2.0963	1.268	0.42787	0.32143	0.41626	0.28717	1.2061	1.4221	1.2739	1.4085	1.8033	1.2541	0.0089308	0.0089308	0.0089308
57	1.2336	1.6738	1.2876	1.4783	2.0947	1.2664	0.42787	0.32143	0.41626	0.28717	1.2061	1.4221	1.2739	1.4085	1.8033	1.2541	0.008911	0.008911	0.008911
58	1.2408	1.6765	1.2912	1.488	2.1013	1.2701	0.42787	0.32143	0.41626	0.28717	1.2061	1.4221	1.2739	1.4085	1.8033	1.2541	0.0088912	0.0088912	0.0088912
59	1.2438	1.6712	1.2871	1.4947	2.1021	1.266	0.42787	0.32143	0.41626	0.28717	1.2061	1.4221	1.2739	1.4085	1.8033	1.2541	0.0088714	0.0088714	0.0088714
60	1.2398	1.656	1.2841	1.4882	2.0836	1.2634	0.43007	0.31279	0.41368	0.28577	1.2061	1.4465	1.2707	1.406	1.8345	1.2501	0.0088516	0.0088516	0.0088516
61	1.2301	1.6469	1.2799	1.4829	2.072	1.2595	0.43007	0.31279	0.41368	0.28577	1.2061	1.4465	1.2707	1.406	1.8345	1.2501	0.0088318	0.0088318	0.0088318
62	1.235	1.6613	1.2855	1.4833	2.0881	1.2649	0.43007	0.31279	0.41368	0.28577	1.2061	1.4465	1.2707	1.406	1.8345	1.2501	0.008812	0.008812	0.008812
63	1.2353	1.6563	1.2824	1.4835	2.0852	1.2615	0.43007	0.31279	0.41368	0.28577	1.2061	1.4465	1.2707	1.406	1.8345	1.2501	0.0087922	0.0087922	0.0087922
64	1.2362	1.6686	1.2868	1.4833	2.0904	1.2657	0.43007	0.31279	0.41368	0.28577	1.2061	1.4465	1.2707	1.406	1.8345	1.2501	0.0087724	0.0087724	0.0087724
65	1.239	1.6552	1.2828	1.4903	2.0822	1.263	0.43007	0.31279	0.41368	0.28577	1.2061	1.4465	1.2707	1.406	1.8345	1.2501	0.0087526	0.0087526	0.0087526
66	1.2417	1.6471	1.2823	1.4936	2.0743	1.2616	0.43007	0.31279	0.41368	0.28577	1.2061	1.4465	1.2707	1.406	1.8345	1.2501	0.0087328	0.0087328	0.0087328
67	1.2332	1.6514	1.2774	1.4838	2.0803	1.258	0.43007	0.31279	0.41368	0.28577	1.2061	1.4465	1.2707	1.406	1.8345	1.2501	0.008713	0.008713	0.008713
68	1.234	1.6466	1.2789	1.4863	2.0731	1.2571	0.43007	0.31279	0.41368	0.28577	1.2061	1.4465	1.2707	1.406	1.8345	1.2501	0.0086932	0.0086932	0.0086932
69	1.2306	1.646	1.2788	1.4768	2.0725	1.2585	0.43007	0.31279	0.41368	0.28577	1.2061	1.4465	1.2707	1.406	1.8345	1.2501	0.0086734	0.0086734	0.0086734
70	1.2391	1.6483	1.278	1.4931	2.0743	1.2582	0.44455	0.30204	0.40957	0.2834	1.2068	1.4833	1.2683	1.4055	1.886	1.2466	0.0086536	0.0086536	0.0086536
71	1.2351	1.6418	1.2749	1.4887	2.0704	1.2547	0.44455	0.30204	0.40957	0.2834	1.2068	1.4833	1.2683	1.4055	1.886	1.2466	0.0086338	0.0086338	0.0086338
72	1.233	1.6348	1.276	1.4835	2.0674	1.2565	0.44455	0.30204	0.40957	0.2834	1.2068	1.4833	1.2683	1.4055	1.886	1.2466	0.008614	0.008614	0.008614
73	1.2359	1.643	1.2744	1.49	2.0738	1.2565	0.44455	0.30204	0.40957	0.2834	1.2068	1.4833	1.2683	1.4055	1.886	1.2466	0.0085942	0.0085942	0.0085942
74	1.229	1.6235	1.2746	1.4759	2.0477	1.2562	0.44455	0.30204	0.40957	0.2834	1.2068	1.4833	1.2683	1.4055	1.886	1.2466	0.0085744	0.0085744	0.0085744
75	1.2323	1.6241	1.2732	1.48	2.0501	1.2528	0.44455	0.30204	0.40957	0.2834	1.2068	1.4833	1.2683	1.4055	1.886	1.2466	0.0085546	0.0085546	0.0085546
76	1.2336	1.6344	1.2772	1.4802	2.0633	1.2577	0.44455	0.30204	0.40957	0.2834	1.2068	1.4833	1.2683	1.4055	1.886	1.2466	0.0085348	0.0085348	0.0085348
77	1.2302	1.6245	1.2693	1.4823	2.0498	1.2517	0.44455	0.30204	0.40957	0.2834	1.2068	1.4833	1.2683	1.4055	1.886	1.2466	0.008515	0.008515	0.008515
78	1.2298	1.6311	1.2729	1.4796	2.0589	1.2564	0.44455	0.30204	0.40957	0.2834	1.2068	1.4833	1.2683	1.4055	1.886	1.2466	0.0084952	0.0084952	0.0084952
79	1.2306	1.6321	1.2728	1.4862	2.0595	1.2571	0.44455	0.30204	0.40957	0.2834	1.2068	1.4833	1.2683	1.4055	1.886	1.2466	0.0084754	0.0084754	0.0084754
80	1.226	1.6194	1.2703	1.478	2.0454	1.2528	0.44177	0.30069	0.40711	0.28251	1.2055	1.5096	1.2641	1.4036	1.925	1.2424	0.0084556	0.0084556	0.0084556
81	1.2229	1.615	1.2679	1.4694	2.036	1.2522	0.44177	0.30069	0.40711	0.28251	1.2055	1.5096	1.2641	1.4036	1.925	1.2424	0.0084358	0.0084358	0.0084358
82	1.2223	1.6226	1.2639	1.4749	2.0477	1.2463	0.44177	0.30069	0.40711	0.28251	1.2055	1.5096	1.2641	1.4036	1.925	1.2424	0.008416	0.008416	0.008416
83	1.2243	1.6289	1.265	1.4798	2.057	1.2478	0.44177	0.30069	0.40711	0.28251	1.2055	1.5096	1.2641	1.4036	1.925	1.2424	0.0083962	0.0083962	0.0083962
84	1.2233	1.6182	1.2689	1.4725	2.0452	1.2506	0.44177	0.30069	0.40711	0.28251	1.2055	1.5096	1.2641	1.4036	1.925	1.2424	0.0083764	0.0083764	0.0083764
85	1.2303	1.6192	1.2699	1.4785	2.0432	1.252	0.44177	0.30069	0.40711	0.28251	1.2055	1.5096	1.2641	1.4036	1.925	1.2424	0.0083566	0.0083566	0.0083566
86	1.2195	1.6196	1.2637	1.4697	2.0446	1.2457	0.44177	0.30069	0.40711	0.28251	1.2055	1.5096	1.2641	1.4036	1.925	1.2424	0.0083368	0.0083368	0.0083368
87	1.2285	1.6097	1.2617	1.4808	2.0362	1.2431	0.44177	0.30069	0.40711	0.28251	1.2055	1.5096	1.2641	1.4036	1.925	1.2424	0.008317	0.008317	0.008317
88	1.2203	1.6148	1.2642	1.4687	2.038	1.2476	0.44177	0.30069	0.40711	0.28251	1.2055	1.5096	1.2641	1.4036	1.925	1.2424	0.0082972	0.0082972	0.0082972
89	1.2194	1.6087	1.2606	1.4726	2.0289	1.2443	0.44177	0.30069	0.40711	0.28251	1.2055	1.5096	1.2641	1.4036	1.925	1.2424	0.0082774	0.0082774	0.0082774
90	1.2208	1.6115	1.2635	1.4735	2.04	1.2467	0.44449	0.3	0.40978	0.28624	1.1999	1.5088	1.2556	1.3989	1.9297	1.2354	0.0082576	0.0082576	0.0082576
91	1.2229	1.6113	1.265	1.4736	2.037	1.2481	0.44449	0.3	0.40978	0.28624	1.1999	1.5088	1.2556	1.3989	1.9297	1.2354	0.0082378	0.0082378	0.0082378
92	1.2236	1.6086	1.264	1.4758	2.0375	1.2486	0.44449	0.3	0.40978	0.28624	1.1999	1.5088	1.2556	1.3989	1.9297	1.2354	0.008218	0.008218	0.008218
93	1.2205	1.5964	1.2577	1.4721	2.0208	1.2404	0.44449	0.3	0.40978	0.28624	1.1999	1.5088	1.2556	1.3989	1.9297	1.2354	0.0081982	0.0081982	0.0081982
94	1.2213	1.6185	1.2651	1.4716	2.0422	1.2466	0.44449	0.3	0.40978	0.28624	1.1999	1.5088	1.2556	1.3989	1.9297	1.2354	0.0081784	0.0081784	0.0081784
95	1.2207	1.6103	1.261	1.4733	2.0335	1.2434	0.44449	0.3	0.40978	0.28624	1.1999	1.5088	1.2556	1.3989	1.9297	1.2354	0.0081586	0.0081586	0.0081586
96	1.2259	1.6046	1.2624	1.4762	2.032	1.2456	0.44449	0.3	0.40978	0.28624	1.1999	1.5088	1.2556	1.3989	1.9297	1.2354	0.0081388	0.0081388	0.0081388
97	1.2217	1.598	1.263	1.4718	2.0259	1.246	0.44449	0.3	0.40978	0.28624	1.1999	1.5088	1.2556	1.3989	1.9297	1.2354	0.008119	0.008119	0.008119
98	1.22	1.5985	1.2588	1.4726	2.027	1.2398	0.44449	0.3	0.40978	0.28624	1.1999	1.5088	1.2556	1.3989	1.9297	1.2354	0.0080992	0.0080992	0.0080992
99	1.2217	1.5922	1.2587	1.4714	2.0147	1.2406	0.44449	0.3	0.40978	0.28624	1.1999	1.5088	1.2556	1.3989	1.9297	1.2354	0.0080794	0.0080794	0.0080794
100	1.2167	1.5927	1.2578	1.4684	2.0227	1.242	0.44496	0.30468	0.41597	0.29155	1.1924	1.4877	1.2455	1.3915	1.9041	1.2271	0.0080596	0.0080596	0.0080596
101	1.2233	1.5996	1.2642	1.4721	2.0272	1.2464	0.44496	0.30468	0.41597	0.29155	1.1924	1.4877	1.2455	1.3915	1.9041	1.2271	0.0080398	0.0080398	0.0080398
102	1.2197	1.5991	1.2588	1.4731	2.0268	1.2412	0.44496	0.30468	0.41597	0.29155	1.1924	1.4877	1.2455	1.3915	1.9041	1.2271	0.00802	0.00802	0.00802
103	1.2111	1.5892	1.2534	1.4645	2.017	1.2378	0.44496	0.30468	0.41597	0.29155	1.1924	1.4877	1.2455	1.3915	1.9041	1.2271	0.0080002	0.0080002	0.0080002
104	1.2061	1.5939	1.2549	1.4551	2.0184	1.2397	0.44496	0.30468	0.41597	0.29155	1.1924	1.4877	1.2455	1.3915	1.9041	1.2271	0.0079804	0.0079804	0.0079804
105	1.2188	1.5922	1.2571	1.47	2.02	1.2416	0.44496	0.30468	0.41597	0.29155	1.1924	1.4877	1.2455	1.3915	1.9041	1.2271	0.0079606	0.0079606	0.0079606
106	1.2136	1.5877	1.2527	1.4639	2.0104	1.2367	0.44496	0.30468	0.41597	0.29155	1.1924	1.4877	1.2455	1.3915	1.9041	1.2271	0.0079408	0.0079408	0.0079408
107	1.2144	1.5891	1.2533	1.466	2.0113	1.2386	0.44496	0.30468	0.41597	0.29155	1.1924	1.4877	1.2455	1.3915	1.9041	1.2271	0.007921	0.007921	0.007921
108	1.2195	1.5861	1.2567	1.4712	2.01	1.2401	0.44496	0.30468	0.41597	0.29155	1.1924	1.4877	1.2455	1.3915	1.9041	1.2271	0.0079012	0.0079012	0.0079012
109	1.2118	1.5815	1.2542	1.4657	2.0047	1.2391	0.44496	0.30468	0.41597	0.29155	1.1924	1.4877	1.2455	1.3915	1.9041	1.2271	0.0078814	0.0078814	0.0078814
110	1.2121	1.5866	1.2547	1.4576	2.0062	1.2372	0.44543	0.31305	0.42412	0.29779	1.1836	1.4524	1.2346	1.3841	1.8675	1.2191	0.0078616	0.0078616	0.0078616
111	1.2182	1.5965	1.2555	1.4668	2.0218	1.2394	0.44543	0.31305	0.42412	0.29779	1.1836	1.4524	1.2346	1.3841	1.8675	1.2191	0.0078418	0.0078418	0.0078418
112	1.2194	1.5865	1.2551	1.469	2.011	1.2391	0.44543	0.31305	0.42412	0.29779	1.1836	1.4524	1.2346	1.3841	1.8675	1.2191	0.007822	0.007822	0.007822
113	1.2182	1.5895	1.256	1.4678	2.0138	1.2396	0.44543	0.31305	0.42412	0.29779	1.1836	1.4524	1.2346	1.3841	1.8675	1.2191	0.0078022	0.0078022	0.0078022
114	1.2166	1.5959	1.2568	1.465	2.0208	1.2405	0.44543	0.31305	0.42412	0.29779	1.1836	1.4524	1.2346	1.3841	1.8675	1.2191	0.0077824	0.0077824	0.0077824
115	1.2166	1.5847	1.2538	1.4679	2.0128	1.2384	0.44543	0.31305	0.42412	0.29779	1.1836	1.4524	1.2346	1.3841	1.8675	1.2191	0.0077626	0.0077626	0.0077626
116	1.2064	1.5772	1.2503	1.4526	1.9981	1.2353	0.44543	0.31305	0.42412	0.29779	1.1836	1.4524	1.2346	1.3841	1.8675	1.2191	0.0077428	0.0077428	0.0077428
117	1.2049	1.5668	1.2488	1.4544	1.985	1.2345	0.44543	0.31305	0.42412	0.29779	1.1836	1.4524	1.2346	1.3841	1.8675	1.2191	0.007723	0.007723	0.007723
118	1.2025	1.5713	1.2505	1.4528	1.9941	1.2368	0.44543	0.31305	0.42412	0.29779	1.1836	1.4524	1.2346	1.3841	1.8675	1.2191	0.0077032	0.0077032	0.0077032
119	1.2159	1.5825	1.2541	1.4701	2.0109	1.2384	0.44543	0.31305	0.42412	0.29779	1.1836	1.4524	1.2346	1.3841	1.8675	1.2191	0.0076834	0.0076834	0.0076834
120	1.2083	1.5704	1.2489	1.4581	1.9967	1.2335	0.45198	0.32349	0.43375	0.30414	1.1755	1.4145	1.2245	1.3771	1.8254	1.2111	0.0076636	0.0076636	0.0076636
121	1.2026	1.5632	1.2448	1.4534	1.9843	1.2312	0.45198	0.32349	0.43375	0.30414	1.1755	1.4145	1.2245	1.3771	1.8254	1.2111	0.0076438	0.0076438	0.0076438
122	1.2076	1.5833	1.252	1.4575	2.0046	1.2366	0.45198	0.32349	0.43375	0.30414	1.1755	1.4145	1.2245	1.3771	1.8254	1.2111	0.007624	0.007624	0.007624
123	1.2125	1.5727	1.2518	1.4647	1.9945	1.2363	0.45198	0.32349	0.43375	0.30414	1.1755	1.4145	1.2245	1.3771	1.8254	1.2111	0.0076042	0.0076042	0.0076042
124	1.2115	1.5758	1.2531	1.4589	1.9989	1.2377	0.45198	0.32349	0.43375	0.30414	1.1755	1.4145	1.2245	1.3771	1.8254	1.2111	0.0075844	0.0075844	0.0075844
125	1.2105	1.571	1.2515	1.4622	1.992	1.2367	0.45198	0.32349	0.43375	0.30414	1.1755	1.4145	1.2245	1.3771	1.8254	1.2111	0.0075646	0.0075646	0.0075646
126	1.2092	1.5738	1.2494	1.46	1.9952	1.2328	0.45198	0.32349	0.43375	0.30414	1.1755	1.4145	1.2245	1.3771	1.8254	1.2111	0.0075448	0.0075448	0.0075448
127	1.2069	1.5731	1.2491	1.4566	1.9924	1.2336	0.45198	0.32349	0.43375	0.30414	1.1755	1.4145	1.2245	1.3771	1.8254	1.2111	0.007525	0.007525	0.007525
128	1.2119	1.5747	1.2504	1.462	1.9951	1.2342	0.45198	0.32349	0.43375	0.30414	1.1755	1.4145	1.2245	1.3771	1.8254	1.2111	0.0075052	0.0075052	0.0075052
129	1.2088	1.5722	1.25	1.4569	1.9962	1.2347	0.45198	0.32349	0.43375	0.30414	1.1755	1.4145	1.2245	1.3771	1.8254	1.2111	0.0074854	0.0074854	0.0074854
130	1.2054	1.5618	1.2462	1.4584	1.9851	1.2307	0.45508	0.33035	0.4431	0.31064	1.1689	1.3804	1.2165	1.369	1.7869	1.2044	0.0074656	0.0074656	0.0074656
131	1.2035	1.572	1.2481	1.4515	2.0004	1.232	0.45508	0.33035	0.4431	0.31064	1.1689	1.3804	1.2165	1.369	1.7869	1.2044	0.0074458	0.0074458	0.0074458
132	1.2089	1.5567	1.2462	1.4558	1.9811	1.2314	0.45508	0.33035	0.4431	0.31064	1.1689	1.3804	1.2165	1.369	1.7869	1.2044	0.007426	0.007426	0.007426
133	1.2054	1.5629	1.2455	1.4545	1.985	1.2297	0.45508	0.33035	0.4431	0.31064	1.1689	1.3804	1.2165	1.369	1.7869	1.2044	0.0074062	0.0074062	0.0074062
134	1.2164	1.5663	1.2488	1.4688	1.9898	1.2323	0.45508	0.33035	0.4431	0.31064	1.1689	1.3804	1.2165	1.369	1.7869	1.2044	0.0073864	0.0073864	0.0073864
135	1.2118	1.5632	1.2481	1.4661	1.9956	1.2311	0.45508	0.33035	0.4431	0.31064	1.1689	1.3804	1.2165	1.369	1.7869	1.2044	0.0073666	0.0073666	0.0073666
136	1.2037	1.5513	1.2472	1.454	1.9728	1.2322	0.45508	0.33035	0.4431	0.31064	1.1689	1.3804	1.2165	1.369	1.7869	1.2044	0.0073468	0.0073468	0.0073468
137	1.216	1.5665	1.2517	1.4663	1.9875	1.2357	0.45508	0.33035	0.4431	0.31064	1.1689	1.3804	1.2165	1.369	1.7869	1.2044	0.007327	0.007327	0.007327
138	1.2082	1.5644	1.246	1.4673	1.9915	1.2309	0.45508	0.33035	0.4431	0.31064	1.1689	1.3804	1.2165	1.369	1.7869	1.2044	0.0073072	0.0073072	0.0073072
139	1.2002	1.5636	1.2471	1.4514	1.9845	1.2329	0.45508	0.33035	0.4431	0.31064	1.1689	1.3804	1.2165	1.369	1.7869	1.2044	0.0072874	0.0072874	0.0072874
140	1.2034	1.554	1.2459	1.4594	1.981	1.2302	0.45487	0.34124	0.45155	0.317	1.1623	1.3503	1.2087	1.3633	1.7498	1.1994	0.0072676	0.0072676	0.0072676
141	1.2063	1.5566	1.2441	1.466	1.986	1.2298	0.45487	0.34124	0.45155	0.317	1.1623	1.3503	1.2087	1.3633	1.7498	1.1994	0.0072478	0.0072478	0.0072478
142	1.2032	1.5564	1.2485	1.4494	1.9749	1.2339	0.45487	0.34124	0.45155	0.317	1.1623	1.3503	1.2087	1.3633	1.7498	1.1994	0.007228	0.007228	0.007228
143	1.2037	1.5459	1.2436	1.4572	1.9709	1.2287	0.45487	0.34124	0.45155	0.317	1.1623	1.3503	1.2087	1.3633	1.7498	1.1994	0.0072082	0.0072082	0.0072082
144	1.1992	1.5495	1.2425	1.451	1.9678	1.2272	0.45487	0.34124	0.45155	0.317	1.1623	1.3503	1.2087	1.3633	1.7498	1.1994	0.0071884	0.0071884	0.0071884
145	1.2048	1.5555	1.2446	1.4566	1.9788	1.2289	0.45487	0.34124	0.45155	0.317	1.1623	1.3503	1.2087	1.3633	1.7498	1.1994	0.0071686	0.0071686	0.0071686
146	1.2007	1.5418	1.2407	1.4551	1.9638	1.2274	0.45487	0.34124	0.45155	0.317	1.1623	1.3503	1.2087	1.3633	1.7498	1.1994	0.0071488	0.0071488	0.0071488
147	1.1993	1.5521	1.2441	1.4498	1.974	1.228	0.45487	0.34124	0.45155	0.317	1.1623	1.3503	1.2087	1.3633	1.7498	1.1994	0.007129	0.007129	0.007129
148	1.2066	1.5438	1.2446	1.4552	1.9688	1.2282	0.45487	0.34124	0.45155	0.317	1.1623	1.3503	1.2087	1.3633	1.7498	1.1994	0.0071092	0.0071092	0.0071092
149	1.2007	1.5485	1.2387	1.4549	1.9727	1.2245	0.45487	0.34124	0.45155	0.317	1.1623	1.3503	1.2087	1.3633	1.7498	1.1994	0.0070894	0.0070894	0.0070894
150	1.1956	1.5479	1.2424	1.4487	1.9707	1.2282	0.4606	0.3485	0.45907	0.32234	1.1576	1.327	1.2028	1.3591	1.7191	1.1939	0.0070696	0.0070696	0.0070696
151	1.1976	1.5442	1.2386	1.4514	1.9651	1.2258	0.4606	0.3485	0.45907	0.32234	1.1576	1.327	1.2028	1.3591	1.7191	1.1939	0.0070498	0.0070498	0.0070498
152	1.204	1.5474	1.2407	1.4552	1.971	1.2256	0.4606	0.3485	0.45907	0.32234	1.1576	1.327	1.2028	1.3591	1.7191	1.1939	0.00703	0.00703	0.00703
153	1.2006	1.5521	1.2415	1.4519	1.9723	1.2274	0.4606	0.3485	0.45907	0.32234	1.1576	1.327	1.2028	1.3591	1.7191	1.1939	0.0070102	0.0070102	0.0070102
154	1.195	1.5474	1.2396	1.4455	1.9747	1.2262	0.4606	0.3485	0.45907	0.32234	1.1576	1.327	1.2028	1.3591	1.7191	1.1939	0.0069904	0.0069904	0.0069904
155	1.1991	1.5508	1.2424	1.4513	1.9708	1.2295	0.4606	0.3485	0.45907	0.32234	1.1576	1.327	1.2028	1.3591	1.7191	1.1939	0.0069706	0.0069706	0.0069706
156	1.2007	1.5446	1.2409	1.4551	1.966	1.2268	0.4606	0.3485	0.45907	0.32234	1.1576	1.327	1.2028	1.3591	1.7191	1.1939	0.0069508	0.0069508	0.0069508
157	1.2043	1.5408	1.242	1.4573	1.9649	1.2267	0.4606	0.3485	0.45907	0.32234	1.1576	1.327	1.2028	1.3591	1.7191	1.1939	0.006931	0.006931	0.006931
158	1.1941	1.5345	1.2365	1.4479	1.9551	1.2237	0.4606	0.3485	0.45907	0.32234	1.1576	1.327	1.2028	1.3591	1.7191	1.1939	0.0069112	0.0069112	0.0069112
159	1.1926	1.5426	1.2379	1.4444	1.9651	1.2253	0.4606	0.3485	0.45907	0.32234	1.1576	1.327	1.2028	1.3591	1.7191	1.1939	0.0068914	0.0068914	0.0068914
160	1.1974	1.5326	1.2396	1.4496	1.9577	1.2262	0.46061	0.35401	0.46508	0.32727	1.1539	1.3084	1.1984	1.3573	1.6925	1.1903	0.0068716	0.0068716	0.0068716
161	1.198	1.5405	1.2392	1.4526	1.9636	1.226	0.46061	0.35401	0.46508	0.32727	1.1539	1.3084	1.1984	1.3573	1.6925	1.1903	0.0068518	0.0068518	0.0068518
162	1.1882	1.5297	1.2392	1.4334	1.9448	1.2245	0.46061	0.35401	0.46508	0.32727	1.1539	1.3084	1.1984	1.3573	1.6925	1.1903	0.006832	0.006832	0.006832
163	1.1959	1.5424	1.2387	1.4492	1.9659	1.2243	0.46061	0.35401	0.46508	0.32727	1.1539	1.3084	1.1984	1.3573	1.6925	1.1903	0.0068122	0.0068122	0.0068122
164	1.1958	1.5371	1.2384	1.4442	1.9584	1.2249	0.46061	0.35401	0.46508	0.32727	1.1539	1.3084	1.1984	1.3573	1.6925	1.1903	0.0067924	0.0067924	0.0067924
165	1.196	1.5293	1.2357	1.4466	1.9464	1.2215	0.46061	0.35401	0.46508	0.32727	1.1539	1.3084	1.1984	1.3573	1.6925	1.1903	0.0067726	0.0067726	0.0067726
166	1.2012	1.5285	1.239	1.4546	1.9553	1.2245	0.46061	0.35401	0.46508	0.32727	1.1539	1.3084	1.1984	1.3573	1.6925	1.1903	0.0067528	0.0067528	0.0067528
167	1.1962	1.5346	1.2372	1.4461	1.9606	1.2224	0.46061	0.35401	0.46508	0.32727	1.1539	1.3084	1.1984	1.3573	1.6925	1.1903	0.006733	0.006733	0.006733
168	1.1923	1.5284	1.2359	1.443	1.9496	1.2232	0.46061	0.35401	0.46508	0.32727	1.1539	1.3084	1.1984	1.3573	1.6925	1.1903	0.0067132	0.0067132	0.0067132
169	1.1911	1.5375	1.2386	1.4413	1.9609	1.2248	0.46061	0.35401	0.46508	0.32727	1.1539	1.3084	1.1984	1.3573	1.6925	1.1903	0.0066934	0.0066934	0.0066934
170	1.1942	1.5324	1.237	1.4447	1.9561	1.2235	0.46303	0.35663	0.46892	0.33052	1.1506	1.2932	1.1948	1.3537	1.6733	1.1868	0.0066736	0.0066736	0.0066736
171	1.1873	1.5275	1.2351	1.4384	1.9511	1.2217	0.46303	0.35663	0.46892	0.33052	1.1506	1.2932	1.1948	1.3537	1.6733	1.1868	0.0066538	0.0066538	0.0066538
172	1.1889	1.5246	1.234	1.4401	1.942	1.221	0.46303	0.35663	0.46892	0.33052	1.1506	1.2932	1.1948	1.3537	1.6733	1.1868	0.006634	0.006634	0.006634
173	1.2015	1.5293	1.2386	1.4573	1.9549	1.2245	0.46303	0.35663	0.46892	0.33052	1.1506	1.2932	1.1948	1.3537	1.6733	1.1868	0.0066142	0.0066142	0.0066142
174	1.1886	1.5226	1.2334	1.441	1.9419	1.2187	0.46303	0.35663	0.46892	0.33052	1.1506	1.2932	1.1948	1.3537	1.6733	1.1868	0.0065944	0.0065944	0.0065944
175	1.1926	1.5277	1.2347	1.45	1.9493	1.2206	0.46303	0.35663	0.46892	0.33052	1.1506	1.2932	1.1948	1.3537	1.6733	1.1868	0.0065746	0.0065746	0.0065746
176	1.1962	1.5302	1.2354	1.449	1.9541	1.2193	0.46303	0.35663	0.46892	0.33052	1.1506	1.2932	1.1948	1.3537	1.6733	1.1868	0.0065548	0.0065548	0.0065548
177	1.1973	1.5319	1.2375	1.4496	1.9522	1.2221	0.46303	0.35663	0.46892	0.33052	1.1506	1.2932	1.1948	1.3537	1.6733	1.1868	0.006535	0.006535	0.006535
178	1.1933	1.53	1.2354	1.4426	1.9571	1.2213	0.46303	0.35663	0.46892	0.33052	1.1506	1.2932	1.1948	1.3537	1.6733	1.1868	0.0065152	0.0065152	0.0065152
179	1.1963	1.5258	1.2372	1.4478	1.9474	1.2239	0.46303	0.35663	0.46892	0.33052	1.1506	1.2932	1.1948	1.3537	1.6733	1.1868	0.0064954	0.0064954	0.0064954
180	1.1826	1.513	1.2334	1.4346	1.9334	1.2205	0.45755	0.36204	0.47223	0.33311	1.1472	1.2813	1.1914	1.351	1.6593	1.1842	0.0064756	0.0064756	0.0064756
181	1.1943	1.5363	1.2353	1.4489	1.9638	1.2214	0.45755	0.36204	0.47223	0.33311	1.1472	1.2813	1.1914	1.351	1.6593	1.1842	0.0064558	0.0064558	0.0064558
182	1.1877	1.5254	1.2317	1.44	1.9502	1.2179	0.45755	0.36204	0.47223	0.33311	1.1472	1.2813	1.1914	1.351	1.6593	1.1842	0.006436	0.006436	0.006436
183	1.1935	1.5238	1.2345	1.4516	1.9421	1.2207	0.45755	0.36204	0.47223	0.33311	1.1472	1.2813	1.1914	1.351	1.6593	1.1842	0.0064162	0.0064162	0.0064162
184	1.189	1.5293	1.2358	1.4382	1.9505	1.2222	0.45755	0.36204	0.47223	0.33311	1.1472	1.2813	1.1914	1.351	1.6593	1.1842	0.0063964	0.0063964	0.0063964
185	1.1896	1.5216	1.2344	1.4372	1.9413	1.2193	0.45755	0.36204	0.47223	0.33311	1.1472	1.2813	1.1914	1.351	1.6593	1.1842	0.0063766	0.0063766	0.0063766
186	1.1843	1.5216	1.2312	1.4347	1.941	1.2187	0.45755	0.36204	0.47223	0.33311	1.1472	1.2813	1.1914	1.351	1.6593	1.1842	0.0063568	0.0063568	0.0063568
187	1.1927	1.5175	1.2298	1.4499	1.9416	1.2164	0.45755	0.36204	0.47223	0.33311	1.1472	1.2813	1.1914	1.351	1.6593	1.1842	0.006337	0.006337	0.006337
188	1.1953	1.5206	1.2347	1.4463	1.946	1.2198	0.45755	0.36204	0.47223	0.33311	1.1472	1.2813	1.1914	1.351	1.6593	1.1842	0.0063172	0.0063172	0.0063172
189	1.1893	1.5181	1.2315	1.4452	1.9428	1.219	0.45755	0.36204	0.47223	0.33311	1.1472	1.2813	1.1914	1.351	1.6593	1.1842	0.0062974	0.0062974	0.0062974
190	1.1828	1.5014	1.2268	1.4378	1.922	1.2149	0.46284	0.36487	0.47592	0.33667	1.1437	1.2712	1.188	1.3485	1.6462	1.1815	0.0062776	0.0062776	0.0062776
191	1.1942	1.5124	1.2352	1.4452	1.936	1.2212	0.46284	0.36487	0.47592	0.33667	1.1437	1.2712	1.188	1.3485	1.6462	1.1815	0.0062578	0.0062578	0.0062578
192	1.1888	1.5166	1.2295	1.4455	1.9405	1.2159	0.46284	0.36487	0.47592	0.33667	1.1437	1.2712	1.188	1.3485	1.6462	1.1815	0.006238	0.006238	0.006238
193	1.1843	1.5113	1.2308	1.4348	1.9334	1.2156	0.46284	0.36487	0.47592	0.33667	1.1437	1.2712	1.188	1.3485	1.6462	1.1815	0.0062182	0.0062182	0.0062182
194	1.1879	1.5141	1.2308	1.4393	1.9372	1.2174	0.46284	0.36487	0.47592	0.33667	1.1437	1.2712	1.188	1.3485	1.6462	1.1815	0.0061984	0.0061984	0.0061984
195	1.1885	1.5092	1.2298	1.4464	1.9337	1.216	0.46284	0.36487	0.47592	0.33667	1.1437	1.2712	1.188	1.3485	1.6462	1.1815	0.0061786	0.0061786	0.0061786
196	1.1886	1.5268	1.2324	1.4403	1.9499	1.2184	0.46284	0.36487	0.47592	0.33667	1.1437	1.2712	1.188	1.3485	1.6462	1.1815	0.0061588	0.0061588	0.0061588
197	1.1904	1.5166	1.2336	1.4396	1.9348	1.219	0.46284	0.36487	0.47592	0.33667	1.1437	1.2712	1.188	1.3485	1.6462	1.1815	0.006139	0.006139	0.006139
198	1.1879	1.5122	1.2315	1.4357	1.9365	1.2181	0.46284	0.36487	0.47592	0.33667	1.1437	1.2712	1.188	1.3485	1.6462	1.1815	0.0061192	0.0061192	0.0061192
199	1.1933	1.5151	1.2324	1.4463	1.9348	1.2182	0.46284	0.36487	0.47592	0.33667	1.1437	1.2712	1.188	1.3485	1.6462	1.1815	0.0060994	0.0060994	0.0060994
200	1.1853	1.5104	1.2269	1.4375	1.9334	1.2141	0.46536	0.37097	0.47996	0.33896	1.1413	1.2632	1.1857	1.346	1.6354	1.1796	0.0060796	0.0060796	0.0060796
201	1.1829	1.5097	1.2281	1.4376	1.9293	1.2149	0.46536	0.37097	0.47996	0.33896	1.1413	1.2632	1.1857	1.346	1.6354	1.1796	0.0060598	0.0060598	0.0060598
202	1.1788	1.5076	1.2287	1.4255	1.9261	1.2145	0.46536	0.37097	0.47996	0.33896	1.1413	1.2632	1.1857	1.346	1.6354	1.1796	0.00604	0.00604	0.00604
203	1.1898	1.5018	1.2316	1.4377	1.9286	1.2182	0.46536	0.37097	0.47996	0.33896	1.1413	1.2632	1.1857	1.346	1.6354	1.1796	0.0060202	0.0060202	0.0060202
204	1.1802	1.4979	1.2257	1.4342	1.9188	1.2134	0.46536	0.37097	0.47996	0.33896	1.1413	1.2632	1.1857	1.346	1.6354	1.1796	0.0060004	0.0060004	0.0060004
205	1.1819	1.5064	1.2279	1.4325	1.9234	1.2134	0.46536	0.37097	0.47996	0.33896	1.1413	1.2632	1.1857	1.346	1.6354	1.1796	0.0059806	0.0059806	0.0059806
206	1.1897	1.5066	1.233	1.4469	1.9287	1.2193	0.46536	0.37097	0.47996	0.33896	1.1413	1.2632	1.1857	1.346	1.6354	1.1796	0.0059608	0.0059608	0.0059608
207	1.1826	1.5042	1.2281	1.4331	1.9285	1.2143	0.46536	0.37097	0.47996	0.33896	1.1413	1.2632	1.1857	1.346	1.6354	1.1796	0.005941	0.005941	0.005941
208	1.1836	1.493	1.2252	1.4351	1.9126	1.2115	0.46536	0.37097	0.47996	0.33896	1.1413	1.2632	1.1857	1.346	1.6354	1.1796	0.0059212	0.0059212	0.0059212
209	1.1854	1.5052	1.2312	1.4355	1.9267	1.2181	0.46536	0.37097	0.47996	0.33896	1.1413	1.2632	1.1857	1.346	1.6354	1.1796	0.0059014	0.0059014	0.0059014
210	1.1777	1.4997	1.227	1.4327	1.9234	1.2148	0.473	0.36987	0.48326	0.34167	1.1398	1.2553	1.1837	1.3436	1.6265	1.1768	0.0058816	0.0058816	0.0058816
211	1.1847	1.504	1.2273	1.4381	1.9282	1.2153	0.473	0.36987	0.48326	0.34167	1.1398	1.2553	1.1837	1.3436	1.6265	1.1768	0.0058618	0.0058618	0.0058618
212	1.1753	1.488	1.2236	1.4232	1.9032	1.2107	0.473	0.36987	0.48326	0.34167	1.1398	1.2553	1.1837	1.3436	1.6265	1.1768	0.005842	0.005842	0.005842
213	1.1845	1.5026	1.2269	1.4383	1.9271	1.2137	0.473	0.36987	0.48326	0.34167	1.1398	1.2553	1.1837	1.3436	1.6265	1.1768	0.0058222	0.0058222	0.0058222
214	1.1839	1.5031	1.2291	1.4333	1.9208	1.2147	0.473	0.36987	0.48326	0.34167	1.1398	1.2553	1.1837	1.3436	1.6265	1.1768	0.0058024	0.0058024	0.0058024
215	1.1785	1.4974	1.2263	1.4304	1.9175	1.2117	0.473	0.36987	0.48326	0.34167	1.1398	1.2553	1.1837	1.3436	1.6265	1.1768	0.0057826	0.0057826	0.0057826
216	1.1773	1.4939	1.2253	1.4281	1.9148	1.2133	0.473	0.36987	0.48326	0.34167	1.1398	1.2553	1.1837	1.3436	1.6265	1.1768	0.0057628	0.0057628	0.0057628
217	1.1835	1.4843	1.2223	1.4405	1.9047	1.2099	0.473	0.36987	0.48326	0.34167	1.1398	1.2553	1.1837	1.3436	1.6265	1.1768	0.005743	0.005743	0.005743
218	1.1809	1.499	1.2253	1.4356	1.9224	1.2109	0.473	0.36987	0.48326	0.34167	1.1398	1.2553	1.1837	1.3436	1.6265	1.1768	0.0057232	0.0057232	0.0057232
219	1.1761	1.4931	1.2248	1.4227	1.9074	1.2117	0.473	0.36987	0.48326	0.34167	1.1398	1.2553	1.1837	1.3436	1.6265	1.1768	0.0057034	0.0057034	0.0057034
220	1.1799	1.4958	1.2239	1.4336	1.9172	1.211	0.47819	0.3708	0.48631	0.34343	1.1384	1.249	1.1819	1.3415	1.6185	1.1754	0.0056836	0.0056836	0.0056836
221	1.1764	1.4981	1.224	1.4288	1.9188	1.2102	0.47819	0.3708	0.48631	0.34343	1.1384	1.249	1.1819	1.3415	1.6185	1.1754	0.0056638	0.0056638	0.0056638
222	1.1775	1.4866	1.2233	1.4351	1.9104	1.2125	0.47819	0.3708	0.48631	0.34343	1.1384	1.249	1.1819	1.3415	1.6185	1.1754	0.005644	0.005644	0.005644
223	1.1816	1.4881	1.2225	1.4359	1.913	1.2084	0.47819	0.3708	0.48631	0.34343	1.1384	1.249	1.1819	1.3415	1.6185	1.1754	0.0056242	0.0056242	0.0056242
224	1.179	1.4949	1.2216	1.439	1.9221	1.2094	0.47819	0.3708	0.48631	0.34343	1.1384	1.249	1.1819	1.3415	1.6185	1.1754	0.0056044	0.0056044	0.0056044
225	1.1799	1.4961	1.2258	1.4326	1.9201	1.2124	0.47819	0.3708	0.48631	0.34343	1.1384	1.249	1.1819	1.3415	1.6185	1.1754	0.0055846	0.0055846	0.0055846
226	1.1801	1.5001	1.2225	1.4323	1.9195	1.2087	0.47819	0.3708	0.48631	0.34343	1.1384	1.249	1.1819	1.3415	1.6185	1.1754	0.0055648	0.0055648	0.0055648
227	1.173	1.4909	1.2244	1.421	1.9114	1.211	0.47819	0.3708	0.48631	0.34343	1.1384	1.249	1.1819	1.3415	1.6185	1.1754	0.005545	0.005545	0.005545
228	1.1795	1.4861	1.2258	1.4355	1.9071	1.215	0.47819	0.3708	0.48631	0.34343	1.1384	1.249	1.1819	1.3415	1.6185	1.1754	0.0055252	0.0055252	0.0055252
229	1.1764	1.4778	1.2217	1.427	1.9	1.2098	0.47819	0.3708	0.48631	0.34343	1.1384	1.249	1.1819	1.3415	1.6185	1.1754	0.0055054	0.0055054	0.0055054
230	1.1769	1.4824	1.2194	1.4323	1.9049	1.2059	0.48232	0.37178	0.49003	0.34592	1.1367	1.2432	1.1804	1.3406	1.6094	1.1746	0.0054856	0.0054856	0.0054856
231	1.1814	1.4884	1.2277	1.4312	1.9063	1.2139	0.48232	0.37178	0.49003	0.34592	1.1367	1.2432	1.1804	1.3406	1.6094	1.1746	0.0054658	0.0054658	0.0054658
232	1.1811	1.4889	1.2236	1.4359	1.9059	1.2087	0.48232	0.37178	0.49003	0.34592	1.1367	1.2432	1.1804	1.3406	1.6094	1.1746	0.005446	0.005446	0.005446
233	1.173	1.4733	1.2198	1.4234	1.8885	1.206	0.48232	0.37178	0.49003	0.34592	1.1367	1.2432	1.1804	1.3406	1.6094	1.1746	0.0054262	0.0054262	0.0054262
234	1.1791	1.4758	1.2225	1.4313	1.8965	1.2103	0.48232	0.37178	0.49003	0.34592	1.1367	1.2432	1.1804	1.3406	1.6094	1.1746	0.0054064	0.0054064	0.0054064
235	1.1801	1.4907	1.2232	1.4333	1.9127	1.2074	0.48232	0.37178	0.49003	0.34592	1.1367	1.2432	1.1804	1.3406	1.6094	1.1746	0.0053866	0.0053866	0.0053866
236	1.1776	1.4769	1.2216	1.4305	1.8987	1.2073	0.48232	0.37178	0.49003	0.34592	1.1367	1.2432	1.1804	1.3406	1.6094	1.1746	0.0053668	0.0053668	0.0053668
237	1.1754	1.4829	1.2219	1.4305	1.9016	1.2094	0.48232	0.37178	0.49003	0.34592	1.1367	1.2432	1.1804	1.3406	1.6094	1.1746	0.005347	0.005347	0.005347
238	1.1751	1.4796	1.2221	1.4263	1.8979	1.2072	0.48232	0.37178	0.49003	0.34592	1.1367	1.2432	1.1804	1.3406	1.6094	1.1746	0.0053272	0.0053272	0.0053272
239	1.1765	1.4767	1.2216	1.4273	1.8941	1.2085	0.48232	0.37178	0.49003	0.34592	1.1367	1.2432	1.1804	1.3406	1.6094	1.1746	0.0053074	0.0053074	0.0053074
240	1.1799	1.4804	1.2199	1.4341	1.899	1.2055	0.48674	0.37269	0.49248	0.34744	1.1355	1.2379	1.1788	1.3381	1.6052	1.1716	0.0052876	0.0052876	0.0052876
241	1.1733	1.475	1.2199	1.4244	1.8975	1.2065	0.48674	0.37269	0.49248	0.34744	1.1355	1.2379	1.1788	1.3381	1.6052	1.1716	0.0052678	0.0052678	0.0052678
242	1.1758	1.4796	1.2199	1.4282	1.9096	1.2075	0.48674	0.37269	0.49248	0.34744	1.1355	1.2379	1.1788	1.3381	1.6052	1.1716	0.005248	0.005248	0.005248
243	1.1849	1.4888	1.2255	1.4374	1.913	1.2116	0.48674	0.37269	0.49248	0.34744	1.1355	1.2379	1.1788	1.3381	1.6052	1.1716	0.0052282	0.0052282	0.0052282
244	1.1726	1.4745	1.2188	1.4269	1.8983	1.2059	0.48674	0.37269	0.49248	0.34744	1.1355	1.2379	1.1788	1.3381	1.6052	1.1716	0.0052084	0.0052084	0.0052084
245	1.1808	1.4793	1.2213	1.4339	1.9067	1.2086	0.48674	0.37269	0.49248	0.34744	1.1355	1.2379	1.1788	1.3381	1.6052	1.1716	0.0051886	0.0051886	0.0051886
246	1.1797	1.4825	1.2214	1.4341	1.908	1.2091	0.48674	0.37269	0.49248	0.34744	1.1355	1.2379	1.1788	1.3381	1.6052	1.1716	0.0051688	0.0051688	0.0051688
247	1.1757	1.4763	1.2208	1.4268	1.8969	1.2084	0.48674	0.37269	0.49248	0.34744	1.1355	1.2379	1.1788	1.3381	1.6052	1.1716	0.005149	0.005149	0.005149
248	1.1726	1.4727	1.22	1.42	1.8969	1.2065	0.48674	0.37269	0.49248	0.34744	1.1355	1.2379	1.1788	1.3381	1.6052	1.1716	0.0051292	0.0051292	0.0051292
249	1.1702	1.471	1.2172	1.4199	1.8883	1.203	0.48674	0.37269	0.49248	0.34744	1.1355	1.2379	1.1788	1.3381	1.6052	1.1716	0.0051094	0.0051094	0.0051094
250	1.1746	1.4661	1.2188	1.4226	1.8898	1.2058	0.48469	0.37751	0.49551	0.34946	1.1347	1.2322	1.1769	1.3373	1.5972	1.1703	0.0050896	0.0050896	0.0050896
251	1.1741	1.4766	1.219	1.4259	1.8976	1.2065	0.48469	0.37751	0.49551	0.34946	1.1347	1.2322	1.1769	1.3373	1.5972	1.1703	0.0050698	0.0050698	0.0050698
252	1.1729	1.4794	1.2175	1.4292	1.9	1.2033	0.48469	0.37751	0.49551	0.34946	1.1347	1.2322	1.1769	1.3373	1.5972	1.1703	0.00505	0.00505	0.00505
253	1.1705	1.4765	1.2146	1.431	1.905	1.2024	0.48469	0.37751	0.49551	0.34946	1.1347	1.2322	1.1769	1.3373	1.5972	1.1703	0.0050302	0.0050302	0.0050302
254	1.1649	1.46	1.2156	1.4169	1.8788	1.2026	0.48469	0.37751	0.49551	0.34946	1.1347	1.2322	1.1769	1.3373	1.5972	1.1703	0.0050104	0.0050104	0.0050104
255	1.1752	1.4748	1.2187	1.4247	1.899	1.2049	0.48469	0.37751	0.49551	0.34946	1.1347	1.2322	1.1769	1.3373	1.5972	1.1703	0.0049906	0.0049906	0.0049906
256	1.173	1.4764	1.2191	1.4265	1.8988	1.2069	0.48469	0.37751	0.49551	0.34946	1.1347	1.2322	1.1769	1.3373	1.5972	1.1703	0.0049708	0.0049708	0.0049708
257	1.1789	1.4687	1.2182	1.4332	1.8948	1.2056	0.48469	0.37751	0.49551	0.34946	1.1347	1.2322	1.1769	1.3373	1.5972	1.1703	0.004951	0.004951	0.004951
258	1.1729	1.4615	1.2167	1.4238	1.8775	1.204	0.48469	0.37751	0.49551	0.34946	1.1347	1.2322	1.1769	1.3373	1.5972	1.1703	0.0049312	0.0049312	0.0049312
259	1.1759	1.4721	1.2187	1.4281	1.8905	1.2052	0.48469	0.37751	0.49551	0.34946	1.1347	1.2322	1.1769	1.3373	1.5972	1.1703	0.0049114	0.0049114	0.0049114
260	1.1661	1.4583	1.2137	1.4211	1.8789	1.2014	0.4895	0.3763	0.49808	0.35141	1.1338	1.2259	1.1753	1.3368	1.5892	1.1682	0.0048916	0.0048916	0.0048916
261	1.171	1.467	1.2175	1.4211	1.8853	1.2042	0.4895	0.3763	0.49808	0.35141	1.1338	1.2259	1.1753	1.3368	1.5892	1.1682	0.0048718	0.0048718	0.0048718
262	1.1749	1.4725	1.2187	1.4249	1.8874	1.2056	0.4895	0.3763	0.49808	0.35141	1.1338	1.2259	1.1753	1.3368	1.5892	1.1682	0.004852	0.004852	0.004852
263	1.1665	1.4706	1.2132	1.4201	1.8924	1.201	0.4895	0.3763	0.49808	0.35141	1.1338	1.2259	1.1753	1.3368	1.5892	1.1682	0.0048322	0.0048322	0.0048322
264	1.1624	1.4538	1.2121	1.4184	1.8776	1.1996	0.4895	0.3763	0.49808	0.35141	1.1338	1.2259	1.1753	1.3368	1.5892	1.1682	0.0048124	0.0048124	0.0048124
265	1.1686	1.4644	1.2178	1.4158	1.8826	1.2048	0.4895	0.3763	0.49808	0.35141	1.1338	1.2259	1.1753	1.3368	1.5892	1.1682	0.0047926	0.0047926	0.0047926
266	1.1631	1.457	1.2118	1.4191	1.8761	1.2013	0.4895	0.3763	0.49808	0.35141	1.1338	1.2259	1.1753	1.3368	1.5892	1.1682	0.0047728	0.0047728	0.0047728
267	1.1717	1.4611	1.2153	1.4234	1.8857	1.2026	0.4895	0.3763	0.49808	0.35141	1.1338	1.2259	1.1753	1.3368	1.5892	1.1682	0.004753	0.004753	0.004753
268	1.1694	1.4607	1.2161	1.4221	1.8837	1.205	0.4895	0.3763	0.49808	0.35141	1.1338	1.2259	1.1753	1.3368	1.5892	1.1682	0.0047332	0.0047332	0.0047332
269	1.1649	1.4608	1.2143	1.4177	1.8848	1.2013	0.4895	0.3763	0.49808	0.35141	1.1338	1.2259	1.1753	1.3368	1.5892	1.1682	0.0047134	0.0047134	0.0047134
270	1.164	1.468	1.2133	1.414	1.8846	1.1994	0.4893	0.38116	0.50101	0.35338	1.1318	1.2216	1.1732	1.3352	1.5847	1.167	0.0046936	0.0046936	0.0046936
271	1.164	1.4481	1.2132	1.4175	1.8674	1.2006	0.4893	0.38116	0.50101	0.35338	1.1318	1.2216	1.1732	1.3352	1.5847	1.167	0.0046738	0.0046738	0.0046738
272	1.1657	1.4513	1.2141	1.4175	1.8717	1.2029	0.4893	0.38116	0.50101	0.35338	1.1318	1.2216	1.1732	1.3352	1.5847	1.167	0.004654	0.004654	0.004654
273	1.1669	1.4591	1.2133	1.4195	1.8831	1.201	0.4893	0.38116	0.50101	0.35338	1.1318	1.2216	1.1732	1.3352	1.5847	1.167	0.0046342	0.0046342	0.0046342
274	1.167	1.4545	1.2137	1.418	1.8742	1.2002	0.4893	0.38116	0.50101	0.35338	1.1318	1.2216	1.1732	1.3352	1.5847	1.167	0.0046144	0.0046144	0.0046144
275	1.1584	1.4416	1.2076	1.4124	1.8638	1.1967	0.4893	0.38116	0.50101	0.35338	1.1318	1.2216	1.1732	1.3352	1.5847	1.167	0.0045946	0.0045946	0.0045946
276	1.1662	1.4523	1.2119	1.4248	1.8751	1.1994	0.4893	0.38116	0.50101	0.35338	1.1318	1.2216	1.1732	1.3352	1.5847	1.167	0.0045748	0.0045748	0.0045748
277	1.1652	1.4551	1.2119	1.4184	1.8787	1.1991	0.4893	0.38116	0.50101	0.35338	1.1318	1.2216	1.1732	1.3352	1.5847	1.167	0.004555	0.004555	0.004555
278	1.1607	1.4513	1.2101	1.413	1.87	1.1983	0.4893	0.38116	0.50101	0.35338	1.1318	1.2216	1.1732	1.3352	1.5847	1.167	0.0045352	0.0045352	0.0045352
279	1.1662	1.4479	1.2123	1.4207	1.8664	1.1999	0.4893	0.38116	0.50101	0.35338	1.1318	1.2216	1.1732	1.3352	1.5847	1.167	0.0045154	0.0045154	0.0045154
280	1.1669	1.4492	1.2121	1.4221	1.874	1.1991	0.49078	0.38295	0.50386	0.35516	1.131	1.2174	1.172	1.3327	1.579	1.1654	0.0044956	0.0044956	0.0044956
281	1.17	1.4592	1.2155	1.4233	1.8818	1.2025	0.49078	0.38295	0.50386	0.35516	1.131	1.2174	1.172	1.3327	1.579	1.1654	0.0044758	0.0044758	0.0044758
282	1.1572	1.4398	1.2073	1.4115	1.8588	1.1973	0.49078	0.38295	0.50386	0.35516	1.131	1.2174	1.172	1.3327	1.579	1.1654	0.004456	0.004456	0.004456
283	1.166	1.4474	1.2115	1.4234	1.8694	1.1991	0.49078	0.38295	0.50386	0.35516	1.131	1.2174	1.172	1.3327	1.579	1.1654	0.0044362	0.0044362	0.0044362
284	1.164	1.4456	1.2116	1.4165	1.8593	1.1983	0.49078	0.38295	0.50386	0.35516	1.131	1.2174	1.172	1.3327	1.579	1.1654	0.0044164	0.0044164	0.0044164
285	1.1696	1.4524	1.2131	1.4219	1.8732	1.1987	0.49078	0.38295	0.50386	0.35516	1.131	1.2174	1.172	1.3327	1.579	1.1654	0.0043966	0.0043966	0.0043966
286	1.1608	1.44	1.2099	1.4164	1.8569	1.1966	0.49078	0.38295	0.50386	0.35516	1.131	1.2174	1.172	1.3327	1.579	1.1654	0.0043768	0.0043768	0.0043768
287	1.1571	1.4401	1.2078	1.4108	1.853	1.1958	0.49078	0.38295	0.50386	0.35516	1.131	1.2174	1.172	1.3327	1.579	1.1654	0.004357	0.004357	0.004357
288	1.1605	1.4538	1.2116	1.4111	1.8752	1.1973	0.49078	0.38295	0.50386	0.35516	1.131	1.2174	1.172	1.3327	1.579	1.1654	0.0043372	0.0043372	0.0043372
289	1.1656	1.4544	1.2083	1.4215	1.8746	1.1965	0.49078	0.38295	0.50386	0.35516	1.131	1.2174	1.172	1.3327	1.579	1.1654	0.0043174	0.0043174	0.0043174
290	1.1591	1.4471	1.2081	1.4103	1.8658	1.196	0.49813	0.38096	0.50426	0.35585	1.1294	1.2136	1.1703	1.3312	1.5751	1.1632	0.0042976	0.0042976	0.0042976
291	1.1624	1.441	1.2098	1.416	1.8606	1.1978	0.49813	0.38096	0.50426	0.35585	1.1294	1.2136	1.1703	1.3312	1.5751	1.1632	0.0042778	0.0042778	0.0042778
292	1.1605	1.4508	1.2101	1.411	1.8704	1.1976	0.49813	0.38096	0.50426	0.35585	1.1294	1.2136	1.1703	1.3312	1.5751	1.1632	0.004258	0.004258	0.004258
293	1.1572	1.4416	1.2094	1.4076	1.8616	1.1964	0.49813	0.38096	0.50426	0.35585	1.1294	1.2136	1.1703	1.3312	1.5751	1.1632	0.0042382	0.0042382	0.0042382
294	1.1596	1.4333	1.2058	1.4107	1.8485	1.1937	0.49813	0.38096	0.50426	0.35585	1.1294	1.2136	1.1703	1.3312	1.5751	1.1632	0.0042184	0.0042184	0.0042184
295	1.1645	1.4403	1.2106	1.4168	1.8573	1.1987	0.49813	0.38096	0.50426	0.35585	1.1294	1.2136	1.1703	1.3312	1.5751	1.1632	0.0041986	0.0041986	0.0041986
296	1.1567	1.4344	1.2072	1.4095	1.8532	1.1961	0.49813	0.38096	0.50426	0.35585	1.1294	1.2136	1.1703	1.3312	1.5751	1.1632	0.0041788	0.0041788	0.0041788
297	1.1588	1.4342	1.2104	1.4105	1.8512	1.1975	0.49813	0.38096	0.50426	0.35585	1.1294	1.2136	1.1703	1.3312	1.5751	1.1632	0.004159	0.004159	0.004159
298	1.158	1.4337	1.2086	1.4101	1.8521	1.1964	0.49813	0.38096	0.50426	0.35585	1.1294	1.2136	1.1703	1.3312	1.5751	1.1632	0.0041392	0.0041392	0.0041392
299	1.1603	1.4348	1.2119	1.4101	1.8521	1.199	0.49813	0.38096	0.50426	0.35585	1.1294	1.2136	1.1703	1.3312	1.5751	1.1632	0.0041194	0.0041194	0.0041194
300	1.162	1.4394	1.2068	1.418	1.8639	1.195	0.50219	0.38057	0.50682	0.35761	1.1276	1.2085	1.1686	1.331	1.5687	1.1615	0.0040996	0.0040996	0.0040996
301	1.158	1.4357	1.2083	1.408	1.8516	1.1956	0.50219	0.38057	0.50682	0.35761	1.1276	1.2085	1.1686	1.331	1.5687	1.1615	0.0040798	0.0040798	0.0040798
302	1.1556	1.4265	1.2035	1.4104	1.8417	1.1928	0.50219	0.38057	0.50682	0.35761	1.1276	1.2085	1.1686	1.331	1.5687	1.1615	0.00406	0.00406	0.00406
303	1.1584	1.4286	1.2083	1.4127	1.8516	1.1956	0.50219	0.38057	0.50682	0.35761	1.1276	1.2085	1.1686	1.331	1.5687	1.1615	0.0040402	0.0040402	0.0040402
304	1.1554	1.4287	1.2057	1.408	1.8477	1.1948	0.50219	0.38057	0.50682	0.35761	1.1276	1.2085	1.1686	1.331	1.5687	1.1615	0.0040204	0.0040204	0.0040204
305	1.1628	1.442	1.2102	1.4196	1.8641	1.198	0.50219	0.38057	0.50682	0.35761	1.1276	1.2085	1.1686	1.331	1.5687	1.1615	0.0040006	0.0040006	0.0040006
306	1.1559	1.422	1.2043	1.4098	1.8382	1.1919	0.50219	0.38057	0.50682	0.35761	1.1276	1.2085	1.1686	1.331	1.5687	1.1615	0.0039808	0.0039808	0.0039808
307	1.1567	1.4373	1.2046	1.4077	1.8583	1.1919	0.50219	0.38057	0.50682	0.35761	1.1276	1.2085	1.1686	1.331	1.5687	1.1615	0.003961	0.003961	0.003961
308	1.1553	1.4244	1.2068	1.4064	1.8489	1.1945	0.50219	0.38057	0.50682	0.35761	1.1276	1.2085	1.1686	1.331	1.5687	1.1615	0.0039412	0.0039412	0.0039412
309	1.1543	1.4296	1.2033	1.4033	1.844	1.1922	0.50219	0.38057	0.50682	0.35761	1.1276	1.2085	1.1686	1.331	1.5687	1.1615	0.0039214	0.0039214	0.0039214
310	1.1518	1.4217	1.2044	1.4041	1.8332	1.1914	0.49877	0.38523	0.50725	0.3582	1.1261	1.204	1.1669	1.3293	1.5637	1.1588	0.0039016	0.0039016	0.0039016
311	1.1544	1.424	1.2054	1.405	1.8451	1.1925	0.49877	0.38523	0.50725	0.3582	1.1261	1.204	1.1669	1.3293	1.5637	1.1588	0.0038818	0.0038818	0.0038818
312	1.1632	1.4184	1.2053	1.424	1.8438	1.1929	0.49877	0.38523	0.50725	0.3582	1.1261	1.204	1.1669	1.3293	1.5637	1.1588	0.003862	0.003862	0.003862
313	1.1589	1.4191	1.2067	1.4134	1.8382	1.1936	0.49877	0.38523	0.50725	0.3582	1.1261	1.204	1.1669	1.3293	1.5637	1.1588	0.0038422	0.0038422	0.0038422
314	1.1561	1.4217	1.206	1.4081	1.8385	1.1936	0.49877	0.38523	0.50725	0.3582	1.1261	1.204	1.1669	1.3293	1.5637	1.1588	0.0038224	0.0038224	0.0038224
315	1.1494	1.4205	1.2009	1.4017	1.8381	1.187	0.49877	0.38523	0.50725	0.3582	1.1261	1.204	1.1669	1.3293	1.5637	1.1588	0.0038026	0.0038026	0.0038026
316	1.1521	1.4212	1.2042	1.4049	1.8428	1.1924	0.49877	0.38523	0.50725	0.3582	1.1261	1.204	1.1669	1.3293	1.5637	1.1588	0.0037828	0.0037828	0.0037828
317	1.1491	1.4229	1.2042	1.4032	1.8438	1.1912	0.49877	0.38523	0.50725	0.3582	1.1261	1.204	1.1669	1.3293	1.5637	1.1588	0.003763	0.003763	0.003763
318	1.1516	1.4205	1.2048	1.4046	1.8376	1.1925	0.49877	0.38523	0.50725	0.3582	1.1261	1.204	1.1669	1.3293	1.5637	1.1588	0.0037432	0.0037432	0.0037432
319	1.1511	1.4252	1.2046	1.4044	1.845	1.1919	0.49877	0.38523	0.50725	0.3582	1.1261	1.204	1.1669	1.3293	1.5637	1.1588	0.0037234	0.0037234	0.0037234
320	1.1511	1.4101	1.2001	1.4034	1.8268	1.1899	0.50031	0.38551	0.51006	0.3605	1.1246	1.2006	1.1653	1.3263	1.5606	1.1566	0.0037036	0.0037036	0.0037036
321	1.1542	1.4173	1.2041	1.4071	1.8384	1.191	0.50031	0.38551	0.51006	0.3605	1.1246	1.2006	1.1653	1.3263	1.5606	1.1566	0.0036838	0.0036838	0.0036838
322	1.1536	1.414	1.2023	1.4088	1.833	1.1906	0.50031	0.38551	0.51006	0.3605	1.1246	1.2006	1.1653	1.3263	1.5606	1.1566	0.003664	0.003664	0.003664
323	1.1555	1.4174	1.2028	1.4112	1.8359	1.1886	0.50031	0.38551	0.51006	0.3605	1.1246	1.2006	1.1653	1.3263	1.5606	1.1566	0.0036442	0.0036442	0.0036442
324	1.1492	1.4138	1.2022	1.4017	1.8313	1.1902	0.50031	0.38551	0.51006	0.3605	1.1246	1.2006	1.1653	1.3263	1.5606	1.1566	0.0036244	0.0036244	0.0036244
325	1.1528	1.4126	1.2025	1.4076	1.8361	1.1902	0.50031	0.38551	0.51006	0.3605	1.1246	1.2006	1.1653	1.3263	1.5606	1.1566	0.0036046	0.0036046	0.0036046
326	1.1505	1.419	1.2024	1.4	1.8369	1.1893	0.50031	0.38551	0.51006	0.3605	1.1246	1.2006	1.1653	1.3263	1.5606	1.1566	0.0035848	0.0035848	0.0035848
327	1.1439	1.416	1.2018	1.3989	1.8335	1.1922	0.50031	0.38551	0.51006	0.3605	1.1246	1.2006	1.1653	1.3263	1.5606	1.1566	0.003565	0.003565	0.003565
328	1.1385	1.4099	1.1996	1.3865	1.8223	1.188	0.50031	0.38551	0.51006	0.3605	1.1246	1.2006	1.1653	1.3263	1.5606	1.1566	0.0035452	0.0035452	0.0035452
329	1.1437	1.4027	1.1997	1.3928	1.8153	1.1886	0.50031	0.38551	0.51006	0.3605	1.1246	1.2006	1.1653	1.3263	1.5606	1.1566	0.0035254	0.0035254	0.0035254
330	1.1455	1.3998	1.1991	1.399	1.8217	1.1871	0.50712	0.38368	0.51143	0.36181	1.123	1.197	1.1636	1.3248	1.5577	1.1557	0.0035056	0.0035056	0.0035056
331	1.147	1.4099	1.1989	1.3978	1.8283	1.1865	0.50712	0.38368	0.51143	0.36181	1.123	1.197	1.1636	1.3248	1.5577	1.1557	0.0034858	0.0034858	0.0034858
332	1.1494	1.4167	1.2007	1.407	1.8358	1.1894	0.50712	0.38368	0.51143	0.36181	1.123	1.197	1.1636	1.3248	1.5577	1.1557	0.003466	0.003466	0.003466
333	1.155	1.4131	1.2025	1.4078	1.8336	1.1903	0.50712	0.38368	0.51143	0.36181	1.123	1.197	1.1636	1.3248	1.5577	1.1557	0.0034462	0.0034462	0.0034462
334	1.1411	1.4019	1.1985	1.3907	1.818	1.1865	0.50712	0.38368	0.51143	0.36181	1.123	1.197	1.1636	1.3248	1.5577	1.1557	0.0034264	0.0034264	0.0034264
335	1.145	1.3995	1.1975	1.3964	1.811	1.1851	0.50712	0.38368	0.51143	0.36181	1.123	1.197	1.1636	1.3248	1.5577	1.1557	0.0034066	0.0034066	0.0034066
336	1.1497	1.4049	1.1968	1.4057	1.8259	1.1849	0.50712	0.38368	0.51143	0.36181	1.123	1.197	1.1636	1.3248	1.5577	1.1557	0.0033868	0.0033868	0.0033868
337	1.1476	1.4045	1.1975	1.4003	1.8232	1.1862	0.50712	0.38368	0.51143	0.36181	1.123	1.197	1.1636	1.3248	1.5577	1.1557	0.003367	0.003367	0.003367
338	1.1523	1.4034	1.2011	1.4054	1.8251	1.1879	0.50712	0.38368	0.51143	0.36181	1.123	1.197	1.1636	1.3248	1.5577	1.1557	0.0033472	0.0033472	0.0033472
339	1.1473	1.3979	1.1975	1.4049	1.8174	1.1872	0.50712	0.38368	0.51143	0.36181	1.123	1.197	1.1636	1.3248	1.5577	1.1557	0.0033274	0.0033274	0.0033274
340	1.1423	1.3949	1.1962	1.3925	1.8104	1.1864	0.50845	0.38469	0.51269	0.36279	1.1214	1.1925	1.1621	1.322	1.5559	1.1533	0.0033076	0.0033076	0.0033076
341	1.1459	1.4016	1.199	1.3984	1.8248	1.1858	0.50845	0.38469	0.51269	0.36279	1.1214	1.1925	1.1621	1.322	1.5559	1.1533	0.0032878	0.0032878	0.0032878
342	1.1468	1.4011	1.1988	1.4029	1.8221	1.1857	0.50845	0.38469	0.51269	0.36279	1.1214	1.1925	1.1621	1.322	1.5559	1.1533	0.003268	0.003268	0.003268
343	1.1409	1.3985	1.1944	1.3941	1.8149	1.1846	0.50845	0.38469	0.51269	0.36279	1.1214	1.1925	1.1621	1.322	1.5559	1.1533	0.0032482	0.0032482	0.0032482
344	1.144	1.3992	1.1956	1.3951	1.8176	1.1848	0.50845	0.38469	0.51269	0.36279	1.1214	1.1925	1.1621	1.322	1.5559	1.1533	0.0032284	0.0032284	0.0032284
345	1.1511	1.3947	1.1948	1.4069	1.8103	1.1839	0.50845	0.38469	0.51269	0.36279	1.1214	1.1925	1.1621	1.322	1.5559	1.1533	0.0032086	0.0032086	0.0032086
346	1.1381	1.3991	1.1955	1.3921	1.815	1.1843	0.50845	0.38469	0.51269	0.36279	1.1214	1.1925	1.1621	1.322	1.5559	1.1533	0.0031888	0.0031888	0.0031888
347	1.1459	1.4032	1.1986	1.3996	1.8171	1.1854	0.50845	0.38469	0.51269	0.36279	1.1214	1.1925	1.1621	1.322	1.5559	1.1533	0.003169	0.003169	0.003169
348	1.1365	1.3921	1.1931	1.3888	1.8081	1.1825	0.50845	0.38469	0.51269	0.36279	1.1214	1.1925	1.1621	1.322	1.5559	1.1533	0.0031492	0.0031492	0.0031492
349	1.1447	1.3919	1.1947	1.4037	1.8104	1.1842	0.50845	0.38469	0.51269	0.36279	1.1214	1.1925	1.1621	1.322	1.5559	1.1533	0.0031294	0.0031294	0.0031294
350	1.1412	1.3924	1.1949	1.391	1.8116	1.184	0.50079	0.3882	0.51468	0.36429	1.1193	1.1888	1.1603	1.3217	1.5517	1.1532	0.0031096	0.0031096	0.0031096
351	1.1387	1.3857	1.1937	1.3933	1.8016	1.183	0.50079	0.3882	0.51468	0.36429	1.1193	1.1888	1.1603	1.3217	1.5517	1.1532	0.0030898	0.0030898	0.0030898
352	1.1449	1.3944	1.1969	1.3975	1.8105	1.1849	0.50079	0.3882	0.51468	0.36429	1.1193	1.1888	1.1603	1.3217	1.5517	1.1532	0.00307	0.00307	0.00307
353	1.1396	1.3899	1.1953	1.39	1.8074	1.1831	0.50079	0.3882	0.51468	0.36429	1.1193	1.1888	1.1603	1.3217	1.5517	1.1532	0.0030502	0.0030502	0.0030502
354	1.1438	1.3903	1.1966	1.3984	1.8102	1.1845	0.50079	0.3882	0.51468	0.36429	1.1193	1.1888	1.1603	1.3217	1.5517	1.1532	0.0030304	0.0030304	0.0030304
355	1.1389	1.3915	1.1933	1.3872	1.8064	1.182	0.50079	0.3882	0.51468	0.36429	1.1193	1.1888	1.1603	1.3217	1.5517	1.1532	0.0030106	0.0030106	0.0030106
356	1.1457	1.3931	1.1978	1.3938	1.8113	1.1847	0.50079	0.3882	0.51468	0.36429	1.1193	1.1888	1.1603	1.3217	1.5517	1.1532	0.0029908	0.0029908	0.0029908
357	1.1413	1.3803	1.1932	1.3915	1.7948	1.1814	0.50079	0.3882	0.51468	0.36429	1.1193	1.1888	1.1603	1.3217	1.5517	1.1532	0.002971	0.002971	0.002971
358	1.1405	1.3828	1.1939	1.3946	1.7981	1.1821	0.50079	0.3882	0.51468	0.36429	1.1193	1.1888	1.1603	1.3217	1.5517	1.1532	0.0029512	0.0029512	0.0029512
359	1.1446	1.3916	1.1952	1.3961	1.8093	1.1825	0.50079	0.3882	0.51468	0.36429	1.1193	1.1888	1.1603	1.3217	1.5517	1.1532	0.0029314	0.0029314	0.0029314
360	1.1397	1.3781	1.1944	1.391	1.794	1.1833	0.49968	0.38925	0.51616	0.366	1.1178	1.1853	1.1588	1.3211	1.5474	1.1518	0.0029116	0.0029116	0.0029116
361	1.1361	1.3749	1.1913	1.3909	1.792	1.1809	0.49968	0.38925	0.51616	0.366	1.1178	1.1853	1.1588	1.3211	1.5474	1.1518	0.0028918	0.0028918	0.0028918
362	1.1447	1.3884	1.1955	1.3975	1.81	1.1831	0.49968	0.38925	0.51616	0.366	1.1178	1.1853	1.1588	1.3211	1.5474	1.1518	0.002872	0.002872	0.002872
363	1.1394	1.3824	1.1913	1.3946	1.7939	1.1799	0.49968	0.38925	0.51616	0.366	1.1178	1.1853	1.1588	1.3211	1.5474	1.1518	0.0028522	0.0028522	0.0028522
364	1.1372	1.3817	1.1936	1.3936	1.799	1.1828	0.49968	0.38925	0.51616	0.366	1.1178	1.1853	1.1588	1.3211	1.5474	1.1518	0.0028324	0.0028324	0.0028324
365	1.1338	1.3798	1.1916	1.385	1.7899	1.1811	0.49968	0.38925	0.51616	0.366	1.1178	1.1853	1.1588	1.3211	1.5474	1.1518	0.0028126	0.0028126	0.0028126
366	1.1342	1.3795	1.1889	1.3864	1.7934	1.1788	0.49968	0.38925	0.51616	0.366	1.1178	1.1853	1.1588	1.3211	1.5474	1.1518	0.0027928	0.0027928	0.0027928
367	1.1364	1.3733	1.1918	1.3902	1.7879	1.1797	0.49968	0.38925	0.51616	0.366	1.1178	1.1853	1.1588	1.3211	1.5474	1.1518	0.002773	0.002773	0.002773
368	1.1384	1.3782	1.1941	1.3857	1.795	1.1816	0.49968	0.38925	0.51616	0.366	1.1178	1.1853	1.1588	1.3211	1.5474	1.1518	0.0027532	0.0027532	0.0027532
369	1.1302	1.3716	1.1884	1.3821	1.7847	1.1776	0.49968	0.38925	0.51616	0.366	1.1178	1.1853	1.1588	1.3211	1.5474	1.1518	0.0027334	0.0027334	0.0027334
370	1.1371	1.3776	1.1903	1.3882	1.7935	1.1783	0.50006	0.39169	0.51819	0.36796	1.1162	1.1817	1.1573	1.3193	1.5433	1.1494	0.0027136	0.0027136	0.0027136
371	1.1354	1.3684	1.1915	1.388	1.7852	1.1785	0.50006	0.39169	0.51819	0.36796	1.1162	1.1817	1.1573	1.3193	1.5433	1.1494	0.0026938	0.0026938	0.0026938
372	1.1386	1.3759	1.1908	1.3902	1.7907	1.1791	0.50006	0.39169	0.51819	0.36796	1.1162	1.1817	1.1573	1.3193	1.5433	1.1494	0.002674	0.002674	0.002674
373	1.1286	1.3677	1.1883	1.3813	1.7802	1.1775	0.50006	0.39169	0.51819	0.36796	1.1162	1.1817	1.1573	1.3193	1.5433	1.1494	0.0026542	0.0026542	0.0026542
374	1.1356	1.3584	1.1867	1.3868	1.7768	1.1754	0.50006	0.39169	0.51819	0.36796	1.1162	1.1817	1.1573	1.3193	1.5433	1.1494	0.0026344	0.0026344	0.0026344
375	1.1339	1.368	1.1894	1.3851	1.7847	1.1781	0.50006	0.39169	0.51819	0.36796	1.1162	1.1817	1.1573	1.3193	1.5433	1.1494	0.0026146	0.0026146	0.0026146
376	1.1304	1.3638	1.1888	1.3784	1.7763	1.1776	0.50006	0.39169	0.51819	0.36796	1.1162	1.1817	1.1573	1.3193	1.5433	1.1494	0.0025948	0.0025948	0.0025948
377	1.1282	1.374	1.1864	1.3851	1.7897	1.1761	0.50006	0.39169	0.51819	0.36796	1.1162	1.1817	1.1573	1.3193	1.5433	1.1494	0.002575	0.002575	0.002575
378	1.133	1.3662	1.1913	1.3843	1.778	1.1805	0.50006	0.39169	0.51819	0.36796	1.1162	1.1817	1.1573	1.3193	1.5433	1.1494	0.0025552	0.0025552	0.0025552
379	1.1289	1.3691	1.1875	1.3807	1.779	1.1777	0.50006	0.39169	0.51819	0.36796	1.1162	1.1817	1.1573	1.3193	1.5433	1.1494	0.0025354	0.0025354	0.0025354
380	1.1359	1.3705	1.1896	1.388	1.7875	1.178	0.49546	0.39725	0.51973	0.36857	1.1144	1.1787	1.1561	1.3185	1.5392	1.1491	0.0025156	0.0025156	0.0025156
381	1.1241	1.3517	1.1839	1.3812	1.7697	1.1736	0.49546	0.39725	0.51973	0.36857	1.1144	1.1787	1.1561	1.3185	1.5392	1.1491	0.0024958	0.0024958	0.0024958
382	1.1361	1.3606	1.1878	1.3901	1.7771	1.1747	0.49546	0.39725	0.51973	0.36857	1.1144	1.1787	1.1561	1.3185	1.5392	1.1491	0.002476	0.002476	0.002476
383	1.1319	1.3601	1.1851	1.3877	1.7727	1.1753	0.49546	0.39725	0.51973	0.36857	1.1144	1.1787	1.1561	1.3185	1.5392	1.1491	0.0024562	0.0024562	0.0024562
384	1.1298	1.3631	1.1858	1.3846	1.7774	1.1756	0.49546	0.39725	0.51973	0.36857	1.1144	1.1787	1.1561	1.3185	1.5392	1.1491	0.0024364	0.0024364	0.0024364
385	1.1352	1.364	1.1861	1.3873	1.782	1.1739	0.49546	0.39725	0.51973	0.36857	1.1144	1.1787	1.1561	1.3185	1.5392	1.1491	0.0024166	0.0024166	0.0024166
386	1.1269	1.3582	1.1864	1.3741	1.7676	1.1739	0.49546	0.39725	0.51973	0.36857	1.1144	1.1787	1.1561	1.3185	1.5392	1.1491	0.0023968	0.0023968	0.0023968
387	1.1299	1.3529	1.1857	1.3796	1.7653	1.1743	0.49546	0.39725	0.51973	0.36857	1.1144	1.1787	1.1561	1.3185	1.5392	1.1491	0.002377	0.002377	0.002377
388	1.129	1.3542	1.1858	1.3819	1.774	1.1758	0.49546	0.39725	0.51973	0.36857	1.1144	1.1787	1.1561	1.3185	1.5392	1.1491	0.0023572	0.0023572	0.0023572
389	1.1307	1.3487	1.1845	1.3885	1.7649	1.1734	0.49546	0.39725	0.51973	0.36857	1.1144	1.1787	1.1561	1.3185	1.5392	1.1491	0.0023374	0.0023374	0.0023374
390	1.1202	1.343	1.1812	1.3742	1.7603	1.1701	0.49673	0.40061	0.52124	0.36975	1.1135	1.1749	1.1552	1.3171	1.5349	1.1463	0.0023176	0.0023176	0.0023176
391	1.1267	1.3496	1.1833	1.3821	1.7644	1.1722	0.49673	0.40061	0.52124	0.36975	1.1135	1.1749	1.1552	1.3171	1.5349	1.1463	0.0022978	0.0022978	0.0022978
392	1.1308	1.3441	1.1839	1.3843	1.7587	1.1733	0.49673	0.40061	0.52124	0.36975	1.1135	1.1749	1.1552	1.3171	1.5349	1.1463	0.002278	0.002278	0.002278
393	1.121	1.3485	1.1842	1.3716	1.7576	1.1723	0.49673	0.40061	0.52124	0.36975	1.1135	1.1749	1.1552	1.3171	1.5349	1.1463	0.0022582	0.0022582	0.0022582
394	1.1273	1.3407	1.1839	1.3809	1.7556	1.173	0.49673	0.40061	0.52124	0.36975	1.1135	1.1749	1.1552	1.3171	1.5349	1.1463	0.0022384	0.0022384	0.0022384
395	1.1259	1.341	1.1806	1.3771	1.7536	1.1706	0.49673	0.40061	0.52124	0.36975	1.1135	1.1749	1.1552	1.3171	1.5349	1.1463	0.0022186	0.0022186	0.0022186
396	1.1243	1.3522	1.1822	1.3814	1.7698	1.1727	0.49673	0.40061	0.52124	0.36975	1.1135	1.1749	1.1552	1.3171	1.5349	1.1463	0.0021988	0.0021988	0.0021988
397	1.1221	1.3504	1.181	1.374	1.7585	1.1696	0.49673	0.40061	0.52124	0.36975	1.1135	1.1749	1.1552	1.3171	1.5349	1.1463	0.002179	0.002179	0.002179
398	1.1293	1.3544	1.1845	1.3858	1.7724	1.1735	0.49673	0.40061	0.52124	0.36975	1.1135	1.1749	1.1552	1.3171	1.5349	1.1463	0.0021592	0.0021592	0.0021592
399	1.1201	1.3398	1.1805	1.3725	1.7519	1.1705	0.49673	0.40061	0.52124	0.36975	1.1135	1.1749	1.1552	1.3171	1.5349	1.1463	0.0021394	0.0021394	0.0021394
400	1.1238	1.3459	1.1813	1.3757	1.7619	1.1708	0.50247	0.39704	0.52288	0.3717	1.1114	1.1709	1.1529	1.3164	1.53	1.1444	0.0021196	0.0021196	0.0021196
401	1.1228	1.3347	1.1792	1.3795	1.7489	1.1695	0.50247	0.39704	0.52288	0.3717	1.1114	1.1709	1.1529	1.3164	1.53	1.1444	0.0020998	0.0020998	0.0020998
402	1.12	1.3481	1.1813	1.3725	1.7599	1.1707	0.50247	0.39704	0.52288	0.3717	1.1114	1.1709	1.1529	1.3164	1.53	1.1444	0.00208	0.00208	0.00208
403	1.1192	1.3392	1.1813	1.3704	1.7501	1.1713	0.50247	0.39704	0.52288	0.3717	1.1114	1.1709	1.1529	1.3164	1.53	1.1444	0.0020602	0.0020602	0.0020602
404	1.1196	1.3428	1.1795	1.3756	1.7536	1.1704	0.50247	0.39704	0.52288	0.3717	1.1114	1.1709	1.1529	1.3164	1.53	1.1444	0.0020404	0.0020404	0.0020404
405	1.1281	1.3359	1.1793	1.3808	1.7478	1.1689	0.50247	0.39704	0.52288	0.3717	1.1114	1.1709	1.1529	1.3164	1.53	1.1444	0.0020206	0.0020206	0.0020206
406	1.1199	1.3287	1.1791	1.3716	1.7437	1.1686	0.50247	0.39704	0.52288	0.3717	1.1114	1.1709	1.1529	1.3164	1.53	1.1444	0.0020008	0.0020008	0.0020008
407	1.1152	1.3318	1.1775	1.3674	1.7433	1.1661	0.50247	0.39704	0.52288	0.3717	1.1114	1.1709	1.1529	1.3164	1.53	1.1444	0.001981	0.001981	0.001981
408	1.1145	1.3341	1.1764	1.3645	1.7412	1.1657	0.50247	0.39704	0.52288	0.3717	1.1114	1.1709	1.1529	1.3164	1.53	1.1444	0.0019612	0.0019612	0.0019612
409	1.1122	1.3257	1.1756	1.3615	1.7378	1.1658	0.50247	0.39704	0.52288	0.3717	1.1114	1.1709	1.1529	1.3164	1.53	1.1444	0.0019414	0.0019414	0.0019414
410	1.1156	1.3356	1.1761	1.3726	1.7519	1.1675	0.50438	0.39835	0.5255	0.37333	1.1097	1.1671	1.1512	1.3156	1.5258	1.1439	0.0019216	0.0019216	0.0019216
411	1.1214	1.3283	1.1755	1.3776	1.7414	1.1659	0.50438	0.39835	0.5255	0.37333	1.1097	1.1671	1.1512	1.3156	1.5258	1.1439	0.0019018	0.0019018	0.0019018
412	1.1187	1.3294	1.1783	1.371	1.742	1.1689	0.50438	0.39835	0.5255	0.37333	1.1097	1.1671	1.1512	1.3156	1.5258	1.1439	0.001882	0.001882	0.001882
413	1.1258	1.3372	1.1812	1.3811	1.7528	1.1693	0.50438	0.39835	0.5255	0.37333	1.1097	1.1671	1.1512	1.3156	1.5258	1.1439	0.0018622	0.0018622	0.0018622
414	1.1201	1.3345	1.1781	1.3773	1.7477	1.1657	0.50438	0.39835	0.5255	0.37333	1.1097	1.1671	1.1512	1.3156	1.5258	1.1439	0.0018424	0.0018424	0.0018424
415	1.1203	1.3346	1.1786	1.3728	1.7474	1.1669	0.50438	0.39835	0.5255	0.37333	1.1097	1.1671	1.1512	1.3156	1.5258	1.1439	0.0018226	0.0018226	0.0018226
416	1.1162	1.3204	1.1741	1.3711	1.7333	1.1629	0.50438	0.39835	0.5255	0.37333	1.1097	1.1671	1.1512	1.3156	1.5258	1.1439	0.0018028	0.0018028	0.0018028
417	1.1127	1.3159	1.1778	1.3588	1.7259	1.1682	0.50438	0.39835	0.5255	0.37333	1.1097	1.1671	1.1512	1.3156	1.5258	1.1439	0.001783	0.001783	0.001783
418	1.1222	1.3319	1.1815	1.3729	1.7456	1.171	0.50438	0.39835	0.5255	0.37333	1.1097	1.1671	1.1512	1.3156	1.5258	1.1439	0.0017632	0.0017632	0.0017632
419	1.1132	1.326	1.1762	1.3628	1.7384	1.1655	0.50438	0.39835	0.5255	0.37333	1.1097	1.1671	1.1512	1.3156	1.5258	1.1439	0.0017434	0.0017434	0.0017434
420	1.1191	1.3218	1.1761	1.3759	1.7348	1.1658	0.50983	0.39728	0.52666	0.3742	1.1089	1.1633	1.1501	1.3136	1.5237	1.1416	0.0017236	0.0017236	0.0017236
421	1.118	1.3211	1.1756	1.3707	1.7331	1.1652	0.50983	0.39728	0.52666	0.3742	1.1089	1.1633	1.1501	1.3136	1.5237	1.1416	0.0017038	0.0017038	0.0017038
422	1.1136	1.3165	1.1745	1.3649	1.7271	1.1642	0.50983	0.39728	0.52666	0.3742	1.1089	1.1633	1.1501	1.3136	1.5237	1.1416	0.001684	0.001684	0.001684
423	1.1085	1.3155	1.1751	1.3624	1.724	1.165	0.50983	0.39728	0.52666	0.3742	1.1089	1.1633	1.1501	1.3136	1.5237	1.1416	0.0016642	0.0016642	0.0016642
424	1.1043	1.315	1.1715	1.3532	1.7252	1.1625	0.50983	0.39728	0.52666	0.3742	1.1089	1.1633	1.1501	1.3136	1.5237	1.1416	0.0016444	0.0016444	0.0016444
425	1.1148	1.309	1.1742	1.3715	1.7241	1.1638	0.50983	0.39728	0.52666	0.3742	1.1089	1.1633	1.1501	1.3136	1.5237	1.1416	0.0016246	0.0016246	0.0016246
426	1.1145	1.3051	1.1697	1.3741	1.7174	1.1593	0.50983	0.39728	0.52666	0.3742	1.1089	1.1633	1.1501	1.3136	1.5237	1.1416	0.0016048	0.0016048	0.0016048
427	1.1132	1.3113	1.1725	1.3689	1.7217	1.1626	0.50983	0.39728	0.52666	0.3742	1.1089	1.1633	1.1501	1.3136	1.5237	1.1416	0.001585	0.001585	0.001585
428	1.1061	1.2951	1.1695	1.3586	1.7023	1.1602	0.50983	0.39728	0.52666	0.3742	1.1089	1.1633	1.1501	1.3136	1.5237	1.1416	0.0015652	0.0015652	0.0015652
429	1.1065	1.308	1.1721	1.3593	1.718	1.1643	0.50983	0.39728	0.52666	0.3742	1.1089	1.1633	1.1501	1.3136	1.5237	1.1416	0.0015454	0.0015454	0.0015454
430	1.1068	1.3091	1.1703	1.3588	1.7146	1.1609	0.51221	0.3955	0.52727	0.3749	1.1079	1.1598	1.1486	1.3112	1.5195	1.1405	0.0015256	0.0015256	0.0015256
431	1.1112	1.314	1.1748	1.3577	1.7247	1.1644	0.51221	0.3955	0.52727	0.3749	1.1079	1.1598	1.1486	1.3112	1.5195	1.1405	0.0015058	0.0015058	0.0015058
432	1.104	1.3014	1.1703	1.3538	1.7093	1.1594	0.51221	0.3955	0.52727	0.3749	1.1079	1.1598	1.1486	1.3112	1.5195	1.1405	0.001486	0.001486	0.001486
433	1.1104	1.3037	1.1711	1.3626	1.7114	1.16	0.51221	0.3955	0.52727	0.3749	1.1079	1.1598	1.1486	1.3112	1.5195	1.1405	0.0014662	0.0014662	0.0014662
434	1.111	1.3088	1.1703	1.3642	1.7193	1.1606	0.51221	0.3955	0.52727	0.3749	1.1079	1.1598	1.1486	1.3112	1.5195	1.1405	0.0014464	0.0014464	0.0014464
435	1.1071	1.2975	1.1688	1.3602	1.7045	1.1591	0.51221	0.3955	0.52727	0.3749	1.1079	1.1598	1.1486	1.3112	1.5195	1.1405	0.0014266	0.0014266	0.0014266
436	1.1021	1.3006	1.1689	1.3525	1.7053	1.1592	0.51221	0.3955	0.52727	0.3749	1.1079	1.1598	1.1486	1.3112	1.5195	1.1405	0.0014068	0.0014068	0.0014068
437	1.1072	1.3038	1.1704	1.364	1.719	1.1593	0.51221	0.3955	0.52727	0.3749	1.1079	1.1598	1.1486	1.3112	1.5195	1.1405	0.001387	0.001387	0.001387
438	1.1057	1.2991	1.1713	1.3606	1.7089	1.1594	0.51221	0.3955	0.52727	0.3749	1.1079	1.1598	1.1486	1.3112	1.5195	1.1405	0.0013672	0.0013672	0.0013672
439	1.1017	1.292	1.1686	1.3556	1.6945	1.1594	0.51221	0.3955	0.52727	0.3749	1.1079	1.1598	1.1486	1.3112	1.5195	1.1405	0.0013474	0.0013474	0.0013474
440	1.1061	1.292	1.1705	1.3583	1.7058	1.1603	0.50734	0.40211	0.52897	0.37648	1.1063	1.1569	1.1472	1.3099	1.5151	1.1387	0.0013276	0.0013276	0.0013276
441	1.0982	1.2911	1.1648	1.351	1.6949	1.1544	0.50734	0.40211	0.52897	0.37648	1.1063	1.1569	1.1472	1.3099	1.5151	1.1387	0.0013078	0.0013078	0.0013078
442	1.1071	1.2831	1.1683	1.3592	1.6911	1.1584	0.50734	0.40211	0.52897	0.37648	1.1063	1.1569	1.1472	1.3099	1.5151	1.1387	0.001288	0.001288	0.001288
443	1.0999	1.2869	1.1677	1.3578	1.6967	1.1596	0.50734	0.40211	0.52897	0.37648	1.1063	1.1569	1.1472	1.3099	1.5151	1.1387	0.0012682	0.0012682	0.0012682
444	1.1028	1.2873	1.1658	1.3528	1.6974	1.1552	0.50734	0.40211	0.52897	0.37648	1.1063	1.1569	1.1472	1.3099	1.5151	1.1387	0.0012484	0.0012484	0.0012484
445	1.1027	1.2849	1.1677	1.3527	1.6976	1.1568	0.50734	0.40211	0.52897	0.37648	1.1063	1.1569	1.1472	1.3099	1.5151	1.1387	0.0012286	0.0012286	0.0012286
446	1.0927	1.2853	1.1645	1.3442	1.6868	1.1549	0.50734	0.40211	0.52897	0.37648	1.1063	1.1569	1.1472	1.3099	1.5151	1.1387	0.0012088	0.0012088	0.0012088
447	1.0981	1.2882	1.1669	1.35	1.6971	1.1567	0.50734	0.40211	0.52897	0.37648	1.1063	1.1569	1.1472	1.3099	1.5151	1.1387	0.001189	0.001189	0.001189
448	1.0944	1.283	1.167	1.344	1.6876	1.1575	0.50734	0.40211	0.52897	0.37648	1.1063	1.1569	1.1472	1.3099	1.5151	1.1387	0.0011692	0.0011692	0.0011692
449	1.0974	1.2826	1.1636	1.3492	1.6894	1.1537	0.50734	0.40211	0.52897	0.37648	1.1063	1.1569	1.1472	1.3099	1.5151	1.1387	0.0011494	0.0011494	0.0011494
450	1.0877	1.2761	1.1618	1.341	1.682	1.1532	0.50504	0.40419	0.53071	0.37812	1.1049	1.1535	1.1462	1.308	1.512	1.1374	0.0011296	0.0011296	0.0011296
451	1.0982	1.2836	1.1655	1.3462	1.6908	1.1535	0.50504	0.40419	0.53071	0.37812	1.1049	1.1535	1.1462	1.308	1.512	1.1374	0.0011098	0.0011098	0.0011098
452	1.0937	1.2712	1.1634	1.3477	1.6778	1.1546	0.50504	0.40419	0.53071	0.37812	1.1049	1.1535	1.1462	1.308	1.512	1.1374	0.00109	0.00109	0.00109
453	1.0959	1.2664	1.1605	1.3505	1.675	1.1509	0.50504	0.40419	0.53071	0.37812	1.1049	1.1535	1.1462	1.308	1.512	1.1374	0.0010702	0.0010702	0.0010702
454	1.0943	1.2742	1.1606	1.348	1.6791	1.1515	0.50504	0.40419	0.53071	0.37812	1.1049	1.1535	1.1462	1.308	1.512	1.1374	0.0010504	0.0010504	0.0010504
455	1.0961	1.2675	1.1592	1.3502	1.6751	1.1486	0.50504	0.40419	0.53071	0.37812	1.1049	1.1535	1.1462	1.308	1.512	1.1374	0.0010306	0.0010306	0.0010306
456	1.0902	1.2625	1.1576	1.3418	1.6665	1.1489	0.50504	0.40419	0.53071	0.37812	1.1049	1.1535	1.1462	1.308	1.512	1.1374	0.0010108	0.0010108	0.0010108
457	1.0938	1.2692	1.1599	1.3485	1.6779	1.1503	0.50504	0.40419	0.53071	0.37812	1.1049	1.1535	1.1462	1.308	1.512	1.1374	0.000991	0.000991	0.000991
458	1.0956	1.2657	1.1608	1.3493	1.6755	1.1515	0.50504	0.40419	0.53071	0.37812	1.1049	1.1535	1.1462	1.308	1.512	1.1374	0.0009712	0.0009712	0.0009712
459	1.1001	1.2728	1.1637	1.3531	1.6824	1.1541	0.50504	0.40419	0.53071	0.37812	1.1049	1.1535	1.1462	1.308	1.512	1.1374	0.0009514	0.0009514	0.0009514
460	1.0882	1.2571	1.1589	1.3365	1.6615	1.148	0.51275	0.40204	0.53092	0.37826	1.1032	1.1512	1.1443	1.3063	1.5089	1.1356	0.0009316	0.0009316	0.0009316
461	1.0951	1.262	1.1614	1.3445	1.6654	1.1502	0.51275	0.40204	0.53092	0.37826	1.1032	1.1512	1.1443	1.3063	1.5089	1.1356	0.0009118	0.0009118	0.0009118
462	1.0909	1.2598	1.1587	1.3429	1.6659	1.1491	0.51275	0.40204	0.53092	0.37826	1.1032	1.1512	1.1443	1.3063	1.5089	1.1356	0.000892	0.000892	0.000892
463	1.0885	1.2563	1.1593	1.3408	1.6592	1.1502	0.51275	0.40204	0.53092	0.37826	1.1032	1.1512	1.1443	1.3063	1.5089	1.1356	0.0008722	0.0008722	0.0008722
464	1.0858	1.2523	1.1555	1.3394	1.6554	1.1468	0.51275	0.40204	0.53092	0.37826	1.1032	1.1512	1.1443	1.3063	1.5089	1.1356	0.0008524	0.0008524	0.0008524
465	1.0885	1.2514	1.1599	1.3418	1.6596	1.151	0.51275	0.40204	0.53092	0.37826	1.1032	1.1512	1.1443	1.3063	1.5089	1.1356	0.0008326	0.0008326	0.0008326
466	1.0899	1.2499	1.1589	1.3423	1.6557	1.1487	0.51275	0.40204	0.53092	0.37826	1.1032	1.1512	1.1443	1.3063	1.5089	1.1356	0.0008128	0.0008128	0.0008128
467	1.086	1.2487	1.1584	1.3364	1.6472	1.1488	0.51275	0.40204	0.53092	0.37826	1.1032	1.1512	1.1443	1.3063	1.5089	1.1356	0.000793	0.000793	0.000793
468	1.0816	1.2371	1.1536	1.3339	1.6426	1.1449	0.51275	0.40204	0.53092	0.37826	1.1032	1.1512	1.1443	1.3063	1.5089	1.1356	0.0007732	0.0007732	0.0007732
469	1.0826	1.2415	1.1544	1.3327	1.6437	1.1456	0.51275	0.40204	0.53092	0.37826	1.1032	1.1512	1.1443	1.3063	1.5089	1.1356	0.0007534	0.0007534	0.0007534
470	1.0909	1.2432	1.1594	1.338	1.6423	1.1495	0.51584	0.39956	0.53213	0.37982	1.1023	1.1496	1.1432	1.3055	1.5075	1.1342	0.0007336	0.0007336	0.0007336
471	1.0831	1.2462	1.1526	1.3377	1.6499	1.1439	0.51584	0.39956	0.53213	0.37982	1.1023	1.1496	1.1432	1.3055	1.5075	1.1342	0.0007138	0.0007138	0.0007138
472	1.0871	1.2448	1.1553	1.339	1.6493	1.1471	0.51584	0.39956	0.53213	0.37982	1.1023	1.1496	1.1432	1.3055	1.5075	1.1342	0.000694	0.000694	0.000694
473	1.0813	1.2345	1.1536	1.3281	1.6341	1.1449	0.51584	0.39956	0.53213	0.37982	1.1023	1.1496	1.1432	1.3055	1.5075	1.1342	0.0006742	0.0006742	0.0006742
474	1.0783	1.2401	1.1548	1.3239	1.6368	1.1448	0.51584	0.39956	0.53213	0.37982	1.1023	1.1496	1.1432	1.3055	1.5075	1.1342	0.0006544	0.0006544	0.0006544
475	1.0839	1.234	1.1523	1.3355	1.6396	1.142	0.51584	0.39956	0.53213	0.37982	1.1023	1.1496	1.1432	1.3055	1.5075	1.1342	0.0006346	0.0006346	0.0006346
476	1.0792	1.2302	1.1507	1.3289	1.6308	1.1411	0.51584	0.39956	0.53213	0.37982	1.1023	1.1496	1.1432	1.3055	1.5075	1.1342	0.0006148	0.0006148	0.0006148
477	1.0822	1.2296	1.1531	1.3376	1.6343	1.1443	0.51584	0.39956	0.53213	0.37982	1.1023	1.1496	1.1432	1.3055	1.5075	1.1342	0.000595	0.000595	0.000595
478	1.0798	1.2278	1.1493	1.3375	1.6341	1.1413	0.51584	0.39956	0.53213	0.37982	1.1023	1.1496	1.1432	1.3055	1.5075	1.1342	0.0005752	0.0005752	0.0005752
479	1.08	1.2213	1.1487	1.3347	1.6218	1.1415	0.51584	0.39956	0.53213	0.37982	1.1023	1.1496	1.1432	1.3055	1.5075	1.1342	0.0005554	0.0005554	0.0005554
480	1.0863	1.2289	1.1524	1.3447	1.6412	1.1431	0.51483	0.40225	0.53445	0.38157	1.1011	1.1472	1.1422	1.3032	1.5058	1.1329	0.0005356	0.0005356	0.0005356
481	1.0789	1.2175	1.1487	1.334	1.6187	1.139	0.51483	0.40225	0.53445	0.38157	1.1011	1.1472	1.1422	1.3032	1.5058	1.1329	0.0005158	0.0005158	0.0005158
482	1.0744	1.2141	1.151	1.3254	1.6135	1.1425	0.51483	0.40225	0.53445	0.38157	1.1011	1.1472	1.1422	1.3032	1.5058	1.1329	0.000496	0.000496	0.000496
483	1.0828	1.2199	1.1495	1.335	1.6204	1.14	0.51483	0.40225	0.53445	0.38157	1.1011	1.1472	1.1422	1.3032	1.5058	1.1329	0.0004762	0.0004762	0.0004762
484	1.0708	1.2135	1.147	1.3228	1.6104	1.1393	0.51483	0.40225	0.53445	0.38157	1.1011	1.1472	1.1422	1.3032	1.5058	1.1329	0.0004564	0.0004564	0.0004564
485	1.075	1.2109	1.146	1.3296	1.6159	1.1362	0.51483	0.40225	0.53445	0.38157	1.1011	1.1472	1.1422	1.3032	1.5058	1.1329	0.0004366	0.0004366	0.0004366
486	1.0646	1.2073	1.1441	1.3199	1.608	1.1364	0.51483	0.40225	0.53445	0.38157	1.1011	1.1472	1.1422	1.3032	1.5058	1.1329	0.0004168	0.0004168	0.0004168
487	1.0708	1.2048	1.1456	1.3215	1.6014	1.1357	0.51483	0.40225	0.53445	0.38157	1.1011	1.1472	1.1422	1.3032	1.5058	1.1329	0.000397	0.000397	0.000397
488	1.0687	1.2001	1.1432	1.3168	1.5966	1.1336	0.51483	0.40225	0.53445	0.38157	1.1011	1.1472	1.1422	1.3032	1.5058	1.1329	0.0003772	0.0003772	0.0003772
489	1.0685	1.1991	1.1458	1.3177	1.5979	1.1374	0.51483	0.40225	0.53445	0.38157	1.1011	1.1472	1.1422	1.3032	1.5058	1.1329	0.0003574	0.0003574	0.0003574
490	1.0662	1.199	1.1434	1.3187	1.6003	1.135	0.5134	0.40483	0.53609	0.38258	1.0998	1.1446	1.1408	1.3019	1.5033	1.1319	0.0003376	0.0003376	0.0003376
491	1.0859	1.1319	1.1551	1.3235	1.4997	1.15	0.51181	0.40611	0.53663	0.38274	1.0993	1.1442	1.1404	1.3012	1.5029	1.1314	0.0003178	0.0003178	0.0003178
492	1.084	1.1178	1.1529	1.3201	1.4879	1.1475	0.51298	0.40502	0.53677	0.38306	1.0988	1.1439	1.1398	1.3014	1.5016	1.1313	0.000298	0.000298	0.000298
493	1.0783	1.1027	1.1472	1.3188	1.468	1.1418	0.51566	0.40551	0.53688	0.38325	1.0986	1.1437	1.1396	1.3012	1.5012	1.1312	0.0002782	0.0002782	0.0002782
494	1.0725	1.0951	1.1454	1.3106	1.4631	1.1407	0.51506	0.40574	0.53733	0.3836	1.0981	1.1434	1.1392	1.3007	1.5006	1.1306	0.0002584	0.0002584	0.0002584
495	1.0737	1.0941	1.1451	1.3133	1.4622	1.1392	0.51544	0.40676	0.53774	0.38394	1.0976	1.1433	1.1388	1.2999	1.5002	1.1302	0.0002386	0.0002386	0.0002386
496	1.0674	1.0893	1.1413	1.306	1.4539	1.1355	0.51542	0.40699	0.53793	0.38407	1.0972	1.1429	1.1385	1.299	1.5	1.1297	0.0002188	0.0002188	0.0002188
497	1.0635	1.091	1.1442	1.2994	1.4524	1.1405	0.51668	0.40539	0.53803	0.38426	1.0969	1.1427	1.1383	1.2989	1.499	1.1295	0.000199	0.000199	0.000199
498	1.0665	1.0837	1.1416	1.3012	1.4489	1.1374	0.51808	0.40479	0.53812	0.38439	1.0966	1.1423	1.1381	1.2982	1.4988	1.1292	0.0001792	0.0001792	0.0001792
499	1.0708	1.0774	1.1403	1.3124	1.4486	1.1339	0.52181	0.40432	0.53824	0.38485	1.0963	1.142	1.1379	1.2979	1.4986	1.1288	0.0001594	0.0001594	0.0001594
500	1.0728	1.0772	1.1402	1.3111	1.4408	1.1347	0.52213	0.40457	0.53849	0.3848	1.0961	1.1417	1.1376	1.298	1.497	1.1288	0.0001396	0.0001396	0.0001396
