# Supplementary material for: YOLO-AMI: enhancing online quality monitoring in 3D printing with composite loss and parameter-free attention
Source: Sci Rep. 2026 Apr 11;16:17064. doi: 10.1038/s41598-026-44342-6 (PMC13230862; doi:10.1038/s41598-026-44342-6)
Supplement: Supplementary file 1 — Supplementary Material 1 [file 41598_2026_44342_MOESM1_ESM.zip › YOLO-AMI 3D defect improve/YOLO-AMI/logs/yolov10s.csv]

epoch	train/box_om	train/cls_om	train/dfl_om	train/box_oo	train/cls_oo	train/dfl_oo	metrics/precision(B)	metrics/recall(B)	metrics/mAP50(B)	metrics/mAP50-95(B)	val/box_om	val/cls_om	val/dfl_om	val/box_oo	val/cls_oo	val/dfl_oo	lr/pg0	lr/pg1	lr/pg2
1	3.4872	5.5045	4.0275	3.2599	7.1163	3.8643	0	0	0	0	0	0	0	0	0	0	0.0033261	0.0033261	0.0033261
2	2.3403	4.1811	2.6455	2.2077	5.194	2.2582	0	0	0	0	0	0	0	0	0	0	0.0066463	0.0066463	0.0066463
3	1.8105	3.3035	2.0271	1.838	4.014	1.7754	0	0	0	0	0	0	0	0	0	0	0.0099532	0.0099532	0.0099532
4	1.5963	2.7648	1.7902	1.7369	3.2129	1.6492	0	0	0	0	0	0	0	0	0	0	0.0099406	0.0099406	0.0099406
5	1.489	2.4176	1.6606	1.6791	2.819	1.5654	0	0	0	0	0	0	0	0	0	0	0.0099406	0.0099406	0.0099406
6	1.4162	2.2197	1.5942	1.6214	2.6176	1.519	0	0	0	0	0	0	0	0	0	0	0.0099208	0.0099208	0.0099208
7	1.3745	2.0767	1.5423	1.59	2.4777	1.4781	0	0	0	0	0	0	0	0	0	0	0.009901	0.009901	0.009901
8	1.3442	1.9819	1.5076	1.5679	2.3741	1.4522	0	0	0	0	0	0	0	0	0	0	0.0098812	0.0098812	0.0098812
9	1.3147	1.9035	1.4738	1.5471	2.3013	1.4271	0	0	0	0	0	0	0	0	0	0	0.0098614	0.0098614	0.0098614
10	1.2984	1.8358	1.4505	1.5292	2.2281	1.4088	0.3745	0.27617	0.33997	0.22553	1.292	1.6257	1.4525	1.4873	1.9619	1.421	0.0098416	0.0098416	0.0098416
11	1.2819	1.7971	1.4277	1.523	2.1951	1.3907	0.3745	0.27617	0.33997	0.22553	1.292	1.6257	1.4525	1.4873	1.9619	1.421	0.0098218	0.0098218	0.0098218
12	1.2729	1.7605	1.413	1.5165	2.1602	1.3793	0.3745	0.27617	0.33997	0.22553	1.292	1.6257	1.4525	1.4873	1.9619	1.421	0.009802	0.009802	0.009802
13	1.2606	1.7376	1.3986	1.5012	2.1357	1.368	0.3745	0.27617	0.33997	0.22553	1.292	1.6257	1.4525	1.4873	1.9619	1.421	0.0097822	0.0097822	0.0097822
14	1.2415	1.6975	1.3776	1.4877	2.0884	1.3524	0.3745	0.27617	0.33997	0.22553	1.292	1.6257	1.4525	1.4873	1.9619	1.421	0.0097624	0.0097624	0.0097624
15	1.2309	1.6693	1.3645	1.4796	2.0555	1.34	0.3745	0.27617	0.33997	0.22553	1.292	1.6257	1.4525	1.4873	1.9619	1.421	0.0097426	0.0097426	0.0097426
16	1.2316	1.6647	1.3614	1.4752	2.0559	1.3384	0.3745	0.27617	0.33997	0.22553	1.292	1.6257	1.4525	1.4873	1.9619	1.421	0.0097228	0.0097228	0.0097228
17	1.2196	1.6372	1.3441	1.4764	2.0338	1.3211	0.3745	0.27617	0.33997	0.22553	1.292	1.6257	1.4525	1.4873	1.9619	1.421	0.009703	0.009703	0.009703
18	1.212	1.6151	1.3406	1.4633	2.0086	1.3208	0.3745	0.27617	0.33997	0.22553	1.292	1.6257	1.4525	1.4873	1.9619	1.421	0.0096832	0.0096832	0.0096832
19	1.2119	1.6094	1.3306	1.461	2.0036	1.3112	0.3745	0.27617	0.33997	0.22553	1.292	1.6257	1.4525	1.4873	1.9619	1.421	0.0096634	0.0096634	0.0096634
20	1.1985	1.5879	1.3188	1.4472	1.977	1.3023	0.45146	0.35614	0.45716	0.31782	1.1557	1.3144	1.2807	1.3617	1.6546	1.2746	0.0096436	0.0096436	0.0096436
21	1.1953	1.5728	1.3156	1.445	1.9601	1.3	0.45146	0.35614	0.45716	0.31782	1.1557	1.3144	1.2807	1.3617	1.6546	1.2746	0.0096238	0.0096238	0.0096238
22	1.1902	1.5759	1.3115	1.4407	1.9673	1.2949	0.45146	0.35614	0.45716	0.31782	1.1557	1.3144	1.2807	1.3617	1.6546	1.2746	0.009604	0.009604	0.009604
23	1.1847	1.5622	1.3018	1.4344	1.9493	1.2865	0.45146	0.35614	0.45716	0.31782	1.1557	1.3144	1.2807	1.3617	1.6546	1.2746	0.0095842	0.0095842	0.0095842
24	1.1786	1.5366	1.2943	1.4267	1.9214	1.2802	0.45146	0.35614	0.45716	0.31782	1.1557	1.3144	1.2807	1.3617	1.6546	1.2746	0.0095644	0.0095644	0.0095644
25	1.1786	1.535	1.2933	1.4263	1.9233	1.2793	0.45146	0.35614	0.45716	0.31782	1.1557	1.3144	1.2807	1.3617	1.6546	1.2746	0.0095446	0.0095446	0.0095446
26	1.1799	1.529	1.2878	1.4312	1.9191	1.2733	0.45146	0.35614	0.45716	0.31782	1.1557	1.3144	1.2807	1.3617	1.6546	1.2746	0.0095248	0.0095248	0.0095248
27	1.1827	1.532	1.2867	1.434	1.9239	1.275	0.45146	0.35614	0.45716	0.31782	1.1557	1.3144	1.2807	1.3617	1.6546	1.2746	0.009505	0.009505	0.009505
28	1.171	1.5143	1.2798	1.4226	1.8974	1.2669	0.45146	0.35614	0.45716	0.31782	1.1557	1.3144	1.2807	1.3617	1.6546	1.2746	0.0094852	0.0094852	0.0094852
29	1.1766	1.5133	1.2784	1.4237	1.8967	1.2645	0.45146	0.35614	0.45716	0.31782	1.1557	1.3144	1.2807	1.3617	1.6546	1.2746	0.0094654	0.0094654	0.0094654
30	1.171	1.505	1.2752	1.4182	1.8899	1.2627	0.48584	0.3804	0.50057	0.35342	1.1087	1.2194	1.2218	1.3129	1.5519	1.2175	0.0094456	0.0094456	0.0094456
31	1.1658	1.4944	1.2664	1.4193	1.8813	1.2556	0.48584	0.3804	0.50057	0.35342	1.1087	1.2194	1.2218	1.3129	1.5519	1.2175	0.0094258	0.0094258	0.0094258
32	1.1524	1.4892	1.2614	1.4027	1.8707	1.252	0.48584	0.3804	0.50057	0.35342	1.1087	1.2194	1.2218	1.3129	1.5519	1.2175	0.009406	0.009406	0.009406
33	1.1585	1.4778	1.2577	1.4144	1.8609	1.2504	0.48584	0.3804	0.50057	0.35342	1.1087	1.2194	1.2218	1.3129	1.5519	1.2175	0.0093862	0.0093862	0.0093862
34	1.1512	1.479	1.2564	1.4002	1.8608	1.2463	0.48584	0.3804	0.50057	0.35342	1.1087	1.2194	1.2218	1.3129	1.5519	1.2175	0.0093664	0.0093664	0.0093664
35	1.1616	1.4807	1.2567	1.4116	1.8641	1.247	0.48584	0.3804	0.50057	0.35342	1.1087	1.2194	1.2218	1.3129	1.5519	1.2175	0.0093466	0.0093466	0.0093466
36	1.1563	1.4602	1.2492	1.4111	1.8425	1.2416	0.48584	0.3804	0.50057	0.35342	1.1087	1.2194	1.2218	1.3129	1.5519	1.2175	0.0093268	0.0093268	0.0093268
37	1.1599	1.4766	1.2547	1.4105	1.8591	1.2458	0.48584	0.3804	0.50057	0.35342	1.1087	1.2194	1.2218	1.3129	1.5519	1.2175	0.009307	0.009307	0.009307
38	1.1482	1.4558	1.2489	1.3998	1.8344	1.2425	0.48584	0.3804	0.50057	0.35342	1.1087	1.2194	1.2218	1.3129	1.5519	1.2175	0.0092872	0.0092872	0.0092872
39	1.146	1.45	1.2415	1.3993	1.8298	1.2349	0.48584	0.3804	0.50057	0.35342	1.1087	1.2194	1.2218	1.3129	1.5519	1.2175	0.0092674	0.0092674	0.0092674
40	1.1527	1.4516	1.242	1.4101	1.8368	1.2355	0.48294	0.39652	0.51555	0.36541	1.0924	1.1862	1.2003	1.2964	1.5142	1.1991	0.0092476	0.0092476	0.0092476
41	1.1536	1.4448	1.2415	1.4056	1.8278	1.2342	0.48294	0.39652	0.51555	0.36541	1.0924	1.1862	1.2003	1.2964	1.5142	1.1991	0.0092278	0.0092278	0.0092278
42	1.152	1.445	1.2391	1.4074	1.8335	1.2317	0.48294	0.39652	0.51555	0.36541	1.0924	1.1862	1.2003	1.2964	1.5142	1.1991	0.009208	0.009208	0.009208
43	1.1468	1.4384	1.2331	1.396	1.8241	1.2273	0.48294	0.39652	0.51555	0.36541	1.0924	1.1862	1.2003	1.2964	1.5142	1.1991	0.0091882	0.0091882	0.0091882
44	1.1337	1.431	1.2287	1.3835	1.8089	1.2251	0.48294	0.39652	0.51555	0.36541	1.0924	1.1862	1.2003	1.2964	1.5142	1.1991	0.0091684	0.0091684	0.0091684
45	1.1379	1.436	1.229	1.3916	1.8166	1.223	0.48294	0.39652	0.51555	0.36541	1.0924	1.1862	1.2003	1.2964	1.5142	1.1991	0.0091486	0.0091486	0.0091486
46	1.138	1.4304	1.2287	1.3918	1.813	1.2226	0.48294	0.39652	0.51555	0.36541	1.0924	1.1862	1.2003	1.2964	1.5142	1.1991	0.0091288	0.0091288	0.0091288
47	1.1372	1.4237	1.2271	1.3903	1.8077	1.2222	0.48294	0.39652	0.51555	0.36541	1.0924	1.1862	1.2003	1.2964	1.5142	1.1991	0.009109	0.009109	0.009109
48	1.1365	1.4187	1.2222	1.3959	1.8031	1.218	0.48294	0.39652	0.51555	0.36541	1.0924	1.1862	1.2003	1.2964	1.5142	1.1991	0.0090892	0.0090892	0.0090892
49	1.1363	1.4125	1.2221	1.3905	1.7946	1.2193	0.48294	0.39652	0.51555	0.36541	1.0924	1.1862	1.2003	1.2964	1.5142	1.1991	0.0090694	0.0090694	0.0090694
50	1.1359	1.4197	1.2242	1.3869	1.8004	1.2191	0.49057	0.39681	0.51919	0.36938	1.0868	1.1761	1.1907	1.2893	1.5013	1.1904	0.0090496	0.0090496	0.0090496
51	1.1327	1.4231	1.2239	1.3881	1.8082	1.2193	0.49057	0.39681	0.51919	0.36938	1.0868	1.1761	1.1907	1.2893	1.5013	1.1904	0.0090298	0.0090298	0.0090298
52	1.1331	1.4136	1.2207	1.3858	1.7922	1.2154	0.49057	0.39681	0.51919	0.36938	1.0868	1.1761	1.1907	1.2893	1.5013	1.1904	0.00901	0.00901	0.00901
53	1.1309	1.4136	1.22	1.3789	1.7878	1.2145	0.49057	0.39681	0.51919	0.36938	1.0868	1.1761	1.1907	1.2893	1.5013	1.1904	0.0089902	0.0089902	0.0089902
54	1.1334	1.404	1.2179	1.3873	1.7839	1.2139	0.49057	0.39681	0.51919	0.36938	1.0868	1.1761	1.1907	1.2893	1.5013	1.1904	0.0089704	0.0089704	0.0089704
55	1.1324	1.4039	1.2178	1.3844	1.7827	1.2146	0.49057	0.39681	0.51919	0.36938	1.0868	1.1761	1.1907	1.2893	1.5013	1.1904	0.0089506	0.0089506	0.0089506
56	1.126	1.3977	1.2141	1.3746	1.7734	1.2107	0.49057	0.39681	0.51919	0.36938	1.0868	1.1761	1.1907	1.2893	1.5013	1.1904	0.0089308	0.0089308	0.0089308
57	1.1192	1.4023	1.2136	1.3667	1.7756	1.2088	0.49057	0.39681	0.51919	0.36938	1.0868	1.1761	1.1907	1.2893	1.5013	1.1904	0.008911	0.008911	0.008911
58	1.1254	1.3983	1.2165	1.374	1.7755	1.2116	0.49057	0.39681	0.51919	0.36938	1.0868	1.1761	1.1907	1.2893	1.5013	1.1904	0.0088912	0.0088912	0.0088912
59	1.1269	1.3928	1.2126	1.3807	1.7759	1.2075	0.49057	0.39681	0.51919	0.36938	1.0868	1.1761	1.1907	1.2893	1.5013	1.1904	0.0088714	0.0088714	0.0088714
60	1.1249	1.3821	1.21	1.3731	1.7606	1.2061	0.49337	0.39578	0.52098	0.37195	1.0845	1.1785	1.1864	1.2871	1.5029	1.1855	0.0088516	0.0088516	0.0088516
61	1.1129	1.3717	1.2047	1.3674	1.7463	1.2019	0.49337	0.39578	0.52098	0.37195	1.0845	1.1785	1.1864	1.2871	1.5029	1.1855	0.0088318	0.0088318	0.0088318
62	1.1203	1.3829	1.2097	1.3699	1.7599	1.207	0.49337	0.39578	0.52098	0.37195	1.0845	1.1785	1.1864	1.2871	1.5029	1.1855	0.008812	0.008812	0.008812
63	1.1194	1.3789	1.207	1.375	1.7562	1.2062	0.49337	0.39578	0.52098	0.37195	1.0845	1.1785	1.1864	1.2871	1.5029	1.1855	0.0087922	0.0087922	0.0087922
64	1.1214	1.3906	1.2111	1.3712	1.764	1.207	0.49337	0.39578	0.52098	0.37195	1.0845	1.1785	1.1864	1.2871	1.5029	1.1855	0.0087724	0.0087724	0.0087724
65	1.1247	1.3833	1.208	1.3766	1.7615	1.2057	0.49337	0.39578	0.52098	0.37195	1.0845	1.1785	1.1864	1.2871	1.5029	1.1855	0.0087526	0.0087526	0.0087526
66	1.1265	1.3736	1.2082	1.3804	1.7494	1.2035	0.49337	0.39578	0.52098	0.37195	1.0845	1.1785	1.1864	1.2871	1.5029	1.1855	0.0087328	0.0087328	0.0087328
67	1.1197	1.3784	1.2049	1.3729	1.7554	1.2034	0.49337	0.39578	0.52098	0.37195	1.0845	1.1785	1.1864	1.2871	1.5029	1.1855	0.008713	0.008713	0.008713
68	1.12	1.3739	1.2045	1.3721	1.7474	1.2008	0.49337	0.39578	0.52098	0.37195	1.0845	1.1785	1.1864	1.2871	1.5029	1.1855	0.0086932	0.0086932	0.0086932
69	1.1145	1.3746	1.2039	1.3652	1.7494	1.2007	0.49337	0.39578	0.52098	0.37195	1.0845	1.1785	1.1864	1.2871	1.5029	1.1855	0.0086734	0.0086734	0.0086734
70	1.1187	1.3685	1.2018	1.3761	1.7475	1.1987	0.50282	0.39339	0.52198	0.37303	1.0822	1.1857	1.1825	1.2833	1.5155	1.1821	0.0086536	0.0086536	0.0086536
71	1.1184	1.3663	1.2004	1.3737	1.7439	1.1969	0.50282	0.39339	0.52198	0.37303	1.0822	1.1857	1.1825	1.2833	1.5155	1.1821	0.0086338	0.0086338	0.0086338
72	1.1191	1.3637	1.2023	1.3705	1.7435	1.1977	0.50282	0.39339	0.52198	0.37303	1.0822	1.1857	1.1825	1.2833	1.5155	1.1821	0.008614	0.008614	0.008614
73	1.1199	1.3688	1.1997	1.3752	1.7447	1.197	0.50282	0.39339	0.52198	0.37303	1.0822	1.1857	1.1825	1.2833	1.5155	1.1821	0.0085942	0.0085942	0.0085942
74	1.1118	1.3532	1.1997	1.3621	1.7237	1.1982	0.50282	0.39339	0.52198	0.37303	1.0822	1.1857	1.1825	1.2833	1.5155	1.1821	0.0085744	0.0085744	0.0085744
75	1.1181	1.3513	1.1992	1.3668	1.7231	1.1949	0.50282	0.39339	0.52198	0.37303	1.0822	1.1857	1.1825	1.2833	1.5155	1.1821	0.0085546	0.0085546	0.0085546
76	1.1187	1.3641	1.2028	1.3702	1.7431	1.2001	0.50282	0.39339	0.52198	0.37303	1.0822	1.1857	1.1825	1.2833	1.5155	1.1821	0.0085348	0.0085348	0.0085348
77	1.115	1.3512	1.1968	1.3682	1.7274	1.1946	0.50282	0.39339	0.52198	0.37303	1.0822	1.1857	1.1825	1.2833	1.5155	1.1821	0.008515	0.008515	0.008515
78	1.1123	1.3549	1.1976	1.3647	1.73	1.1942	0.50282	0.39339	0.52198	0.37303	1.0822	1.1857	1.1825	1.2833	1.5155	1.1821	0.0084952	0.0084952	0.0084952
79	1.1171	1.3583	1.2	1.3702	1.7349	1.196	0.50282	0.39339	0.52198	0.37303	1.0822	1.1857	1.1825	1.2833	1.5155	1.1821	0.0084754	0.0084754	0.0084754
80	1.1096	1.3458	1.1956	1.3628	1.7219	1.1934	0.50563	0.39292	0.52384	0.37596	1.08	1.1884	1.1781	1.2772	1.5237	1.1765	0.0084556	0.0084556	0.0084556
81	1.1082	1.3387	1.1943	1.3536	1.7081	1.1919	0.50563	0.39292	0.52384	0.37596	1.08	1.1884	1.1781	1.2772	1.5237	1.1765	0.0084358	0.0084358	0.0084358
82	1.1059	1.3467	1.1912	1.3577	1.7185	1.1886	0.50563	0.39292	0.52384	0.37596	1.08	1.1884	1.1781	1.2772	1.5237	1.1765	0.008416	0.008416	0.008416
83	1.1119	1.3539	1.1938	1.3677	1.7296	1.1905	0.50563	0.39292	0.52384	0.37596	1.08	1.1884	1.1781	1.2772	1.5237	1.1765	0.0083962	0.0083962	0.0083962
84	1.1058	1.3452	1.1953	1.358	1.7208	1.1921	0.50563	0.39292	0.52384	0.37596	1.08	1.1884	1.1781	1.2772	1.5237	1.1765	0.0083764	0.0083764	0.0083764
85	1.114	1.3482	1.1974	1.3647	1.7215	1.1938	0.50563	0.39292	0.52384	0.37596	1.08	1.1884	1.1781	1.2772	1.5237	1.1765	0.0083566	0.0083566	0.0083566
86	1.103	1.34	1.1894	1.3569	1.712	1.1875	0.50563	0.39292	0.52384	0.37596	1.08	1.1884	1.1781	1.2772	1.5237	1.1765	0.0083368	0.0083368	0.0083368
87	1.1129	1.3372	1.1896	1.3686	1.7109	1.1887	0.50563	0.39292	0.52384	0.37596	1.08	1.1884	1.1781	1.2772	1.5237	1.1765	0.008317	0.008317	0.008317
88	1.1039	1.3388	1.1915	1.3533	1.7106	1.1895	0.50563	0.39292	0.52384	0.37596	1.08	1.1884	1.1781	1.2772	1.5237	1.1765	0.0082972	0.0082972	0.0082972
89	1.1037	1.3359	1.1899	1.3575	1.7049	1.1871	0.50563	0.39292	0.52384	0.37596	1.08	1.1884	1.1781	1.2772	1.5237	1.1765	0.0082774	0.0082774	0.0082774
90	1.1035	1.3379	1.1897	1.3565	1.7139	1.1869	0.50464	0.39856	0.52834	0.38	1.0752	1.1811	1.1711	1.2714	1.5166	1.1699	0.0082576	0.0082576	0.0082576
91	1.1052	1.3378	1.1904	1.3565	1.7096	1.1874	0.50464	0.39856	0.52834	0.38	1.0752	1.1811	1.1711	1.2714	1.5166	1.1699	0.0082378	0.0082378	0.0082378
92	1.1091	1.3382	1.1919	1.3597	1.7114	1.1889	0.50464	0.39856	0.52834	0.38	1.0752	1.1811	1.1711	1.2714	1.5166	1.1699	0.008218	0.008218	0.008218
93	1.1056	1.3257	1.186	1.3577	1.6924	1.1836	0.50464	0.39856	0.52834	0.38	1.0752	1.1811	1.1711	1.2714	1.5166	1.1699	0.0081982	0.0081982	0.0081982
94	1.1046	1.3434	1.1914	1.3534	1.7158	1.1868	0.50464	0.39856	0.52834	0.38	1.0752	1.1811	1.1711	1.2714	1.5166	1.1699	0.0081784	0.0081784	0.0081784
95	1.1021	1.3349	1.1885	1.3556	1.7079	1.1862	0.50464	0.39856	0.52834	0.38	1.0752	1.1811	1.1711	1.2714	1.5166	1.1699	0.0081586	0.0081586	0.0081586
96	1.1074	1.3322	1.1892	1.359	1.7062	1.1867	0.50464	0.39856	0.52834	0.38	1.0752	1.1811	1.1711	1.2714	1.5166	1.1699	0.0081388	0.0081388	0.0081388
97	1.1034	1.3241	1.1894	1.3568	1.6963	1.1875	0.50464	0.39856	0.52834	0.38	1.0752	1.1811	1.1711	1.2714	1.5166	1.1699	0.008119	0.008119	0.008119
98	1.1036	1.3236	1.1865	1.3566	1.694	1.1838	0.50464	0.39856	0.52834	0.38	1.0752	1.1811	1.1711	1.2714	1.5166	1.1699	0.0080992	0.0080992	0.0080992
99	1.1044	1.3196	1.1863	1.3567	1.6933	1.1827	0.50464	0.39856	0.52834	0.38	1.0752	1.1811	1.1711	1.2714	1.5166	1.1699	0.0080794	0.0080794	0.0080794
100	1.1014	1.3199	1.1863	1.3519	1.6951	1.1835	0.51437	0.40004	0.53539	0.38576	1.0683	1.1662	1.1624	1.2663	1.4973	1.1634	0.0080596	0.0080596	0.0080596
101	1.1065	1.3263	1.1916	1.3576	1.6998	1.19	0.51437	0.40004	0.53539	0.38576	1.0683	1.1662	1.1624	1.2663	1.4973	1.1634	0.0080398	0.0080398	0.0080398
102	1.1059	1.3294	1.1881	1.3591	1.7019	1.186	0.51437	0.40004	0.53539	0.38576	1.0683	1.1662	1.1624	1.2663	1.4973	1.1634	0.00802	0.00802	0.00802
103	1.0935	1.3203	1.181	1.3481	1.6944	1.1782	0.51437	0.40004	0.53539	0.38576	1.0683	1.1662	1.1624	1.2663	1.4973	1.1634	0.0080002	0.0080002	0.0080002
104	1.0907	1.3209	1.1828	1.3408	1.6898	1.1817	0.51437	0.40004	0.53539	0.38576	1.0683	1.1662	1.1624	1.2663	1.4973	1.1634	0.0079804	0.0079804	0.0079804
105	1.1035	1.3201	1.1864	1.3538	1.6923	1.1831	0.51437	0.40004	0.53539	0.38576	1.0683	1.1662	1.1624	1.2663	1.4973	1.1634	0.0079606	0.0079606	0.0079606
106	1.0992	1.318	1.1816	1.3492	1.685	1.1782	0.51437	0.40004	0.53539	0.38576	1.0683	1.1662	1.1624	1.2663	1.4973	1.1634	0.0079408	0.0079408	0.0079408
107	1.0981	1.3198	1.182	1.349	1.6893	1.18	0.51437	0.40004	0.53539	0.38576	1.0683	1.1662	1.1624	1.2663	1.4973	1.1634	0.007921	0.007921	0.007921
108	1.1007	1.3126	1.1841	1.3547	1.6839	1.1829	0.51437	0.40004	0.53539	0.38576	1.0683	1.1662	1.1624	1.2663	1.4973	1.1634	0.0079012	0.0079012	0.0079012
109	1.0946	1.3107	1.1812	1.3478	1.6791	1.1793	0.51437	0.40004	0.53539	0.38576	1.0683	1.1662	1.1624	1.2663	1.4973	1.1634	0.0078814	0.0078814	0.0078814
110	1.0958	1.3119	1.1818	1.3449	1.6781	1.1804	0.532	0.4003	0.54276	0.39259	1.061	1.1459	1.1539	1.258	1.4727	1.1555	0.0078616	0.0078616	0.0078616
111	1.1007	1.3199	1.1824	1.3521	1.6906	1.1805	0.532	0.4003	0.54276	0.39259	1.061	1.1459	1.1539	1.258	1.4727	1.1555	0.0078418	0.0078418	0.0078418
112	1.101	1.3134	1.1824	1.3521	1.6862	1.181	0.532	0.4003	0.54276	0.39259	1.061	1.1459	1.1539	1.258	1.4727	1.1555	0.007822	0.007822	0.007822
113	1.0997	1.3145	1.182	1.3522	1.6876	1.1802	0.532	0.4003	0.54276	0.39259	1.061	1.1459	1.1539	1.258	1.4727	1.1555	0.0078022	0.0078022	0.0078022
114	1.1003	1.3192	1.1853	1.3519	1.6888	1.1821	0.532	0.4003	0.54276	0.39259	1.061	1.1459	1.1539	1.258	1.4727	1.1555	0.0077824	0.0077824	0.0077824
115	1.1008	1.3138	1.1813	1.3515	1.6842	1.1789	0.532	0.4003	0.54276	0.39259	1.061	1.1459	1.1539	1.258	1.4727	1.1555	0.0077626	0.0077626	0.0077626
116	1.0896	1.3062	1.1797	1.3359	1.6716	1.1777	0.532	0.4003	0.54276	0.39259	1.061	1.1459	1.1539	1.258	1.4727	1.1555	0.0077428	0.0077428	0.0077428
117	1.0897	1.2996	1.177	1.338	1.6657	1.1774	0.532	0.4003	0.54276	0.39259	1.061	1.1459	1.1539	1.258	1.4727	1.1555	0.007723	0.007723	0.007723
118	1.0864	1.3015	1.1778	1.3349	1.6688	1.1763	0.532	0.4003	0.54276	0.39259	1.061	1.1459	1.1539	1.258	1.4727	1.1555	0.0077032	0.0077032	0.0077032
119	1.0978	1.3083	1.1814	1.3501	1.6811	1.1799	0.532	0.4003	0.54276	0.39259	1.061	1.1459	1.1539	1.258	1.4727	1.1555	0.0076834	0.0076834	0.0076834
120	1.0894	1.2981	1.1753	1.3406	1.668	1.1747	0.52805	0.4064	0.54883	0.39755	1.0555	1.1255	1.1474	1.2514	1.4495	1.1481	0.0076636	0.0076636	0.0076636
121	1.0861	1.2918	1.1722	1.3341	1.6603	1.171	0.52805	0.4064	0.54883	0.39755	1.0555	1.1255	1.1474	1.2514	1.4495	1.1481	0.0076438	0.0076438	0.0076438
122	1.0904	1.309	1.1796	1.3412	1.6761	1.1785	0.52805	0.4064	0.54883	0.39755	1.0555	1.1255	1.1474	1.2514	1.4495	1.1481	0.007624	0.007624	0.007624
123	1.093	1.2988	1.1773	1.345	1.6665	1.1756	0.52805	0.4064	0.54883	0.39755	1.0555	1.1255	1.1474	1.2514	1.4495	1.1481	0.0076042	0.0076042	0.0076042
124	1.094	1.3008	1.1812	1.3418	1.6691	1.1782	0.52805	0.4064	0.54883	0.39755	1.0555	1.1255	1.1474	1.2514	1.4495	1.1481	0.0075844	0.0075844	0.0075844
125	1.0929	1.3002	1.1788	1.3441	1.6687	1.1773	0.52805	0.4064	0.54883	0.39755	1.0555	1.1255	1.1474	1.2514	1.4495	1.1481	0.0075646	0.0075646	0.0075646
126	1.0922	1.3014	1.1761	1.3435	1.6712	1.1735	0.52805	0.4064	0.54883	0.39755	1.0555	1.1255	1.1474	1.2514	1.4495	1.1481	0.0075448	0.0075448	0.0075448
127	1.0894	1.303	1.177	1.3406	1.6691	1.1751	0.52805	0.4064	0.54883	0.39755	1.0555	1.1255	1.1474	1.2514	1.4495	1.1481	0.007525	0.007525	0.007525
128	1.094	1.2984	1.1764	1.344	1.6675	1.1742	0.52805	0.4064	0.54883	0.39755	1.0555	1.1255	1.1474	1.2514	1.4495	1.1481	0.0075052	0.0075052	0.0075052
129	1.0941	1.3016	1.179	1.3416	1.6694	1.1772	0.52805	0.4064	0.54883	0.39755	1.0555	1.1255	1.1474	1.2514	1.4495	1.1481	0.0074854	0.0074854	0.0074854
130	1.0886	1.2908	1.1746	1.3425	1.6605	1.1738	0.52348	0.4154	0.55596	0.40314	1.0505	1.1054	1.1422	1.2458	1.4249	1.1428	0.0074656	0.0074656	0.0074656
131	1.0867	1.2968	1.176	1.3344	1.6682	1.1732	0.52348	0.4154	0.55596	0.40314	1.0505	1.1054	1.1422	1.2458	1.4249	1.1428	0.0074458	0.0074458	0.0074458
132	1.0887	1.2829	1.1725	1.3376	1.6533	1.1701	0.52348	0.4154	0.55596	0.40314	1.0505	1.1054	1.1422	1.2458	1.4249	1.1428	0.007426	0.007426	0.007426
133	1.0886	1.291	1.1739	1.3376	1.6606	1.1714	0.52348	0.4154	0.55596	0.40314	1.0505	1.1054	1.1422	1.2458	1.4249	1.1428	0.0074062	0.0074062	0.0074062
134	1.0978	1.293	1.1759	1.3507	1.6618	1.1726	0.52348	0.4154	0.55596	0.40314	1.0505	1.1054	1.1422	1.2458	1.4249	1.1428	0.0073864	0.0073864	0.0073864
135	1.0933	1.2923	1.1742	1.3474	1.6678	1.1723	0.52348	0.4154	0.55596	0.40314	1.0505	1.1054	1.1422	1.2458	1.4249	1.1428	0.0073666	0.0073666	0.0073666
136	1.0846	1.2824	1.1731	1.3366	1.6492	1.1721	0.52348	0.4154	0.55596	0.40314	1.0505	1.1054	1.1422	1.2458	1.4249	1.1428	0.0073468	0.0073468	0.0073468
137	1.0948	1.2908	1.1771	1.3451	1.6593	1.1758	0.52348	0.4154	0.55596	0.40314	1.0505	1.1054	1.1422	1.2458	1.4249	1.1428	0.007327	0.007327	0.007327
138	1.0904	1.2864	1.1728	1.3478	1.6627	1.1701	0.52348	0.4154	0.55596	0.40314	1.0505	1.1054	1.1422	1.2458	1.4249	1.1428	0.0073072	0.0073072	0.0073072
139	1.0805	1.2887	1.1737	1.331	1.6553	1.1728	0.52348	0.4154	0.55596	0.40314	1.0505	1.1054	1.1422	1.2458	1.4249	1.1428	0.0072874	0.0072874	0.0072874
140	1.0835	1.2779	1.1719	1.3402	1.6475	1.171	0.52535	0.42121	0.56037	0.40744	1.0443	1.0892	1.1361	1.2396	1.4103	1.1371	0.0072676	0.0072676	0.0072676
141	1.089	1.2813	1.1718	1.3465	1.6552	1.1702	0.52535	0.42121	0.56037	0.40744	1.0443	1.0892	1.1361	1.2396	1.4103	1.1371	0.0072478	0.0072478	0.0072478
142	1.0839	1.282	1.1744	1.3321	1.65	1.1731	0.52535	0.42121	0.56037	0.40744	1.0443	1.0892	1.1361	1.2396	1.4103	1.1371	0.007228	0.007228	0.007228
143	1.0888	1.2761	1.1732	1.3399	1.6455	1.1708	0.52535	0.42121	0.56037	0.40744	1.0443	1.0892	1.1361	1.2396	1.4103	1.1371	0.0072082	0.0072082	0.0072082
144	1.0807	1.2754	1.1681	1.3297	1.6402	1.166	0.52535	0.42121	0.56037	0.40744	1.0443	1.0892	1.1361	1.2396	1.4103	1.1371	0.0071884	0.0071884	0.0071884
145	1.0854	1.2859	1.171	1.3378	1.656	1.1709	0.52535	0.42121	0.56037	0.40744	1.0443	1.0892	1.1361	1.2396	1.4103	1.1371	0.0071686	0.0071686	0.0071686
146	1.0825	1.2639	1.1693	1.3351	1.6348	1.1687	0.52535	0.42121	0.56037	0.40744	1.0443	1.0892	1.1361	1.2396	1.4103	1.1371	0.0071488	0.0071488	0.0071488
147	1.0821	1.2783	1.1715	1.3305	1.6468	1.1696	0.52535	0.42121	0.56037	0.40744	1.0443	1.0892	1.1361	1.2396	1.4103	1.1371	0.007129	0.007129	0.007129
148	1.0875	1.2709	1.1712	1.3379	1.6357	1.1694	0.52535	0.42121	0.56037	0.40744	1.0443	1.0892	1.1361	1.2396	1.4103	1.1371	0.0071092	0.0071092	0.0071092
149	1.0824	1.2721	1.1666	1.3366	1.6435	1.1657	0.52535	0.42121	0.56037	0.40744	1.0443	1.0892	1.1361	1.2396	1.4103	1.1371	0.0070894	0.0070894	0.0070894
150	1.0791	1.2774	1.1691	1.3286	1.6438	1.1674	0.53306	0.42809	0.56558	0.4121	1.0393	1.0758	1.1313	1.2346	1.3928	1.1329	0.0070696	0.0070696	0.0070696
151	1.0785	1.2693	1.1651	1.3307	1.6397	1.1641	0.53306	0.42809	0.56558	0.4121	1.0393	1.0758	1.1313	1.2346	1.3928	1.1329	0.0070498	0.0070498	0.0070498
152	1.0832	1.2761	1.1672	1.3351	1.6416	1.1674	0.53306	0.42809	0.56558	0.4121	1.0393	1.0758	1.1313	1.2346	1.3928	1.1329	0.00703	0.00703	0.00703
153	1.0828	1.278	1.1692	1.3334	1.6455	1.169	0.53306	0.42809	0.56558	0.4121	1.0393	1.0758	1.1313	1.2346	1.3928	1.1329	0.0070102	0.0070102	0.0070102
154	1.0796	1.2747	1.1687	1.3305	1.6461	1.1683	0.53306	0.42809	0.56558	0.4121	1.0393	1.0758	1.1313	1.2346	1.3928	1.1329	0.0069904	0.0069904	0.0069904
155	1.0805	1.2745	1.1702	1.3309	1.6389	1.1694	0.53306	0.42809	0.56558	0.4121	1.0393	1.0758	1.1313	1.2346	1.3928	1.1329	0.0069706	0.0069706	0.0069706
156	1.0838	1.2723	1.1702	1.3368	1.6391	1.1678	0.53306	0.42809	0.56558	0.4121	1.0393	1.0758	1.1313	1.2346	1.3928	1.1329	0.0069508	0.0069508	0.0069508
157	1.0861	1.2714	1.1695	1.337	1.6384	1.167	0.53306	0.42809	0.56558	0.4121	1.0393	1.0758	1.1313	1.2346	1.3928	1.1329	0.006931	0.006931	0.006931
158	1.0752	1.2571	1.1639	1.3261	1.624	1.1623	0.53306	0.42809	0.56558	0.4121	1.0393	1.0758	1.1313	1.2346	1.3928	1.1329	0.0069112	0.0069112	0.0069112
159	1.0752	1.2665	1.1659	1.3247	1.6297	1.1654	0.53306	0.42809	0.56558	0.4121	1.0393	1.0758	1.1313	1.2346	1.3928	1.1329	0.0068914	0.0068914	0.0068914
160	1.0786	1.2584	1.167	1.3304	1.626	1.1668	0.54154	0.42747	0.56959	0.4151	1.0352	1.0633	1.1274	1.2313	1.3774	1.1291	0.0068716	0.0068716	0.0068716
161	1.0792	1.2677	1.1661	1.3328	1.6357	1.1656	0.54154	0.42747	0.56959	0.4151	1.0352	1.0633	1.1274	1.2313	1.3774	1.1291	0.0068518	0.0068518	0.0068518
162	1.0714	1.255	1.167	1.3165	1.6132	1.1648	0.54154	0.42747	0.56959	0.4151	1.0352	1.0633	1.1274	1.2313	1.3774	1.1291	0.006832	0.006832	0.006832
163	1.0774	1.2683	1.165	1.3311	1.6364	1.1638	0.54154	0.42747	0.56959	0.4151	1.0352	1.0633	1.1274	1.2313	1.3774	1.1291	0.0068122	0.0068122	0.0068122
164	1.0747	1.264	1.1646	1.3217	1.6281	1.1637	0.54154	0.42747	0.56959	0.4151	1.0352	1.0633	1.1274	1.2313	1.3774	1.1291	0.0067924	0.0067924	0.0067924
165	1.0759	1.2547	1.1621	1.3237	1.6171	1.1603	0.54154	0.42747	0.56959	0.4151	1.0352	1.0633	1.1274	1.2313	1.3774	1.1291	0.0067726	0.0067726	0.0067726
166	1.0832	1.2567	1.1665	1.3375	1.6244	1.165	0.54154	0.42747	0.56959	0.4151	1.0352	1.0633	1.1274	1.2313	1.3774	1.1291	0.0067528	0.0067528	0.0067528
167	1.0767	1.2595	1.1641	1.3281	1.6289	1.164	0.54154	0.42747	0.56959	0.4151	1.0352	1.0633	1.1274	1.2313	1.3774	1.1291	0.006733	0.006733	0.006733
168	1.0765	1.2521	1.1643	1.3256	1.6151	1.165	0.54154	0.42747	0.56959	0.4151	1.0352	1.0633	1.1274	1.2313	1.3774	1.1291	0.0067132	0.0067132	0.0067132
169	1.0727	1.2652	1.1652	1.3244	1.6306	1.1647	0.54154	0.42747	0.56959	0.4151	1.0352	1.0633	1.1274	1.2313	1.3774	1.1291	0.0066934	0.0066934	0.0066934
170	1.0733	1.255	1.1639	1.3236	1.6208	1.1628	0.54407	0.43063	0.57412	0.41897	1.0319	1.0532	1.1235	1.2271	1.3663	1.1248	0.0066736	0.0066736	0.0066736
171	1.0718	1.2544	1.1648	1.323	1.6221	1.1635	0.54407	0.43063	0.57412	0.41897	1.0319	1.0532	1.1235	1.2271	1.3663	1.1248	0.0066538	0.0066538	0.0066538
172	1.0723	1.2497	1.1639	1.3234	1.6097	1.1644	0.54407	0.43063	0.57412	0.41897	1.0319	1.0532	1.1235	1.2271	1.3663	1.1248	0.006634	0.006634	0.006634
173	1.0819	1.2554	1.1653	1.3388	1.6229	1.1665	0.54407	0.43063	0.57412	0.41897	1.0319	1.0532	1.1235	1.2271	1.3663	1.1248	0.0066142	0.0066142	0.0066142
174	1.0704	1.2456	1.1621	1.3204	1.609	1.1602	0.54407	0.43063	0.57412	0.41897	1.0319	1.0532	1.1235	1.2271	1.3663	1.1248	0.0065944	0.0065944	0.0065944
175	1.0766	1.2577	1.1628	1.3315	1.6232	1.1617	0.54407	0.43063	0.57412	0.41897	1.0319	1.0532	1.1235	1.2271	1.3663	1.1248	0.0065746	0.0065746	0.0065746
176	1.0767	1.2543	1.1624	1.3285	1.6215	1.1603	0.54407	0.43063	0.57412	0.41897	1.0319	1.0532	1.1235	1.2271	1.3663	1.1248	0.0065548	0.0065548	0.0065548
177	1.0777	1.257	1.166	1.3283	1.619	1.1642	0.54407	0.43063	0.57412	0.41897	1.0319	1.0532	1.1235	1.2271	1.3663	1.1248	0.006535	0.006535	0.006535
178	1.0757	1.2541	1.1637	1.3263	1.6229	1.1636	0.54407	0.43063	0.57412	0.41897	1.0319	1.0532	1.1235	1.2271	1.3663	1.1248	0.0065152	0.0065152	0.0065152
179	1.075	1.2526	1.1638	1.3245	1.6223	1.1639	0.54407	0.43063	0.57412	0.41897	1.0319	1.0532	1.1235	1.2271	1.3663	1.1248	0.0064954	0.0064954	0.0064954
180	1.0651	1.243	1.1619	1.3137	1.6065	1.1594	0.54182	0.43406	0.57828	0.42192	1.0289	1.0452	1.1204	1.226	1.3549	1.1229	0.0064756	0.0064756	0.0064756
181	1.0751	1.2578	1.1638	1.3286	1.6235	1.1622	0.54182	0.43406	0.57828	0.42192	1.0289	1.0452	1.1204	1.226	1.3549	1.1229	0.0064558	0.0064558	0.0064558
182	1.0714	1.2474	1.1599	1.3217	1.6145	1.1585	0.54182	0.43406	0.57828	0.42192	1.0289	1.0452	1.1204	1.226	1.3549	1.1229	0.006436	0.006436	0.006436
183	1.0734	1.2469	1.1614	1.3286	1.6119	1.16	0.54182	0.43406	0.57828	0.42192	1.0289	1.0452	1.1204	1.226	1.3549	1.1229	0.0064162	0.0064162	0.0064162
184	1.0706	1.2514	1.1629	1.3174	1.6154	1.1613	0.54182	0.43406	0.57828	0.42192	1.0289	1.0452	1.1204	1.226	1.3549	1.1229	0.0063964	0.0063964	0.0063964
185	1.0676	1.2478	1.1602	1.3132	1.6098	1.1585	0.54182	0.43406	0.57828	0.42192	1.0289	1.0452	1.1204	1.226	1.3549	1.1229	0.0063766	0.0063766	0.0063766
186	1.0637	1.2418	1.158	1.3104	1.6024	1.1581	0.54182	0.43406	0.57828	0.42192	1.0289	1.0452	1.1204	1.226	1.3549	1.1229	0.0063568	0.0063568	0.0063568
187	1.0751	1.2397	1.1593	1.3301	1.6055	1.1578	0.54182	0.43406	0.57828	0.42192	1.0289	1.0452	1.1204	1.226	1.3549	1.1229	0.006337	0.006337	0.006337
188	1.0741	1.247	1.1612	1.3247	1.6127	1.1601	0.54182	0.43406	0.57828	0.42192	1.0289	1.0452	1.1204	1.226	1.3549	1.1229	0.0063172	0.0063172	0.0063172
189	1.0718	1.2457	1.1597	1.3253	1.61	1.1606	0.54182	0.43406	0.57828	0.42192	1.0289	1.0452	1.1204	1.226	1.3549	1.1229	0.0062974	0.0062974	0.0062974
190	1.0612	1.2315	1.1533	1.3144	1.5899	1.1526	0.54754	0.4332	0.58163	0.42412	1.026	1.039	1.1176	1.2226	1.3471	1.1205	0.0062776	0.0062776	0.0062776
191	1.0739	1.2401	1.1624	1.3231	1.6045	1.1608	0.54754	0.4332	0.58163	0.42412	1.026	1.039	1.1176	1.2226	1.3471	1.1205	0.0062578	0.0062578	0.0062578
192	1.0693	1.2433	1.1573	1.3237	1.6084	1.1569	0.54754	0.4332	0.58163	0.42412	1.026	1.039	1.1176	1.2226	1.3471	1.1205	0.006238	0.006238	0.006238
193	1.0681	1.2357	1.1597	1.3179	1.599	1.1588	0.54754	0.4332	0.58163	0.42412	1.026	1.039	1.1176	1.2226	1.3471	1.1205	0.0062182	0.0062182	0.0062182
194	1.0694	1.2399	1.158	1.3195	1.6049	1.1584	0.54754	0.4332	0.58163	0.42412	1.026	1.039	1.1176	1.2226	1.3471	1.1205	0.0061984	0.0061984	0.0061984
195	1.0698	1.2379	1.1561	1.3254	1.6025	1.1554	0.54754	0.4332	0.58163	0.42412	1.026	1.039	1.1176	1.2226	1.3471	1.1205	0.0061786	0.0061786	0.0061786
196	1.0684	1.2513	1.1576	1.3193	1.6121	1.1585	0.54754	0.4332	0.58163	0.42412	1.026	1.039	1.1176	1.2226	1.3471	1.1205	0.0061588	0.0061588	0.0061588
197	1.0682	1.2397	1.1573	1.3157	1.5963	1.157	0.54754	0.4332	0.58163	0.42412	1.026	1.039	1.1176	1.2226	1.3471	1.1205	0.006139	0.006139	0.006139
198	1.0656	1.2399	1.1569	1.3137	1.6013	1.1567	0.54754	0.4332	0.58163	0.42412	1.026	1.039	1.1176	1.2226	1.3471	1.1205	0.0061192	0.0061192	0.0061192
199	1.0742	1.2413	1.1591	1.3272	1.5994	1.1592	0.54754	0.4332	0.58163	0.42412	1.026	1.039	1.1176	1.2226	1.3471	1.1205	0.0060994	0.0060994	0.0060994
200	1.0646	1.2331	1.1537	1.3144	1.5996	1.1538	0.54487	0.43839	0.58446	0.42676	1.0236	1.0329	1.1147	1.2181	1.3389	1.1175	0.0060796	0.0060796	0.0060796
201	1.0644	1.2334	1.1553	1.3168	1.5996	1.1558	0.54487	0.43839	0.58446	0.42676	1.0236	1.0329	1.1147	1.2181	1.3389	1.1175	0.0060598	0.0060598	0.0060598
202	1.0583	1.2291	1.1549	1.3059	1.5903	1.1558	0.54487	0.43839	0.58446	0.42676	1.0236	1.0329	1.1147	1.2181	1.3389	1.1175	0.00604	0.00604	0.00604
203	1.0683	1.2254	1.1577	1.3153	1.5912	1.1578	0.54487	0.43839	0.58446	0.42676	1.0236	1.0329	1.1147	1.2181	1.3389	1.1175	0.0060202	0.0060202	0.0060202
204	1.0609	1.2246	1.1524	1.3118	1.5848	1.1534	0.54487	0.43839	0.58446	0.42676	1.0236	1.0329	1.1147	1.2181	1.3389	1.1175	0.0060004	0.0060004	0.0060004
205	1.0628	1.2306	1.1555	1.3128	1.5904	1.1547	0.54487	0.43839	0.58446	0.42676	1.0236	1.0329	1.1147	1.2181	1.3389	1.1175	0.0059806	0.0059806	0.0059806
206	1.0696	1.2249	1.1584	1.3237	1.5875	1.1576	0.54487	0.43839	0.58446	0.42676	1.0236	1.0329	1.1147	1.2181	1.3389	1.1175	0.0059608	0.0059608	0.0059608
207	1.0622	1.2321	1.1539	1.3121	1.5952	1.1532	0.54487	0.43839	0.58446	0.42676	1.0236	1.0329	1.1147	1.2181	1.3389	1.1175	0.005941	0.005941	0.005941
208	1.0642	1.2184	1.1538	1.3147	1.5769	1.1538	0.54487	0.43839	0.58446	0.42676	1.0236	1.0329	1.1147	1.2181	1.3389	1.1175	0.0059212	0.0059212	0.0059212
209	1.0627	1.2267	1.1562	1.3141	1.5871	1.1559	0.54487	0.43839	0.58446	0.42676	1.0236	1.0329	1.1147	1.2181	1.3389	1.1175	0.0059014	0.0059014	0.0059014
210	1.0587	1.2213	1.1517	1.3098	1.5812	1.1505	0.54439	0.44075	0.58648	0.42797	1.0215	1.0268	1.1129	1.2168	1.3298	1.1151	0.0058816	0.0058816	0.0058816
211	1.0639	1.2275	1.1535	1.3161	1.5886	1.1539	0.54439	0.44075	0.58648	0.42797	1.0215	1.0268	1.1129	1.2168	1.3298	1.1151	0.0058618	0.0058618	0.0058618
212	1.0541	1.209	1.1498	1.2999	1.5634	1.1478	0.54439	0.44075	0.58648	0.42797	1.0215	1.0268	1.1129	1.2168	1.3298	1.1151	0.005842	0.005842	0.005842
213	1.0651	1.228	1.1536	1.3167	1.5904	1.1529	0.54439	0.44075	0.58648	0.42797	1.0215	1.0268	1.1129	1.2168	1.3298	1.1151	0.0058222	0.0058222	0.0058222
214	1.0655	1.2278	1.1571	1.313	1.5862	1.1551	0.54439	0.44075	0.58648	0.42797	1.0215	1.0268	1.1129	1.2168	1.3298	1.1151	0.0058024	0.0058024	0.0058024
215	1.0588	1.2214	1.153	1.3094	1.5812	1.1523	0.54439	0.44075	0.58648	0.42797	1.0215	1.0268	1.1129	1.2168	1.3298	1.1151	0.0057826	0.0057826	0.0057826
216	1.0576	1.2188	1.1529	1.3046	1.5799	1.1528	0.54439	0.44075	0.58648	0.42797	1.0215	1.0268	1.1129	1.2168	1.3298	1.1151	0.0057628	0.0057628	0.0057628
217	1.0637	1.2124	1.1506	1.3171	1.5728	1.1499	0.54439	0.44075	0.58648	0.42797	1.0215	1.0268	1.1129	1.2168	1.3298	1.1151	0.005743	0.005743	0.005743
218	1.0607	1.2235	1.1515	1.312	1.5848	1.1503	0.54439	0.44075	0.58648	0.42797	1.0215	1.0268	1.1129	1.2168	1.3298	1.1151	0.0057232	0.0057232	0.0057232
219	1.0561	1.2197	1.1517	1.3011	1.5748	1.1512	0.54439	0.44075	0.58648	0.42797	1.0215	1.0268	1.1129	1.2168	1.3298	1.1151	0.0057034	0.0057034	0.0057034
220	1.0607	1.218	1.1515	1.3093	1.5792	1.1515	0.5466	0.44156	0.58879	0.43023	1.0195	1.0225	1.1108	1.2148	1.3242	1.1127	0.0056836	0.0056836	0.0056836
221	1.0569	1.2196	1.1523	1.3081	1.5798	1.1503	0.5466	0.44156	0.58879	0.43023	1.0195	1.0225	1.1108	1.2148	1.3242	1.1127	0.0056638	0.0056638	0.0056638
222	1.0567	1.2106	1.1496	1.3093	1.5696	1.1501	0.5466	0.44156	0.58879	0.43023	1.0195	1.0225	1.1108	1.2148	1.3242	1.1127	0.005644	0.005644	0.005644
223	1.0603	1.2124	1.1486	1.3141	1.5736	1.1486	0.5466	0.44156	0.58879	0.43023	1.0195	1.0225	1.1108	1.2148	1.3242	1.1127	0.0056242	0.0056242	0.0056242
224	1.0587	1.2175	1.148	1.3145	1.5834	1.1476	0.5466	0.44156	0.58879	0.43023	1.0195	1.0225	1.1108	1.2148	1.3242	1.1127	0.0056044	0.0056044	0.0056044
225	1.0599	1.2191	1.151	1.3101	1.5822	1.1505	0.5466	0.44156	0.58879	0.43023	1.0195	1.0225	1.1108	1.2148	1.3242	1.1127	0.0055846	0.0055846	0.0055846
226	1.0584	1.2199	1.1483	1.3078	1.5768	1.1479	0.5466	0.44156	0.58879	0.43023	1.0195	1.0225	1.1108	1.2148	1.3242	1.1127	0.0055648	0.0055648	0.0055648
227	1.0507	1.2142	1.1489	1.2979	1.5736	1.1476	0.5466	0.44156	0.58879	0.43023	1.0195	1.0225	1.1108	1.2148	1.3242	1.1127	0.005545	0.005545	0.005545
228	1.0588	1.2098	1.1512	1.3101	1.5685	1.1515	0.5466	0.44156	0.58879	0.43023	1.0195	1.0225	1.1108	1.2148	1.3242	1.1127	0.0055252	0.0055252	0.0055252
229	1.0573	1.2055	1.1487	1.3079	1.5669	1.149	0.5466	0.44156	0.58879	0.43023	1.0195	1.0225	1.1108	1.2148	1.3242	1.1127	0.0055054	0.0055054	0.0055054
230	1.0565	1.2028	1.1467	1.3114	1.563	1.1463	0.55211	0.43794	0.59074	0.43213	1.0173	1.0188	1.1083	1.2113	1.3209	1.11	0.0054856	0.0054856	0.0054856
231	1.0594	1.2099	1.1522	1.3092	1.5671	1.152	0.55211	0.43794	0.59074	0.43213	1.0173	1.0188	1.1083	1.2113	1.3209	1.11	0.0054658	0.0054658	0.0054658
232	1.0592	1.2106	1.1497	1.3101	1.569	1.1483	0.55211	0.43794	0.59074	0.43213	1.0173	1.0188	1.1083	1.2113	1.3209	1.11	0.005446	0.005446	0.005446
233	1.0531	1.2002	1.1463	1.2986	1.5518	1.1447	0.55211	0.43794	0.59074	0.43213	1.0173	1.0188	1.1083	1.2113	1.3209	1.11	0.0054262	0.0054262	0.0054262
234	1.0562	1.203	1.1462	1.306	1.5626	1.1467	0.55211	0.43794	0.59074	0.43213	1.0173	1.0188	1.1083	1.2113	1.3209	1.11	0.0054064	0.0054064	0.0054064
235	1.0567	1.2109	1.1477	1.3097	1.571	1.1461	0.55211	0.43794	0.59074	0.43213	1.0173	1.0188	1.1083	1.2113	1.3209	1.11	0.0053866	0.0053866	0.0053866
236	1.0574	1.2035	1.1488	1.3085	1.5639	1.148	0.55211	0.43794	0.59074	0.43213	1.0173	1.0188	1.1083	1.2113	1.3209	1.11	0.0053668	0.0053668	0.0053668
237	1.056	1.2097	1.1488	1.3052	1.5661	1.1482	0.55211	0.43794	0.59074	0.43213	1.0173	1.0188	1.1083	1.2113	1.3209	1.11	0.005347	0.005347	0.005347
238	1.053	1.2055	1.1477	1.3003	1.5627	1.1464	0.55211	0.43794	0.59074	0.43213	1.0173	1.0188	1.1083	1.2113	1.3209	1.11	0.0053272	0.0053272	0.0053272
239	1.0568	1.2048	1.1485	1.3042	1.5594	1.1487	0.55211	0.43794	0.59074	0.43213	1.0173	1.0188	1.1083	1.2113	1.3209	1.11	0.0053074	0.0053074	0.0053074
240	1.0598	1.2028	1.1481	1.3112	1.5624	1.1472	0.54893	0.44222	0.59228	0.43384	1.0159	1.0147	1.1066	1.209	1.3171	1.108	0.0052876	0.0052876	0.0052876
241	1.0517	1.1987	1.1461	1.2989	1.5578	1.1447	0.54893	0.44222	0.59228	0.43384	1.0159	1.0147	1.1066	1.209	1.3171	1.108	0.0052678	0.0052678	0.0052678
242	1.0541	1.2042	1.1462	1.3046	1.5663	1.1472	0.54893	0.44222	0.59228	0.43384	1.0159	1.0147	1.1066	1.209	1.3171	1.108	0.005248	0.005248	0.005248
243	1.0624	1.2104	1.1506	1.3138	1.5705	1.1491	0.54893	0.44222	0.59228	0.43384	1.0159	1.0147	1.1066	1.209	1.3171	1.108	0.0052282	0.0052282	0.0052282
244	1.0523	1.1968	1.1449	1.3032	1.5552	1.1448	0.54893	0.44222	0.59228	0.43384	1.0159	1.0147	1.1066	1.209	1.3171	1.108	0.0052084	0.0052084	0.0052084
245	1.0567	1.2004	1.147	1.305	1.5629	1.146	0.54893	0.44222	0.59228	0.43384	1.0159	1.0147	1.1066	1.209	1.3171	1.108	0.0051886	0.0051886	0.0051886
246	1.0552	1.2029	1.1464	1.3087	1.5674	1.1464	0.54893	0.44222	0.59228	0.43384	1.0159	1.0147	1.1066	1.209	1.3171	1.108	0.0051688	0.0051688	0.0051688
247	1.0515	1.1984	1.1464	1.3007	1.5583	1.1467	0.54893	0.44222	0.59228	0.43384	1.0159	1.0147	1.1066	1.209	1.3171	1.108	0.005149	0.005149	0.005149
248	1.0527	1.1938	1.1465	1.2985	1.5534	1.1468	0.54893	0.44222	0.59228	0.43384	1.0159	1.0147	1.1066	1.209	1.3171	1.108	0.0051292	0.0051292	0.0051292
249	1.0477	1.1933	1.1435	1.2956	1.5481	1.1424	0.54893	0.44222	0.59228	0.43384	1.0159	1.0147	1.1066	1.209	1.3171	1.108	0.0051094	0.0051094	0.0051094
250	1.0519	1.189	1.1439	1.301	1.5463	1.1456	0.54797	0.44783	0.59519	0.43597	1.0144	1.012	1.1048	1.2065	1.3131	1.106	0.0050896	0.0050896	0.0050896
251	1.0535	1.1992	1.1461	1.3032	1.5563	1.146	0.54797	0.44783	0.59519	0.43597	1.0144	1.012	1.1048	1.2065	1.3131	1.106	0.0050698	0.0050698	0.0050698
252	1.0514	1.2013	1.1422	1.3047	1.5595	1.1421	0.54797	0.44783	0.59519	0.43597	1.0144	1.012	1.1048	1.2065	1.3131	1.106	0.00505	0.00505	0.00505
253	1.0477	1.1931	1.1394	1.3049	1.557	1.1406	0.54797	0.44783	0.59519	0.43597	1.0144	1.012	1.1048	1.2065	1.3131	1.106	0.0050302	0.0050302	0.0050302
254	1.044	1.1859	1.1434	1.2935	1.5399	1.143	0.54797	0.44783	0.59519	0.43597	1.0144	1.012	1.1048	1.2065	1.3131	1.106	0.0050104	0.0050104	0.0050104
255	1.0513	1.1917	1.1442	1.3007	1.5502	1.1444	0.54797	0.44783	0.59519	0.43597	1.0144	1.012	1.1048	1.2065	1.3131	1.106	0.0049906	0.0049906	0.0049906
256	1.0501	1.1929	1.145	1.2994	1.5497	1.1448	0.54797	0.44783	0.59519	0.43597	1.0144	1.012	1.1048	1.2065	1.3131	1.106	0.0049708	0.0049708	0.0049708
257	1.0539	1.1905	1.1421	1.3063	1.553	1.1425	0.54797	0.44783	0.59519	0.43597	1.0144	1.012	1.1048	1.2065	1.3131	1.106	0.004951	0.004951	0.004951
258	1.0528	1.1835	1.1435	1.2999	1.5378	1.1431	0.54797	0.44783	0.59519	0.43597	1.0144	1.012	1.1048	1.2065	1.3131	1.106	0.0049312	0.0049312	0.0049312
259	1.0544	1.1922	1.1442	1.3031	1.5494	1.1443	0.54797	0.44783	0.59519	0.43597	1.0144	1.012	1.1048	1.2065	1.3131	1.106	0.0049114	0.0049114	0.0049114
260	1.0443	1.1857	1.1401	1.296	1.542	1.1414	0.55219	0.44892	0.59662	0.43701	1.0132	1.0082	1.103	1.2046	1.3077	1.1032	0.0048916	0.0048916	0.0048916
261	1.0478	1.1865	1.1414	1.2947	1.5426	1.1417	0.55219	0.44892	0.59662	0.43701	1.0132	1.0082	1.103	1.2046	1.3077	1.1032	0.0048718	0.0048718	0.0048718
262	1.0527	1.1925	1.145	1.2982	1.5448	1.1451	0.55219	0.44892	0.59662	0.43701	1.0132	1.0082	1.103	1.2046	1.3077	1.1032	0.004852	0.004852	0.004852
263	1.0425	1.1881	1.1391	1.2914	1.5466	1.1386	0.55219	0.44892	0.59662	0.43701	1.0132	1.0082	1.103	1.2046	1.3077	1.1032	0.0048322	0.0048322	0.0048322
264	1.0402	1.1776	1.1379	1.2914	1.5364	1.1392	0.55219	0.44892	0.59662	0.43701	1.0132	1.0082	1.103	1.2046	1.3077	1.1032	0.0048124	0.0048124	0.0048124
265	1.0441	1.1841	1.1418	1.2884	1.5364	1.1423	0.55219	0.44892	0.59662	0.43701	1.0132	1.0082	1.103	1.2046	1.3077	1.1032	0.0047926	0.0047926	0.0047926
266	1.0424	1.1791	1.1382	1.2923	1.5347	1.1384	0.55219	0.44892	0.59662	0.43701	1.0132	1.0082	1.103	1.2046	1.3077	1.1032	0.0047728	0.0047728	0.0047728
267	1.048	1.1836	1.1404	1.297	1.5434	1.1398	0.55219	0.44892	0.59662	0.43701	1.0132	1.0082	1.103	1.2046	1.3077	1.1032	0.004753	0.004753	0.004753
268	1.0466	1.184	1.1416	1.2962	1.5404	1.1439	0.55219	0.44892	0.59662	0.43701	1.0132	1.0082	1.103	1.2046	1.3077	1.1032	0.0047332	0.0047332	0.0047332
269	1.0428	1.1844	1.1405	1.292	1.5442	1.1406	0.55219	0.44892	0.59662	0.43701	1.0132	1.0082	1.103	1.2046	1.3077	1.1032	0.0047134	0.0047134	0.0047134
270	1.0417	1.1821	1.1381	1.2892	1.5357	1.1386	0.54661	0.45386	0.59878	0.43868	1.0129	1.0043	1.1022	1.2042	1.3025	1.103	0.0046936	0.0046936	0.0046936
271	1.0435	1.1745	1.1399	1.2942	1.5316	1.1398	0.54661	0.45386	0.59878	0.43868	1.0129	1.0043	1.1022	1.2042	1.3025	1.103	0.0046738	0.0046738	0.0046738
272	1.043	1.1732	1.1399	1.2923	1.5297	1.1397	0.54661	0.45386	0.59878	0.43868	1.0129	1.0043	1.1022	1.2042	1.3025	1.103	0.004654	0.004654	0.004654
273	1.0429	1.1768	1.1377	1.2938	1.5366	1.1374	0.54661	0.45386	0.59878	0.43868	1.0129	1.0043	1.1022	1.2042	1.3025	1.103	0.0046342	0.0046342	0.0046342
274	1.046	1.1768	1.1395	1.2943	1.5339	1.1376	0.54661	0.45386	0.59878	0.43868	1.0129	1.0043	1.1022	1.2042	1.3025	1.103	0.0046144	0.0046144	0.0046144
275	1.0374	1.1636	1.1336	1.2868	1.52	1.1349	0.54661	0.45386	0.59878	0.43868	1.0129	1.0043	1.1022	1.2042	1.3025	1.103	0.0045946	0.0045946	0.0045946
276	1.044	1.1718	1.1365	1.2983	1.5301	1.1364	0.54661	0.45386	0.59878	0.43868	1.0129	1.0043	1.1022	1.2042	1.3025	1.103	0.0045748	0.0045748	0.0045748
277	1.0429	1.1736	1.1377	1.2917	1.5344	1.1381	0.54661	0.45386	0.59878	0.43868	1.0129	1.0043	1.1022	1.2042	1.3025	1.103	0.004555	0.004555	0.004555
278	1.0387	1.173	1.1357	1.288	1.5259	1.1375	0.54661	0.45386	0.59878	0.43868	1.0129	1.0043	1.1022	1.2042	1.3025	1.103	0.0045352	0.0045352	0.0045352
279	1.0447	1.1717	1.1388	1.2951	1.5266	1.1385	0.54661	0.45386	0.59878	0.43868	1.0129	1.0043	1.1022	1.2042	1.3025	1.103	0.0045154	0.0045154	0.0045154
280	1.045	1.1723	1.1379	1.2965	1.5324	1.1382	0.54713	0.45709	0.59984	0.43981	1.0116	1.0005	1.1007	1.202	1.2976	1.1011	0.0044956	0.0044956	0.0044956
281	1.0455	1.1754	1.1392	1.2957	1.5365	1.1408	0.54713	0.45709	0.59984	0.43981	1.0116	1.0005	1.1007	1.202	1.2976	1.1011	0.0044758	0.0044758	0.0044758
282	1.034	1.1614	1.133	1.2822	1.519	1.1352	0.54713	0.45709	0.59984	0.43981	1.0116	1.0005	1.1007	1.202	1.2976	1.1011	0.004456	0.004456	0.004456
283	1.0434	1.1666	1.1365	1.2933	1.5215	1.1369	0.54713	0.45709	0.59984	0.43981	1.0116	1.0005	1.1007	1.202	1.2976	1.1011	0.0044362	0.0044362	0.0044362
284	1.0399	1.1649	1.1367	1.2877	1.5184	1.1369	0.54713	0.45709	0.59984	0.43981	1.0116	1.0005	1.1007	1.202	1.2976	1.1011	0.0044164	0.0044164	0.0044164
285	1.045	1.1715	1.1368	1.2953	1.5285	1.1381	0.54713	0.45709	0.59984	0.43981	1.0116	1.0005	1.1007	1.202	1.2976	1.1011	0.0043966	0.0043966	0.0043966
286	1.0362	1.1622	1.1345	1.2862	1.5155	1.1348	0.54713	0.45709	0.59984	0.43981	1.0116	1.0005	1.1007	1.202	1.2976	1.1011	0.0043768	0.0043768	0.0043768
287	1.0343	1.1624	1.1334	1.2821	1.511	1.1339	0.54713	0.45709	0.59984	0.43981	1.0116	1.0005	1.1007	1.202	1.2976	1.1011	0.004357	0.004357	0.004357
288	1.037	1.1711	1.1363	1.2845	1.5264	1.1356	0.54713	0.45709	0.59984	0.43981	1.0116	1.0005	1.1007	1.202	1.2976	1.1011	0.0043372	0.0043372	0.0043372
289	1.0391	1.1736	1.1318	1.2906	1.5266	1.1326	0.54713	0.45709	0.59984	0.43981	1.0116	1.0005	1.1007	1.202	1.2976	1.1011	0.0043174	0.0043174	0.0043174
290	1.0344	1.1628	1.133	1.28	1.5151	1.1331	0.54978	0.45696	0.60245	0.44161	1.0106	0.99826	1.0994	1.2	1.2939	1.0992	0.0042976	0.0042976	0.0042976
291	1.0388	1.1607	1.1356	1.2876	1.5201	1.1362	0.54978	0.45696	0.60245	0.44161	1.0106	0.99826	1.0994	1.2	1.2939	1.0992	0.0042778	0.0042778	0.0042778
292	1.0361	1.1658	1.1347	1.2833	1.5222	1.1365	0.54978	0.45696	0.60245	0.44161	1.0106	0.99826	1.0994	1.2	1.2939	1.0992	0.004258	0.004258	0.004258
293	1.0347	1.1618	1.1339	1.2812	1.5162	1.1339	0.54978	0.45696	0.60245	0.44161	1.0106	0.99826	1.0994	1.2	1.2939	1.0992	0.0042382	0.0042382	0.0042382
294	1.0366	1.157	1.1329	1.2823	1.5075	1.1329	0.54978	0.45696	0.60245	0.44161	1.0106	0.99826	1.0994	1.2	1.2939	1.0992	0.0042184	0.0042184	0.0042184
295	1.0405	1.1569	1.1348	1.2881	1.5108	1.1355	0.54978	0.45696	0.60245	0.44161	1.0106	0.99826	1.0994	1.2	1.2939	1.0992	0.0041986	0.0041986	0.0041986
296	1.0321	1.1537	1.1303	1.2812	1.5073	1.1322	0.54978	0.45696	0.60245	0.44161	1.0106	0.99826	1.0994	1.2	1.2939	1.0992	0.0041788	0.0041788	0.0041788
297	1.0331	1.1548	1.1326	1.2832	1.5078	1.1344	0.54978	0.45696	0.60245	0.44161	1.0106	0.99826	1.0994	1.2	1.2939	1.0992	0.004159	0.004159	0.004159
298	1.0342	1.1557	1.1327	1.2819	1.5044	1.1336	0.54978	0.45696	0.60245	0.44161	1.0106	0.99826	1.0994	1.2	1.2939	1.0992	0.0041392	0.0041392	0.0041392
299	1.0365	1.1555	1.1359	1.2818	1.5035	1.1356	0.54978	0.45696	0.60245	0.44161	1.0106	0.99826	1.0994	1.2	1.2939	1.0992	0.0041194	0.0041194	0.0041194
300	1.0375	1.1565	1.1313	1.2893	1.5126	1.1316	0.56035	0.45216	0.60426	0.44275	1.0094	0.99641	1.0976	1.1984	1.2923	1.097	0.0040996	0.0040996	0.0040996
301	1.0333	1.1548	1.1321	1.2782	1.5055	1.1323	0.56035	0.45216	0.60426	0.44275	1.0094	0.99641	1.0976	1.1984	1.2923	1.097	0.0040798	0.0040798	0.0040798
302	1.0315	1.1451	1.1284	1.2814	1.4954	1.1294	0.56035	0.45216	0.60426	0.44275	1.0094	0.99641	1.0976	1.1984	1.2923	1.097	0.00406	0.00406	0.00406
303	1.0357	1.1477	1.1339	1.286	1.5059	1.1348	0.56035	0.45216	0.60426	0.44275	1.0094	0.99641	1.0976	1.1984	1.2923	1.097	0.0040402	0.0040402	0.0040402
304	1.0308	1.1461	1.1303	1.2789	1.4993	1.1311	0.56035	0.45216	0.60426	0.44275	1.0094	0.99641	1.0976	1.1984	1.2923	1.097	0.0040204	0.0040204	0.0040204
305	1.0372	1.1573	1.1343	1.2898	1.5099	1.1339	0.56035	0.45216	0.60426	0.44275	1.0094	0.99641	1.0976	1.1984	1.2923	1.097	0.0040006	0.0040006	0.0040006
306	1.0312	1.1411	1.1295	1.2812	1.4929	1.1297	0.56035	0.45216	0.60426	0.44275	1.0094	0.99641	1.0976	1.1984	1.2923	1.097	0.0039808	0.0039808	0.0039808
307	1.0302	1.1512	1.1289	1.2781	1.503	1.1294	0.56035	0.45216	0.60426	0.44275	1.0094	0.99641	1.0976	1.1984	1.2923	1.097	0.003961	0.003961	0.003961
308	1.0305	1.1444	1.1297	1.2767	1.4988	1.1303	0.56035	0.45216	0.60426	0.44275	1.0094	0.99641	1.0976	1.1984	1.2923	1.097	0.0039412	0.0039412	0.0039412
309	1.0305	1.1491	1.1294	1.2755	1.5005	1.1296	0.56035	0.45216	0.60426	0.44275	1.0094	0.99641	1.0976	1.1984	1.2923	1.097	0.0039214	0.0039214	0.0039214
310	1.0275	1.1411	1.1287	1.2752	1.488	1.1285	0.55525	0.46092	0.60542	0.44333	1.0067	0.99274	1.0953	1.1963	1.2877	1.0951	0.0039016	0.0039016	0.0039016
311	1.0319	1.1451	1.1307	1.2779	1.5027	1.1311	0.55525	0.46092	0.60542	0.44333	1.0067	0.99274	1.0953	1.1963	1.2877	1.0951	0.0038818	0.0038818	0.0038818
312	1.0353	1.1352	1.1285	1.292	1.4984	1.1287	0.55525	0.46092	0.60542	0.44333	1.0067	0.99274	1.0953	1.1963	1.2877	1.0951	0.003862	0.003862	0.003862
313	1.0318	1.137	1.1283	1.2811	1.4894	1.1287	0.55525	0.46092	0.60542	0.44333	1.0067	0.99274	1.0953	1.1963	1.2877	1.0951	0.0038422	0.0038422	0.0038422
314	1.0283	1.1418	1.128	1.2748	1.4944	1.1286	0.55525	0.46092	0.60542	0.44333	1.0067	0.99274	1.0953	1.1963	1.2877	1.0951	0.0038224	0.0038224	0.0038224
315	1.0247	1.1384	1.125	1.274	1.4903	1.1258	0.55525	0.46092	0.60542	0.44333	1.0067	0.99274	1.0953	1.1963	1.2877	1.0951	0.0038026	0.0038026	0.0038026
316	1.0276	1.1384	1.1288	1.2757	1.49	1.1285	0.55525	0.46092	0.60542	0.44333	1.0067	0.99274	1.0953	1.1963	1.2877	1.0951	0.0037828	0.0037828	0.0037828
317	1.0247	1.1443	1.128	1.2732	1.4971	1.1283	0.55525	0.46092	0.60542	0.44333	1.0067	0.99274	1.0953	1.1963	1.2877	1.0951	0.003763	0.003763	0.003763
318	1.0259	1.1377	1.1273	1.272	1.49	1.1265	0.55525	0.46092	0.60542	0.44333	1.0067	0.99274	1.0953	1.1963	1.2877	1.0951	0.0037432	0.0037432	0.0037432
319	1.0261	1.1404	1.1279	1.2738	1.4963	1.1286	0.55525	0.46092	0.60542	0.44333	1.0067	0.99274	1.0953	1.1963	1.2877	1.0951	0.0037234	0.0037234	0.0037234
320	1.0252	1.129	1.1241	1.2726	1.4764	1.1263	0.56415	0.4567	0.60668	0.44463	1.0053	0.98957	1.0937	1.1958	1.2819	1.0942	0.0037036	0.0037036	0.0037036
321	1.0307	1.1362	1.1294	1.2793	1.4897	1.1296	0.56415	0.4567	0.60668	0.44463	1.0053	0.98957	1.0937	1.1958	1.2819	1.0942	0.0036838	0.0036838	0.0036838
322	1.028	1.1317	1.1265	1.2767	1.4858	1.1269	0.56415	0.4567	0.60668	0.44463	1.0053	0.98957	1.0937	1.1958	1.2819	1.0942	0.003664	0.003664	0.003664
323	1.0269	1.1342	1.1261	1.2793	1.4876	1.1272	0.56415	0.4567	0.60668	0.44463	1.0053	0.98957	1.0937	1.1958	1.2819	1.0942	0.0036442	0.0036442	0.0036442
324	1.0235	1.1293	1.1254	1.2719	1.4778	1.1263	0.56415	0.4567	0.60668	0.44463	1.0053	0.98957	1.0937	1.1958	1.2819	1.0942	0.0036244	0.0036244	0.0036244
325	1.0271	1.1286	1.1263	1.2781	1.4863	1.1275	0.56415	0.4567	0.60668	0.44463	1.0053	0.98957	1.0937	1.1958	1.2819	1.0942	0.0036046	0.0036046	0.0036046
326	1.0238	1.1351	1.1261	1.2695	1.4852	1.1269	0.56415	0.4567	0.60668	0.44463	1.0053	0.98957	1.0937	1.1958	1.2819	1.0942	0.0035848	0.0035848	0.0035848
327	1.0192	1.1339	1.1248	1.2658	1.4836	1.1259	0.56415	0.4567	0.60668	0.44463	1.0053	0.98957	1.0937	1.1958	1.2819	1.0942	0.003565	0.003565	0.003565
328	1.0135	1.1273	1.1232	1.257	1.4713	1.1239	0.56415	0.4567	0.60668	0.44463	1.0053	0.98957	1.0937	1.1958	1.2819	1.0942	0.0035452	0.0035452	0.0035452
329	1.0152	1.1178	1.1225	1.2595	1.464	1.1246	0.56415	0.4567	0.60668	0.44463	1.0053	0.98957	1.0937	1.1958	1.2819	1.0942	0.0035254	0.0035254	0.0035254
330	1.0212	1.115	1.1238	1.2696	1.4667	1.1247	0.56381	0.45956	0.60955	0.44674	1.0037	0.9854	1.0919	1.1944	1.2777	1.0933	0.0035056	0.0035056	0.0035056
331	1.0203	1.1262	1.1229	1.2691	1.4759	1.125	0.56381	0.45956	0.60955	0.44674	1.0037	0.9854	1.0919	1.1944	1.2777	1.0933	0.0034858	0.0034858	0.0034858
332	1.0213	1.1322	1.1233	1.2746	1.4842	1.1253	0.56381	0.45956	0.60955	0.44674	1.0037	0.9854	1.0919	1.1944	1.2777	1.0933	0.003466	0.003466	0.003466
333	1.0271	1.1279	1.1245	1.2733	1.4819	1.1244	0.56381	0.45956	0.60955	0.44674	1.0037	0.9854	1.0919	1.1944	1.2777	1.0933	0.0034462	0.0034462	0.0034462
334	1.014	1.1179	1.1217	1.2589	1.4668	1.1227	0.56381	0.45956	0.60955	0.44674	1.0037	0.9854	1.0919	1.1944	1.2777	1.0933	0.0034264	0.0034264	0.0034264
335	1.0185	1.1143	1.1209	1.2653	1.4616	1.1215	0.56381	0.45956	0.60955	0.44674	1.0037	0.9854	1.0919	1.1944	1.2777	1.0933	0.0034066	0.0034066	0.0034066
336	1.023	1.1201	1.121	1.271	1.4692	1.1211	0.56381	0.45956	0.60955	0.44674	1.0037	0.9854	1.0919	1.1944	1.2777	1.0933	0.0033868	0.0033868	0.0033868
337	1.0231	1.1205	1.1224	1.272	1.4684	1.1225	0.56381	0.45956	0.60955	0.44674	1.0037	0.9854	1.0919	1.1944	1.2777	1.0933	0.003367	0.003367	0.003367
338	1.0267	1.1181	1.1238	1.2755	1.4712	1.1249	0.56381	0.45956	0.60955	0.44674	1.0037	0.9854	1.0919	1.1944	1.2777	1.0933	0.0033472	0.0033472	0.0033472
339	1.0209	1.1156	1.1208	1.2718	1.4663	1.1227	0.56381	0.45956	0.60955	0.44674	1.0037	0.9854	1.0919	1.1944	1.2777	1.0933	0.0033274	0.0033274	0.0033274
340	1.0167	1.1114	1.1202	1.2586	1.4573	1.1218	0.56553	0.46261	0.61178	0.44861	1.0024	0.98183	1.0908	1.1932	1.2731	1.0916	0.0033076	0.0033076	0.0033076
341	1.0185	1.1153	1.1205	1.2647	1.4664	1.121	0.56553	0.46261	0.61178	0.44861	1.0024	0.98183	1.0908	1.1932	1.2731	1.0916	0.0032878	0.0032878	0.0032878
342	1.02	1.1164	1.1215	1.2682	1.4694	1.1208	0.56553	0.46261	0.61178	0.44861	1.0024	0.98183	1.0908	1.1932	1.2731	1.0916	0.003268	0.003268	0.003268
343	1.0139	1.1136	1.1189	1.2618	1.4611	1.1212	0.56553	0.46261	0.61178	0.44861	1.0024	0.98183	1.0908	1.1932	1.2731	1.0916	0.0032482	0.0032482	0.0032482
344	1.0175	1.1155	1.1201	1.2635	1.4644	1.1202	0.56553	0.46261	0.61178	0.44861	1.0024	0.98183	1.0908	1.1932	1.2731	1.0916	0.0032284	0.0032284	0.0032284
345	1.023	1.1092	1.1185	1.2722	1.4548	1.1191	0.56553	0.46261	0.61178	0.44861	1.0024	0.98183	1.0908	1.1932	1.2731	1.0916	0.0032086	0.0032086	0.0032086
346	1.0135	1.113	1.1198	1.2604	1.4572	1.1209	0.56553	0.46261	0.61178	0.44861	1.0024	0.98183	1.0908	1.1932	1.2731	1.0916	0.0031888	0.0031888	0.0031888
347	1.0163	1.114	1.1206	1.265	1.4603	1.1224	0.56553	0.46261	0.61178	0.44861	1.0024	0.98183	1.0908	1.1932	1.2731	1.0916	0.003169	0.003169	0.003169
348	1.0108	1.1026	1.1179	1.2576	1.449	1.1204	0.56553	0.46261	0.61178	0.44861	1.0024	0.98183	1.0908	1.1932	1.2731	1.0916	0.0031492	0.0031492	0.0031492
349	1.0176	1.1087	1.1184	1.2678	1.4557	1.1195	0.56553	0.46261	0.61178	0.44861	1.0024	0.98183	1.0908	1.1932	1.2731	1.0916	0.0031294	0.0031294	0.0031294
350	1.0134	1.108	1.1175	1.2588	1.4556	1.1195	0.56874	0.46169	0.61421	0.45032	1.0015	0.97881	1.0898	1.1922	1.2687	1.0908	0.0031096	0.0031096	0.0031096
351	1.0149	1.1021	1.1201	1.2626	1.4506	1.1212	0.56874	0.46169	0.61421	0.45032	1.0015	0.97881	1.0898	1.1922	1.2687	1.0908	0.0030898	0.0030898	0.0030898
352	1.0153	1.1061	1.1197	1.2622	1.4536	1.1199	0.56874	0.46169	0.61421	0.45032	1.0015	0.97881	1.0898	1.1922	1.2687	1.0908	0.00307	0.00307	0.00307
353	1.0118	1.1014	1.1176	1.2589	1.4489	1.1195	0.56874	0.46169	0.61421	0.45032	1.0015	0.97881	1.0898	1.1922	1.2687	1.0908	0.0030502	0.0030502	0.0030502
354	1.0185	1.1039	1.1204	1.2686	1.4507	1.122	0.56874	0.46169	0.61421	0.45032	1.0015	0.97881	1.0898	1.1922	1.2687	1.0908	0.0030304	0.0030304	0.0030304
355	1.011	1.1026	1.1164	1.2534	1.4471	1.117	0.56874	0.46169	0.61421	0.45032	1.0015	0.97881	1.0898	1.1922	1.2687	1.0908	0.0030106	0.0030106	0.0030106
356	1.0158	1.1029	1.1186	1.2617	1.4495	1.1202	0.56874	0.46169	0.61421	0.45032	1.0015	0.97881	1.0898	1.1922	1.2687	1.0908	0.0029908	0.0029908	0.0029908
357	1.0147	1.0921	1.1164	1.2597	1.4378	1.1182	0.56874	0.46169	0.61421	0.45032	1.0015	0.97881	1.0898	1.1922	1.2687	1.0908	0.002971	0.002971	0.002971
358	1.0124	1.0954	1.1169	1.2597	1.439	1.1175	0.56874	0.46169	0.61421	0.45032	1.0015	0.97881	1.0898	1.1922	1.2687	1.0908	0.0029512	0.0029512	0.0029512
359	1.0155	1.1004	1.1183	1.2619	1.4502	1.1194	0.56874	0.46169	0.61421	0.45032	1.0015	0.97881	1.0898	1.1922	1.2687	1.0908	0.0029314	0.0029314	0.0029314
360	1.0109	1.0903	1.1166	1.256	1.438	1.1179	0.56575	0.46487	0.61562	0.45156	1.0007	0.97587	1.0884	1.1912	1.2649	1.0902	0.0029116	0.0029116	0.0029116
361	1.0099	1.0885	1.115	1.2596	1.4353	1.1173	0.56575	0.46487	0.61562	0.45156	1.0007	0.97587	1.0884	1.1912	1.2649	1.0902	0.0028918	0.0028918	0.0028918
362	1.0131	1.0971	1.1162	1.2587	1.4482	1.1163	0.56575	0.46487	0.61562	0.45156	1.0007	0.97587	1.0884	1.1912	1.2649	1.0902	0.002872	0.002872	0.002872
363	1.0097	1.091	1.1134	1.2598	1.4342	1.1146	0.56575	0.46487	0.61562	0.45156	1.0007	0.97587	1.0884	1.1912	1.2649	1.0902	0.0028522	0.0028522	0.0028522
364	1.0084	1.0886	1.1155	1.2603	1.4356	1.1183	0.56575	0.46487	0.61562	0.45156	1.0007	0.97587	1.0884	1.1912	1.2649	1.0902	0.0028324	0.0028324	0.0028324
365	1.0042	1.0917	1.1136	1.2496	1.4345	1.1142	0.56575	0.46487	0.61562	0.45156	1.0007	0.97587	1.0884	1.1912	1.2649	1.0902	0.0028126	0.0028126	0.0028126
366	1.0069	1.0875	1.1117	1.2502	1.4312	1.1123	0.56575	0.46487	0.61562	0.45156	1.0007	0.97587	1.0884	1.1912	1.2649	1.0902	0.0027928	0.0027928	0.0027928
367	1.0047	1.0838	1.1131	1.2529	1.4292	1.1137	0.56575	0.46487	0.61562	0.45156	1.0007	0.97587	1.0884	1.1912	1.2649	1.0902	0.002773	0.002773	0.002773
368	1.0064	1.0878	1.1139	1.2493	1.4288	1.1155	0.56575	0.46487	0.61562	0.45156	1.0007	0.97587	1.0884	1.1912	1.2649	1.0902	0.0027532	0.0027532	0.0027532
369	1.0018	1.0794	1.1111	1.2475	1.4237	1.1134	0.56575	0.46487	0.61562	0.45156	1.0007	0.97587	1.0884	1.1912	1.2649	1.0902	0.0027334	0.0027334	0.0027334
370	1.0086	1.0862	1.1128	1.2518	1.431	1.112	0.56902	0.46546	0.61726	0.45232	0.99877	0.97174	1.0867	1.189	1.2616	1.089	0.0027136	0.0027136	0.0027136
371	1.0046	1.0782	1.1118	1.2527	1.4242	1.1118	0.56902	0.46546	0.61726	0.45232	0.99877	0.97174	1.0867	1.189	1.2616	1.089	0.0026938	0.0026938	0.0026938
372	1.0101	1.0852	1.113	1.2556	1.4307	1.1133	0.56902	0.46546	0.61726	0.45232	0.99877	0.97174	1.0867	1.189	1.2616	1.089	0.002674	0.002674	0.002674
373	0.99781	1.0778	1.1082	1.2436	1.4181	1.1096	0.56902	0.46546	0.61726	0.45232	0.99877	0.97174	1.0867	1.189	1.2616	1.089	0.0026542	0.0026542	0.0026542
374	1.0053	1.0712	1.1087	1.251	1.415	1.1112	0.56902	0.46546	0.61726	0.45232	0.99877	0.97174	1.0867	1.189	1.2616	1.089	0.0026344	0.0026344	0.0026344
375	1.0036	1.0793	1.1109	1.2477	1.4247	1.112	0.56902	0.46546	0.61726	0.45232	0.99877	0.97174	1.0867	1.189	1.2616	1.089	0.0026146	0.0026146	0.0026146
376	1.0001	1.0709	1.1099	1.2419	1.4116	1.1104	0.56902	0.46546	0.61726	0.45232	0.99877	0.97174	1.0867	1.189	1.2616	1.089	0.0025948	0.0025948	0.0025948
377	0.99988	1.079	1.1092	1.2518	1.4245	1.1114	0.56902	0.46546	0.61726	0.45232	0.99877	0.97174	1.0867	1.189	1.2616	1.089	0.002575	0.002575	0.002575
378	1.0024	1.0756	1.1123	1.2478	1.414	1.1132	0.56902	0.46546	0.61726	0.45232	0.99877	0.97174	1.0867	1.189	1.2616	1.089	0.0025552	0.0025552	0.0025552
379	0.99753	1.0771	1.1079	1.2411	1.4162	1.1094	0.56902	0.46546	0.61726	0.45232	0.99877	0.97174	1.0867	1.189	1.2616	1.089	0.0025354	0.0025354	0.0025354
380	1.0049	1.0751	1.1107	1.2512	1.4231	1.1114	0.56743	0.46677	0.61841	0.45401	0.99917	0.96843	1.0869	1.1875	1.2585	1.0877	0.0025156	0.0025156	0.0025156
381	0.99595	1.0619	1.1059	1.2473	1.407	1.1079	0.56743	0.46677	0.61841	0.45401	0.99917	0.96843	1.0869	1.1875	1.2585	1.0877	0.0024958	0.0024958	0.0024958
382	1.0057	1.069	1.1089	1.2526	1.413	1.11	0.56743	0.46677	0.61841	0.45401	0.99917	0.96843	1.0869	1.1875	1.2585	1.0877	0.002476	0.002476	0.002476
383	1.0011	1.0681	1.1076	1.25	1.4122	1.1097	0.56743	0.46677	0.61841	0.45401	0.99917	0.96843	1.0869	1.1875	1.2585	1.0877	0.0024562	0.0024562	0.0024562
384	1.002	1.0691	1.1093	1.2512	1.4127	1.1109	0.56743	0.46677	0.61841	0.45401	0.99917	0.96843	1.0869	1.1875	1.2585	1.0877	0.0024364	0.0024364	0.0024364
385	1.0025	1.0686	1.1063	1.2481	1.4135	1.1063	0.56743	0.46677	0.61841	0.45401	0.99917	0.96843	1.0869	1.1875	1.2585	1.0877	0.0024166	0.0024166	0.0024166
386	0.99366	1.0634	1.1072	1.2369	1.4018	1.1084	0.56743	0.46677	0.61841	0.45401	0.99917	0.96843	1.0869	1.1875	1.2585	1.0877	0.0023968	0.0023968	0.0023968
387	0.99955	1.0634	1.1068	1.2418	1.4041	1.1079	0.56743	0.46677	0.61841	0.45401	0.99917	0.96843	1.0869	1.1875	1.2585	1.0877	0.002377	0.002377	0.002377
388	0.99873	1.0607	1.1071	1.2459	1.4053	1.1096	0.56743	0.46677	0.61841	0.45401	0.99917	0.96843	1.0869	1.1875	1.2585	1.0877	0.0023572	0.0023572	0.0023572
389	0.99861	1.0578	1.1058	1.2496	1.4038	1.1066	0.56743	0.46677	0.61841	0.45401	0.99917	0.96843	1.0869	1.1875	1.2585	1.0877	0.0023374	0.0023374	0.0023374
390	0.99003	1.054	1.1032	1.2377	1.3956	1.1042	0.56686	0.46684	0.61982	0.45504	0.99831	0.96496	1.0857	1.1866	1.2544	1.0868	0.0023176	0.0023176	0.0023176
391	0.99407	1.0531	1.1043	1.2422	1.3942	1.105	0.56686	0.46684	0.61982	0.45504	0.99831	0.96496	1.0857	1.1866	1.2544	1.0868	0.0022978	0.0022978	0.0022978
392	1.001	1.0535	1.1065	1.2493	1.3925	1.1086	0.56686	0.46684	0.61982	0.45504	0.99831	0.96496	1.0857	1.1866	1.2544	1.0868	0.002278	0.002278	0.002278
393	0.98947	1.0524	1.1041	1.2323	1.3915	1.1051	0.56686	0.46684	0.61982	0.45504	0.99831	0.96496	1.0857	1.1866	1.2544	1.0868	0.0022582	0.0022582	0.0022582
394	0.99567	1.0514	1.1063	1.2428	1.3948	1.1074	0.56686	0.46684	0.61982	0.45504	0.99831	0.96496	1.0857	1.1866	1.2544	1.0868	0.0022384	0.0022384	0.0022384
395	0.99516	1.0491	1.1026	1.2399	1.3893	1.1042	0.56686	0.46684	0.61982	0.45504	0.99831	0.96496	1.0857	1.1866	1.2544	1.0868	0.0022186	0.0022186	0.0022186
396	0.99322	1.0589	1.1032	1.2435	1.4043	1.1045	0.56686	0.46684	0.61982	0.45504	0.99831	0.96496	1.0857	1.1866	1.2544	1.0868	0.0021988	0.0021988	0.0021988
397	0.98957	1.0584	1.1017	1.2353	1.3968	1.1033	0.56686	0.46684	0.61982	0.45504	0.99831	0.96496	1.0857	1.1866	1.2544	1.0868	0.002179	0.002179	0.002179
398	0.99819	1.0576	1.1059	1.2481	1.4009	1.108	0.56686	0.46684	0.61982	0.45504	0.99831	0.96496	1.0857	1.1866	1.2544	1.0868	0.0021592	0.0021592	0.0021592
399	0.98752	1.0423	1.1014	1.2323	1.3797	1.1032	0.56686	0.46684	0.61982	0.45504	0.99831	0.96496	1.0857	1.1866	1.2544	1.0868	0.0021394	0.0021394	0.0021394
400	0.99233	1.0511	1.103	1.239	1.3924	1.1035	0.56258	0.46952	0.62061	0.45568	0.99765	0.96277	1.0851	1.1856	1.2524	1.0856	0.0021196	0.0021196	0.0021196
401	0.98983	1.0393	1.0996	1.2385	1.3797	1.1009	0.56258	0.46952	0.62061	0.45568	0.99765	0.96277	1.0851	1.1856	1.2524	1.0856	0.0020998	0.0020998	0.0020998
402	0.98982	1.0489	1.1033	1.2339	1.3862	1.1039	0.56258	0.46952	0.62061	0.45568	0.99765	0.96277	1.0851	1.1856	1.2524	1.0856	0.00208	0.00208	0.00208
403	0.98644	1.0376	1.102	1.2325	1.3745	1.1035	0.56258	0.46952	0.62061	0.45568	0.99765	0.96277	1.0851	1.1856	1.2524	1.0856	0.0020602	0.0020602	0.0020602
404	0.98911	1.0466	1.1015	1.2367	1.3841	1.1035	0.56258	0.46952	0.62061	0.45568	0.99765	0.96277	1.0851	1.1856	1.2524	1.0856	0.0020404	0.0020404	0.0020404
405	0.99512	1.0408	1.0998	1.2413	1.3791	1.1006	0.56258	0.46952	0.62061	0.45568	0.99765	0.96277	1.0851	1.1856	1.2524	1.0856	0.0020206	0.0020206	0.0020206
406	0.98606	1.0343	1.0992	1.2309	1.3725	1.102	0.56258	0.46952	0.62061	0.45568	0.99765	0.96277	1.0851	1.1856	1.2524	1.0856	0.0020008	0.0020008	0.0020008
407	0.98356	1.0365	1.0974	1.2271	1.3722	1.0997	0.56258	0.46952	0.62061	0.45568	0.99765	0.96277	1.0851	1.1856	1.2524	1.0856	0.001981	0.001981	0.001981
408	0.98244	1.0358	1.0962	1.2242	1.3729	1.0984	0.56258	0.46952	0.62061	0.45568	0.99765	0.96277	1.0851	1.1856	1.2524	1.0856	0.0019612	0.0019612	0.0019612
409	0.97865	1.0282	1.0953	1.2222	1.364	1.0985	0.56258	0.46952	0.62061	0.45568	0.99765	0.96277	1.0851	1.1856	1.2524	1.0856	0.0019414	0.0019414	0.0019414
410	0.98365	1.035	1.0974	1.2324	1.3799	1.0997	0.5632	0.47	0.62288	0.45706	0.99684	0.95976	1.0841	1.1843	1.2492	1.0844	0.0019216	0.0019216	0.0019216
411	0.9899	1.0328	1.0974	1.2373	1.3728	1.099	0.5632	0.47	0.62288	0.45706	0.99684	0.95976	1.0841	1.1843	1.2492	1.0844	0.0019018	0.0019018	0.0019018
412	0.9831	1.0264	1.0967	1.2278	1.3649	1.099	0.5632	0.47	0.62288	0.45706	0.99684	0.95976	1.0841	1.1843	1.2492	1.0844	0.001882	0.001882	0.001882
413	0.98994	1.0403	1.099	1.2366	1.3797	1.0982	0.5632	0.47	0.62288	0.45706	0.99684	0.95976	1.0841	1.1843	1.2492	1.0844	0.0018622	0.0018622	0.0018622
414	0.9874	1.0316	1.0977	1.2356	1.3701	1.0981	0.5632	0.47	0.62288	0.45706	0.99684	0.95976	1.0841	1.1843	1.2492	1.0844	0.0018424	0.0018424	0.0018424
415	0.9858	1.0333	1.0974	1.2303	1.3694	1.0977	0.5632	0.47	0.62288	0.45706	0.99684	0.95976	1.0841	1.1843	1.2492	1.0844	0.0018226	0.0018226	0.0018226
416	0.98266	1.0207	1.0936	1.2284	1.3568	1.0946	0.5632	0.47	0.62288	0.45706	0.99684	0.95976	1.0841	1.1843	1.2492	1.0844	0.0018028	0.0018028	0.0018028
417	0.97856	1.0187	1.0969	1.2156	1.3504	1.0986	0.5632	0.47	0.62288	0.45706	0.99684	0.95976	1.0841	1.1843	1.2492	1.0844	0.001783	0.001783	0.001783
418	0.98441	1.0312	1.0987	1.2262	1.3687	1.0999	0.5632	0.47	0.62288	0.45706	0.99684	0.95976	1.0841	1.1843	1.2492	1.0844	0.0017632	0.0017632	0.0017632
419	0.97837	1.0195	1.095	1.2177	1.3533	1.0957	0.5632	0.47	0.62288	0.45706	0.99684	0.95976	1.0841	1.1843	1.2492	1.0844	0.0017434	0.0017434	0.0017434
420	0.98296	1.0188	1.0954	1.2331	1.3552	1.0971	0.56753	0.47126	0.62456	0.45864	0.99565	0.95746	1.0827	1.1824	1.2463	1.0827	0.0017236	0.0017236	0.0017236
421	0.98283	1.0148	1.0952	1.2285	1.3506	1.0962	0.56753	0.47126	0.62456	0.45864	0.99565	0.95746	1.0827	1.1824	1.2463	1.0827	0.0017038	0.0017038	0.0017038
422	0.97854	1.0146	1.0939	1.2216	1.3519	1.0953	0.56753	0.47126	0.62456	0.45864	0.99565	0.95746	1.0827	1.1824	1.2463	1.0827	0.001684	0.001684	0.001684
423	0.97445	1.012	1.0947	1.2192	1.3452	1.0964	0.56753	0.47126	0.62456	0.45864	0.99565	0.95746	1.0827	1.1824	1.2463	1.0827	0.0016642	0.0016642	0.0016642
424	0.96978	1.0157	1.0902	1.2118	1.3495	1.0926	0.56753	0.47126	0.62456	0.45864	0.99565	0.95746	1.0827	1.1824	1.2463	1.0827	0.0016444	0.0016444	0.0016444
425	0.97998	1.01	1.0925	1.2296	1.3464	1.0961	0.56753	0.47126	0.62456	0.45864	0.99565	0.95746	1.0827	1.1824	1.2463	1.0827	0.0016246	0.0016246	0.0016246
426	0.98031	1.0051	1.0902	1.2316	1.3418	1.0915	0.56753	0.47126	0.62456	0.45864	0.99565	0.95746	1.0827	1.1824	1.2463	1.0827	0.0016048	0.0016048	0.0016048
427	0.9784	1.009	1.0928	1.2249	1.3428	1.0946	0.56753	0.47126	0.62456	0.45864	0.99565	0.95746	1.0827	1.1824	1.2463	1.0827	0.001585	0.001585	0.001585
428	0.96962	0.99367	1.0887	1.213	1.3265	1.0902	0.56753	0.47126	0.62456	0.45864	0.99565	0.95746	1.0827	1.1824	1.2463	1.0827	0.0015652	0.0015652	0.0015652
429	0.97145	1.0032	1.0917	1.2148	1.334	1.0943	0.56753	0.47126	0.62456	0.45864	0.99565	0.95746	1.0827	1.1824	1.2463	1.0827	0.0015454	0.0015454	0.0015454
430	0.97291	1.006	1.0906	1.2165	1.3359	1.0929	0.56894	0.47131	0.62579	0.45925	0.99514	0.95577	1.0819	1.182	1.2452	1.082	0.0015256	0.0015256	0.0015256
431	0.97515	1.008	1.0938	1.2144	1.3427	1.0946	0.56894	0.47131	0.62579	0.45925	0.99514	0.95577	1.0819	1.182	1.2452	1.082	0.0015058	0.0015058	0.0015058
432	0.96927	0.99612	1.0904	1.2111	1.3288	1.0911	0.56894	0.47131	0.62579	0.45925	0.99514	0.95577	1.0819	1.182	1.2452	1.082	0.001486	0.001486	0.001486
433	0.97441	0.99987	1.0895	1.2201	1.3295	1.092	0.56894	0.47131	0.62579	0.45925	0.99514	0.95577	1.0819	1.182	1.2452	1.082	0.0014662	0.0014662	0.0014662
434	0.97444	1.0024	1.0889	1.2182	1.3367	1.0907	0.56894	0.47131	0.62579	0.45925	0.99514	0.95577	1.0819	1.182	1.2452	1.082	0.0014464	0.0014464	0.0014464
435	0.97204	0.99258	1.088	1.217	1.32	1.0901	0.56894	0.47131	0.62579	0.45925	0.99514	0.95577	1.0819	1.182	1.2452	1.082	0.0014266	0.0014266	0.0014266
436	0.96606	0.9951	1.087	1.2061	1.3221	1.0887	0.56894	0.47131	0.62579	0.45925	0.99514	0.95577	1.0819	1.182	1.2452	1.082	0.0014068	0.0014068	0.0014068
437	0.96936	0.99493	1.0882	1.217	1.3299	1.0897	0.56894	0.47131	0.62579	0.45925	0.99514	0.95577	1.0819	1.182	1.2452	1.082	0.001387	0.001387	0.001387
438	0.9669	0.9932	1.0873	1.2146	1.3192	1.0895	0.56894	0.47131	0.62579	0.45925	0.99514	0.95577	1.0819	1.182	1.2452	1.082	0.0013672	0.0013672	0.0013672
439	0.96422	0.98678	1.0867	1.2095	1.3161	1.0885	0.56894	0.47131	0.62579	0.45925	0.99514	0.95577	1.0819	1.182	1.2452	1.082	0.0013474	0.0013474	0.0013474
440	0.96813	0.99036	1.087	1.2111	1.3206	1.0898	0.57258	0.47186	0.62811	0.46047	0.994	0.95268	1.0811	1.1814	1.2417	1.0815	0.0013276	0.0013276	0.0013276
441	0.9615	0.98454	1.0835	1.2027	1.3097	1.085	0.57258	0.47186	0.62811	0.46047	0.994	0.95268	1.0811	1.1814	1.2417	1.0815	0.0013078	0.0013078	0.0013078
442	0.97065	0.97894	1.0868	1.2141	1.3099	1.0888	0.57258	0.47186	0.62811	0.46047	0.994	0.95268	1.0811	1.1814	1.2417	1.0815	0.001288	0.001288	0.001288
443	0.9619	0.98293	1.0846	1.2105	1.3117	1.0883	0.57258	0.47186	0.62811	0.46047	0.994	0.95268	1.0811	1.1814	1.2417	1.0815	0.0012682	0.0012682	0.0012682
444	0.96503	0.97748	1.0832	1.2062	1.309	1.0855	0.57258	0.47186	0.62811	0.46047	0.994	0.95268	1.0811	1.1814	1.2417	1.0815	0.0012484	0.0012484	0.0012484
445	0.96237	0.97718	1.0839	1.2046	1.3066	1.0857	0.57258	0.47186	0.62811	0.46047	0.994	0.95268	1.0811	1.1814	1.2417	1.0815	0.0012286	0.0012286	0.0012286
446	0.95513	0.97359	1.0815	1.1987	1.2976	1.0837	0.57258	0.47186	0.62811	0.46047	0.994	0.95268	1.0811	1.1814	1.2417	1.0815	0.0012088	0.0012088	0.0012088
447	0.95603	0.97512	1.0822	1.1986	1.306	1.0841	0.57258	0.47186	0.62811	0.46047	0.994	0.95268	1.0811	1.1814	1.2417	1.0815	0.001189	0.001189	0.001189
448	0.95454	0.97228	1.0826	1.1933	1.2966	1.085	0.57258	0.47186	0.62811	0.46047	0.994	0.95268	1.0811	1.1814	1.2417	1.0815	0.0011692	0.0011692	0.0011692
449	0.95763	0.97009	1.0809	1.2011	1.2939	1.084	0.57258	0.47186	0.62811	0.46047	0.994	0.95268	1.0811	1.1814	1.2417	1.0815	0.0011494	0.0011494	0.0011494
450	0.94878	0.9638	1.08	1.1897	1.2905	1.0834	0.5781	0.46881	0.62872	0.46135	0.99395	0.95196	1.0807	1.1808	1.2418	1.0801	0.0011296	0.0011296	0.0011296
451	0.95729	0.96888	1.0811	1.1975	1.2943	1.0818	0.5781	0.46881	0.62872	0.46135	0.99395	0.95196	1.0807	1.1808	1.2418	1.0801	0.0011098	0.0011098	0.0011098
452	0.95423	0.96099	1.0798	1.198	1.2894	1.0825	0.5781	0.46881	0.62872	0.46135	0.99395	0.95196	1.0807	1.1808	1.2418	1.0801	0.00109	0.00109	0.00109
453	0.95335	0.95511	1.0764	1.1984	1.2807	1.0791	0.5781	0.46881	0.62872	0.46135	0.99395	0.95196	1.0807	1.1808	1.2418	1.0801	0.0010702	0.0010702	0.0010702
454	0.95434	0.95857	1.0776	1.1973	1.2831	1.0795	0.5781	0.46881	0.62872	0.46135	0.99395	0.95196	1.0807	1.1808	1.2418	1.0801	0.0010504	0.0010504	0.0010504
455	0.95673	0.95653	1.0774	1.2033	1.2834	1.079	0.5781	0.46881	0.62872	0.46135	0.99395	0.95196	1.0807	1.1808	1.2418	1.0801	0.0010306	0.0010306	0.0010306
456	0.94884	0.95182	1.0746	1.191	1.2722	1.0774	0.5781	0.46881	0.62872	0.46135	0.99395	0.95196	1.0807	1.1808	1.2418	1.0801	0.0010108	0.0010108	0.0010108
457	0.95465	0.95445	1.0767	1.1996	1.2789	1.0797	0.5781	0.46881	0.62872	0.46135	0.99395	0.95196	1.0807	1.1808	1.2418	1.0801	0.000991	0.000991	0.000991
458	0.95498	0.95168	1.0774	1.1982	1.2778	1.08	0.5781	0.46881	0.62872	0.46135	0.99395	0.95196	1.0807	1.1808	1.2418	1.0801	0.0009712	0.0009712	0.0009712
459	0.95515	0.95526	1.0777	1.1999	1.2822	1.08	0.5781	0.46881	0.62872	0.46135	0.99395	0.95196	1.0807	1.1808	1.2418	1.0801	0.0009514	0.0009514	0.0009514
460	0.94489	0.94436	1.0731	1.1851	1.2647	1.075	0.57747	0.46967	0.62931	0.46166	0.99448	0.95113	1.0809	1.1807	1.2407	1.0797	0.0009316	0.0009316	0.0009316
461	0.95184	0.94533	1.0763	1.1922	1.2684	1.0777	0.57747	0.46967	0.62931	0.46166	0.99448	0.95113	1.0809	1.1807	1.2407	1.0797	0.0009118	0.0009118	0.0009118
462	0.94627	0.94155	1.0734	1.1886	1.2644	1.0759	0.57747	0.46967	0.62931	0.46166	0.99448	0.95113	1.0809	1.1807	1.2407	1.0797	0.000892	0.000892	0.000892
463	0.9458	0.94043	1.0745	1.1875	1.2621	1.077	0.57747	0.46967	0.62931	0.46166	0.99448	0.95113	1.0809	1.1807	1.2407	1.0797	0.0008722	0.0008722	0.0008722
464	0.94557	0.93624	1.0726	1.1854	1.2578	1.0735	0.57747	0.46967	0.62931	0.46166	0.99448	0.95113	1.0809	1.1807	1.2407	1.0797	0.0008524	0.0008524	0.0008524
465	0.94252	0.93604	1.0734	1.1863	1.2602	1.0759	0.57747	0.46967	0.62931	0.46166	0.99448	0.95113	1.0809	1.1807	1.2407	1.0797	0.0008326	0.0008326	0.0008326
466	0.94482	0.93231	1.0733	1.1887	1.2538	1.0752	0.57747	0.46967	0.62931	0.46166	0.99448	0.95113	1.0809	1.1807	1.2407	1.0797	0.0008128	0.0008128	0.0008128
467	0.94224	0.93	1.0715	1.1822	1.2487	1.0745	0.57747	0.46967	0.62931	0.46166	0.99448	0.95113	1.0809	1.1807	1.2407	1.0797	0.000793	0.000793	0.000793
468	0.93849	0.92326	1.068	1.1789	1.2447	1.0712	0.57747	0.46967	0.62931	0.46166	0.99448	0.95113	1.0809	1.1807	1.2407	1.0797	0.0007732	0.0007732	0.0007732
469	0.93739	0.9222	1.069	1.1772	1.2398	1.0728	0.57747	0.46967	0.62931	0.46166	0.99448	0.95113	1.0809	1.1807	1.2407	1.0797	0.0007534	0.0007534	0.0007534
470	0.94386	0.92282	1.0716	1.1818	1.2383	1.0748	0.57736	0.46955	0.62974	0.46244	0.99372	0.95082	1.0803	1.1806	1.2437	1.0796	0.0007336	0.0007336	0.0007336
471	0.9396	0.92374	1.0674	1.1805	1.2426	1.069	0.57736	0.46955	0.62974	0.46244	0.99372	0.95082	1.0803	1.1806	1.2437	1.0796	0.0007138	0.0007138	0.0007138
472	0.94179	0.92124	1.07	1.1812	1.2433	1.0734	0.57736	0.46955	0.62974	0.46244	0.99372	0.95082	1.0803	1.1806	1.2437	1.0796	0.000694	0.000694	0.000694
473	0.93549	0.91307	1.0675	1.173	1.2292	1.0706	0.57736	0.46955	0.62974	0.46244	0.99372	0.95082	1.0803	1.1806	1.2437	1.0796	0.0006742	0.0006742	0.0006742
474	0.93021	0.91291	1.0664	1.1663	1.2238	1.0697	0.57736	0.46955	0.62974	0.46244	0.99372	0.95082	1.0803	1.1806	1.2437	1.0796	0.0006544	0.0006544	0.0006544
475	0.93782	0.90748	1.0654	1.1801	1.2265	1.068	0.57736	0.46955	0.62974	0.46244	0.99372	0.95082	1.0803	1.1806	1.2437	1.0796	0.0006346	0.0006346	0.0006346
476	0.93242	0.90403	1.0636	1.1726	1.2219	1.0672	0.57736	0.46955	0.62974	0.46244	0.99372	0.95082	1.0803	1.1806	1.2437	1.0796	0.0006148	0.0006148	0.0006148
477	0.93452	0.9048	1.0642	1.178	1.2223	1.0674	0.57736	0.46955	0.62974	0.46244	0.99372	0.95082	1.0803	1.1806	1.2437	1.0796	0.000595	0.000595	0.000595
478	0.9341	0.90248	1.0621	1.1788	1.2226	1.0649	0.57736	0.46955	0.62974	0.46244	0.99372	0.95082	1.0803	1.1806	1.2437	1.0796	0.0005752	0.0005752	0.0005752
479	0.93063	0.89824	1.0613	1.1745	1.21	1.0647	0.57736	0.46955	0.62974	0.46244	0.99372	0.95082	1.0803	1.1806	1.2437	1.0796	0.0005554	0.0005554	0.0005554
480	0.93795	0.90311	1.0647	1.1853	1.2246	1.0681	0.56833	0.47856	0.62959	0.46152	0.99469	0.95134	1.0808	1.1808	1.2451	1.0789	0.0005356	0.0005356	0.0005356
481	0.93296	0.89633	1.0617	1.1763	1.2111	1.0631	0.56833	0.47856	0.62959	0.46152	0.99469	0.95134	1.0808	1.1808	1.2451	1.0789	0.0005158	0.0005158	0.0005158
482	0.92624	0.88751	1.0623	1.1636	1.2026	1.0653	0.56833	0.47856	0.62959	0.46152	0.99469	0.95134	1.0808	1.1808	1.2451	1.0789	0.000496	0.000496	0.000496
483	0.92931	0.88849	1.0585	1.1711	1.1996	1.061	0.56833	0.47856	0.62959	0.46152	0.99469	0.95134	1.0808	1.1808	1.2451	1.0789	0.0004762	0.0004762	0.0004762
484	0.92342	0.88198	1.0593	1.1618	1.194	1.0613	0.56833	0.47856	0.62959	0.46152	0.99469	0.95134	1.0808	1.1808	1.2451	1.0789	0.0004564	0.0004564	0.0004564
485	0.92514	0.8818	1.0568	1.1681	1.1965	1.0598	0.56833	0.47856	0.62959	0.46152	0.99469	0.95134	1.0808	1.1808	1.2451	1.0789	0.0004366	0.0004366	0.0004366
486	0.9159	0.87501	1.0556	1.1579	1.1887	1.0585	0.56833	0.47856	0.62959	0.46152	0.99469	0.95134	1.0808	1.1808	1.2451	1.0789	0.0004168	0.0004168	0.0004168
487	0.91839	0.87144	1.0549	1.1586	1.1809	1.0575	0.56833	0.47856	0.62959	0.46152	0.99469	0.95134	1.0808	1.1808	1.2451	1.0789	0.000397	0.000397	0.000397
488	0.91937	0.86855	1.0549	1.1563	1.1762	1.0576	0.56833	0.47856	0.62959	0.46152	0.99469	0.95134	1.0808	1.1808	1.2451	1.0789	0.0003772	0.0003772	0.0003772
489	0.91828	0.86761	1.0563	1.1556	1.1762	1.0599	0.56833	0.47856	0.62959	0.46152	0.99469	0.95134	1.0808	1.1808	1.2451	1.0789	0.0003574	0.0003574	0.0003574
490	0.91485	0.86524	1.054	1.1544	1.1776	1.0565	0.56726	0.48117	0.62987	0.46079	0.99664	0.95466	1.0817	1.1806	1.2486	1.0793	0.0003376	0.0003376	0.0003376
491	0.91423	0.7876	1.0474	1.1402	1.061	1.0541	0.57089	0.47865	0.62946	0.46043	0.9967	0.95509	1.0817	1.1804	1.2495	1.079	0.0003178	0.0003178	0.0003178
492	0.91326	0.77312	1.0455	1.1401	1.0453	1.0532	0.56985	0.47858	0.62931	0.46032	0.99687	0.95569	1.0817	1.1809	1.2495	1.0791	0.000298	0.000298	0.000298
493	0.909	0.76796	1.0399	1.1365	1.0375	1.0471	0.56933	0.47843	0.62937	0.46026	0.99687	0.95619	1.0817	1.1808	1.2502	1.079	0.0002782	0.0002782	0.0002782
494	0.90269	0.75838	1.038	1.1292	1.0291	1.0445	0.5687	0.47863	0.62921	0.46005	0.99702	0.95693	1.0816	1.1811	1.2515	1.0788	0.0002584	0.0002584	0.0002584
495	0.90113	0.75381	1.0355	1.1324	1.0211	1.0441	0.57044	0.47743	0.62929	0.46002	0.99734	0.95779	1.0817	1.1816	1.252	1.0789	0.0002386	0.0002386	0.0002386
496	0.89816	0.74865	1.0349	1.1253	1.0131	1.0418	0.56551	0.47991	0.62914	0.45982	0.99743	0.95861	1.0817	1.1821	1.2526	1.0791	0.0002188	0.0002188	0.0002188
497	0.89395	0.74766	1.0357	1.1173	1.0075	1.0415	0.56594	0.47883	0.62857	0.45939	0.99769	0.95961	1.0818	1.1824	1.2534	1.0791	0.000199	0.000199	0.000199
498	0.89517	0.74311	1.033	1.1182	1.0076	1.0413	0.56519	0.47934	0.62885	0.45953	0.99783	0.96036	1.0818	1.1826	1.2552	1.0791	0.0001792	0.0001792	0.0001792
499	0.89738	0.73868	1.0302	1.1272	1.0063	1.0373	0.56476	0.47901	0.62844	0.45907	0.99815	0.96112	1.082	1.183	1.2565	1.0793	0.0001594	0.0001594	0.0001594
500	0.8992	0.73325	1.0317	1.1251	1.0007	1.0389	0.56557	0.47785	0.62747	0.45866	0.99844	0.962	1.0822	1.1833	1.258	1.0793	0.0001396	0.0001396	0.0001396
