# Supplementary material for: YOLO-AMI: enhancing online quality monitoring in 3D printing with composite loss and parameter-free attention
Source: Sci Rep. 2026 Apr 11;16:17064. doi: 10.1038/s41598-026-44342-6 (PMC13230862; doi:10.1038/s41598-026-44342-6)
Supplement: Supplementary file 1 — Supplementary Material 1 [file 41598_2026_44342_MOESM1_ESM.zip › YOLO-AMI 3D defect improve/YOLO-AMI/logs/yolov10x.csv]

epoch	train/box_om	train/cls_om	train/dfl_om	train/box_oo	train/cls_oo	train/dfl_oo	metrics/precision(B)	metrics/recall(B)	metrics/mAP50(B)	metrics/mAP50-95(B)	val/box_om	val/cls_om	val/dfl_om	val/box_oo	val/cls_oo	val/dfl_oo	lr/pg0	lr/pg1	lr/pg2
1	3.7391	5.7988	4.2555	3.568	7.7153	4.3277	0	0	0	0	0	0	0	0	0	0	0.0033288	0.0033288	0.0033288
2	3.3416	5.2473	3.652	3.1819	6.6026	3.4691	0	0	0	0	0	0	0	0	0	0	0.006649	0.006649	0.006649
3	1.9129	3.4595	1.9885	2.0144	4.0675	1.7384	0	0	0	0	0	0	0	0	0	0	0.0099559	0.0099559	0.0099559
4	1.5762	2.7146	1.6769	1.8079	3.1652	1.551	0	0	0	0	0	0	0	0	0	0	0.0099406	0.0099406	0.0099406
5	1.4312	2.3264	1.5509	1.709	2.7407	1.469	0	0	0	0	0	0	0	0	0	0	0.0099406	0.0099406	0.0099406
6	1.3551	2.1252	1.489	1.651	2.537	1.4244	0	0	0	0	0	0	0	0	0	0	0.0099208	0.0099208	0.0099208
7	1.307	2.0033	1.4453	1.6156	2.4169	1.3916	0	0	0	0	0	0	0	0	0	0	0.009901	0.009901	0.009901
8	1.2728	1.8909	1.416	1.5854	2.2948	1.3696	0	0	0	0	0	0	0	0	0	0	0.0098812	0.0098812	0.0098812
9	1.2468	1.8132	1.3936	1.5645	2.2218	1.3522	0	0	0	0	0	0	0	0	0	0	0.0098614	0.0098614	0.0098614
10	1.2306	1.7638	1.3751	1.5612	2.1753	1.3379	0.42576	0.33732	0.4101	0.28424	1.1212	1.4077	1.3637	1.3183	1.7126	1.3469	0.0098416	0.0098416	0.0098416
11	1.2071	1.7147	1.3575	1.5392	2.1242	1.3244	0.42576	0.33732	0.4101	0.28424	1.1212	1.4077	1.3637	1.3183	1.7126	1.3469	0.0098218	0.0098218	0.0098218
12	1.199	1.6687	1.3484	1.5313	2.0826	1.3168	0.42576	0.33732	0.4101	0.28424	1.1212	1.4077	1.3637	1.3183	1.7126	1.3469	0.009802	0.009802	0.009802
13	1.1783	1.6285	1.33	1.5125	2.0374	1.3029	0.42576	0.33732	0.4101	0.28424	1.1212	1.4077	1.3637	1.3183	1.7126	1.3469	0.0097822	0.0097822	0.0097822
14	1.1649	1.5942	1.3175	1.4965	1.9971	1.2929	0.42576	0.33732	0.4101	0.28424	1.1212	1.4077	1.3637	1.3183	1.7126	1.3469	0.0097624	0.0097624	0.0097624
15	1.1589	1.572	1.3129	1.4912	1.9737	1.2893	0.42576	0.33732	0.4101	0.28424	1.1212	1.4077	1.3637	1.3183	1.7126	1.3469	0.0097426	0.0097426	0.0097426
16	1.1629	1.5643	1.312	1.4941	1.9708	1.2894	0.42576	0.33732	0.4101	0.28424	1.1212	1.4077	1.3637	1.3183	1.7126	1.3469	0.0097228	0.0097228	0.0097228
17	1.149	1.532	1.2967	1.4825	1.9367	1.2753	0.42576	0.33732	0.4101	0.28424	1.1212	1.4077	1.3637	1.3183	1.7126	1.3469	0.009703	0.009703	0.009703
18	1.1416	1.5107	1.2899	1.4764	1.9181	1.2691	0.42576	0.33732	0.4101	0.28424	1.1212	1.4077	1.3637	1.3183	1.7126	1.3469	0.0096832	0.0096832	0.0096832
19	1.136	1.4958	1.2815	1.4726	1.9019	1.2642	0.42576	0.33732	0.4101	0.28424	1.1212	1.4077	1.3637	1.3183	1.7126	1.3469	0.0096634	0.0096634	0.0096634
20	1.1274	1.4819	1.2771	1.4649	1.8868	1.2607	0.49388	0.41387	0.5254	0.37962	1.0108	1.1381	1.2532	1.203	1.4285	1.2482	0.0096436	0.0096436	0.0096436
21	1.1256	1.4729	1.2744	1.4607	1.8737	1.2588	0.49388	0.41387	0.5254	0.37962	1.0108	1.1381	1.2532	1.203	1.4285	1.2482	0.0096238	0.0096238	0.0096238
22	1.1187	1.4654	1.27	1.4516	1.8636	1.2548	0.49388	0.41387	0.5254	0.37962	1.0108	1.1381	1.2532	1.203	1.4285	1.2482	0.009604	0.009604	0.009604
23	1.1141	1.4468	1.2644	1.4447	1.8474	1.2495	0.49388	0.41387	0.5254	0.37962	1.0108	1.1381	1.2532	1.203	1.4285	1.2482	0.0095842	0.0095842	0.0095842
24	1.1093	1.4302	1.2611	1.4419	1.83	1.2473	0.49388	0.41387	0.5254	0.37962	1.0108	1.1381	1.2532	1.203	1.4285	1.2482	0.0095644	0.0095644	0.0095644
25	1.103	1.4257	1.2554	1.4401	1.8286	1.2413	0.49388	0.41387	0.5254	0.37962	1.0108	1.1381	1.2532	1.203	1.4285	1.2482	0.0095446	0.0095446	0.0095446
26	1.1071	1.4235	1.2554	1.4432	1.8245	1.2433	0.49388	0.41387	0.5254	0.37962	1.0108	1.1381	1.2532	1.203	1.4285	1.2482	0.0095248	0.0095248	0.0095248
27	1.1074	1.4234	1.2517	1.4434	1.8257	1.2407	0.49388	0.41387	0.5254	0.37962	1.0108	1.1381	1.2532	1.203	1.4285	1.2482	0.009505	0.009505	0.009505
28	1.1018	1.4064	1.2511	1.4357	1.8074	1.2404	0.49388	0.41387	0.5254	0.37962	1.0108	1.1381	1.2532	1.203	1.4285	1.2482	0.0094852	0.0094852	0.0094852
29	1.1009	1.4082	1.2497	1.4341	1.8095	1.2389	0.49388	0.41387	0.5254	0.37962	1.0108	1.1381	1.2532	1.203	1.4285	1.2482	0.0094654	0.0094654	0.0094654
30	1.0991	1.3918	1.2457	1.4346	1.7949	1.2348	0.50626	0.42697	0.54824	0.39862	0.99037	1.0958	1.2308	1.1782	1.3803	1.2266	0.0094456	0.0094456	0.0094456
31	1.0916	1.3888	1.242	1.4298	1.7884	1.2306	0.50626	0.42697	0.54824	0.39862	0.99037	1.0958	1.2308	1.1782	1.3803	1.2266	0.0094258	0.0094258	0.0094258
32	1.0831	1.373	1.2346	1.4165	1.7684	1.2258	0.50626	0.42697	0.54824	0.39862	0.99037	1.0958	1.2308	1.1782	1.3803	1.2266	0.009406	0.009406	0.009406
33	1.0903	1.3724	1.2378	1.4265	1.7699	1.2291	0.50626	0.42697	0.54824	0.39862	0.99037	1.0958	1.2308	1.1782	1.3803	1.2266	0.0093862	0.0093862	0.0093862
34	1.0812	1.3737	1.2348	1.4145	1.7701	1.2252	0.50626	0.42697	0.54824	0.39862	0.99037	1.0958	1.2308	1.1782	1.3803	1.2266	0.0093664	0.0093664	0.0093664
35	1.0804	1.3661	1.2334	1.4144	1.7673	1.2259	0.50626	0.42697	0.54824	0.39862	0.99037	1.0958	1.2308	1.1782	1.3803	1.2266	0.0093466	0.0093466	0.0093466
36	1.0838	1.35	1.2281	1.4205	1.7473	1.2201	0.50626	0.42697	0.54824	0.39862	0.99037	1.0958	1.2308	1.1782	1.3803	1.2266	0.0093268	0.0093268	0.0093268
37	1.0799	1.3577	1.2319	1.4091	1.7544	1.2242	0.50626	0.42697	0.54824	0.39862	0.99037	1.0958	1.2308	1.1782	1.3803	1.2266	0.009307	0.009307	0.009307
38	1.0755	1.3467	1.2269	1.4126	1.7453	1.2184	0.50626	0.42697	0.54824	0.39862	0.99037	1.0958	1.2308	1.1782	1.3803	1.2266	0.0092872	0.0092872	0.0092872
39	1.0674	1.3355	1.2197	1.4008	1.7316	1.2138	0.50626	0.42697	0.54824	0.39862	0.99037	1.0958	1.2308	1.1782	1.3803	1.2266	0.0092674	0.0092674	0.0092674
40	1.0711	1.3371	1.2218	1.4057	1.733	1.2155	0.52349	0.42532	0.55451	0.40444	0.98589	1.1076	1.2265	1.1691	1.3896	1.2215	0.0092476	0.0092476	0.0092476
41	1.0742	1.3366	1.2241	1.4066	1.7327	1.2176	0.52349	0.42532	0.55451	0.40444	0.98589	1.1076	1.2265	1.1691	1.3896	1.2215	0.0092278	0.0092278	0.0092278
42	1.0713	1.3336	1.2219	1.4067	1.729	1.2146	0.52349	0.42532	0.55451	0.40444	0.98589	1.1076	1.2265	1.1691	1.3896	1.2215	0.009208	0.009208	0.009208
43	1.0716	1.3321	1.2203	1.4062	1.728	1.2127	0.52349	0.42532	0.55451	0.40444	0.98589	1.1076	1.2265	1.1691	1.3896	1.2215	0.0091882	0.0091882	0.0091882
44	1.0637	1.3219	1.218	1.3936	1.7167	1.2121	0.52349	0.42532	0.55451	0.40444	0.98589	1.1076	1.2265	1.1691	1.3896	1.2215	0.0091684	0.0091684	0.0091684
45	1.0667	1.3253	1.2174	1.4004	1.7235	1.2113	0.52349	0.42532	0.55451	0.40444	0.98589	1.1076	1.2265	1.1691	1.3896	1.2215	0.0091486	0.0091486	0.0091486
46	1.0649	1.3217	1.2161	1.4013	1.7196	1.2108	0.52349	0.42532	0.55451	0.40444	0.98589	1.1076	1.2265	1.1691	1.3896	1.2215	0.0091288	0.0091288	0.0091288
47	1.0702	1.3118	1.2159	1.4064	1.7047	1.2093	0.52349	0.42532	0.55451	0.40444	0.98589	1.1076	1.2265	1.1691	1.3896	1.2215	0.009109	0.009109	0.009109
48	1.0639	1.3082	1.2094	1.3976	1.7039	1.204	0.52349	0.42532	0.55451	0.40444	0.98589	1.1076	1.2265	1.1691	1.3896	1.2215	0.0090892	0.0090892	0.0090892
49	1.0572	1.305	1.21	1.3872	1.6983	1.2049	0.52349	0.42532	0.55451	0.40444	0.98589	1.1076	1.2265	1.1691	1.3896	1.2215	0.0090694	0.0090694	0.0090694
50	1.0584	1.3079	1.2123	1.3911	1.7034	1.2095	0.53427	0.42385	0.55903	0.40909	0.98199	1.1203	1.2224	1.1653	1.4054	1.2189	0.0090496	0.0090496	0.0090496
51	1.0563	1.3099	1.2118	1.3908	1.7057	1.2069	0.53427	0.42385	0.55903	0.40909	0.98199	1.1203	1.2224	1.1653	1.4054	1.2189	0.0090298	0.0090298	0.0090298
52	1.053	1.3052	1.209	1.3871	1.6956	1.2042	0.53427	0.42385	0.55903	0.40909	0.98199	1.1203	1.2224	1.1653	1.4054	1.2189	0.00901	0.00901	0.00901
53	1.0514	1.294	1.2062	1.3805	1.683	1.2014	0.53427	0.42385	0.55903	0.40909	0.98199	1.1203	1.2224	1.1653	1.4054	1.2189	0.0089902	0.0089902	0.0089902
54	1.0552	1.2845	1.2041	1.3884	1.6779	1.2008	0.53427	0.42385	0.55903	0.40909	0.98199	1.1203	1.2224	1.1653	1.4054	1.2189	0.0089704	0.0089704	0.0089704
55	1.0501	1.2906	1.2045	1.3823	1.678	1.2012	0.53427	0.42385	0.55903	0.40909	0.98199	1.1203	1.2224	1.1653	1.4054	1.2189	0.0089506	0.0089506	0.0089506
56	1.0532	1.2928	1.2073	1.3834	1.6836	1.204	0.53427	0.42385	0.55903	0.40909	0.98199	1.1203	1.2224	1.1653	1.4054	1.2189	0.0089308	0.0089308	0.0089308
57	1.0456	1.2895	1.2023	1.374	1.6737	1.1994	0.53427	0.42385	0.55903	0.40909	0.98199	1.1203	1.2224	1.1653	1.4054	1.2189	0.008911	0.008911	0.008911
58	1.0524	1.2861	1.2066	1.3837	1.6782	1.2032	0.53427	0.42385	0.55903	0.40909	0.98199	1.1203	1.2224	1.1653	1.4054	1.2189	0.0088912	0.0088912	0.0088912
59	1.0484	1.2791	1.1993	1.3818	1.6673	1.1946	0.53427	0.42385	0.55903	0.40909	0.98199	1.1203	1.2224	1.1653	1.4054	1.2189	0.0088714	0.0088714	0.0088714
60	1.052	1.2762	1.2008	1.384	1.665	1.1971	0.54483	0.43022	0.571	0.42009	0.97265	1.099	1.21	1.1539	1.3867	1.2068	0.0088516	0.0088516	0.0088516
61	1.0472	1.2799	1.2018	1.3766	1.674	1.1985	0.54483	0.43022	0.571	0.42009	0.97265	1.099	1.21	1.1539	1.3867	1.2068	0.0088318	0.0088318	0.0088318
62	1.0416	1.2661	1.1941	1.3744	1.6581	1.1917	0.54483	0.43022	0.571	0.42009	0.97265	1.099	1.21	1.1539	1.3867	1.2068	0.008812	0.008812	0.008812
63	1.0428	1.2656	1.1974	1.3741	1.6511	1.1953	0.54483	0.43022	0.571	0.42009	0.97265	1.099	1.21	1.1539	1.3867	1.2068	0.0087922	0.0087922	0.0087922
64	1.0417	1.2737	1.196	1.3725	1.6621	1.1929	0.54483	0.43022	0.571	0.42009	0.97265	1.099	1.21	1.1539	1.3867	1.2068	0.0087724	0.0087724	0.0087724
65	1.0422	1.2682	1.1973	1.3722	1.6527	1.1956	0.54483	0.43022	0.571	0.42009	0.97265	1.099	1.21	1.1539	1.3867	1.2068	0.0087526	0.0087526	0.0087526
66	1.0424	1.2592	1.1961	1.3723	1.6485	1.1936	0.54483	0.43022	0.571	0.42009	0.97265	1.099	1.21	1.1539	1.3867	1.2068	0.0087328	0.0087328	0.0087328
67	1.0395	1.2641	1.193	1.3701	1.6546	1.1891	0.54483	0.43022	0.571	0.42009	0.97265	1.099	1.21	1.1539	1.3867	1.2068	0.008713	0.008713	0.008713
68	1.0451	1.2683	1.1959	1.382	1.6591	1.1928	0.54483	0.43022	0.571	0.42009	0.97265	1.099	1.21	1.1539	1.3867	1.2068	0.0086932	0.0086932	0.0086932
69	1.035	1.257	1.1912	1.3652	1.6471	1.1891	0.54483	0.43022	0.571	0.42009	0.97265	1.099	1.21	1.1539	1.3867	1.2068	0.0086734	0.0086734	0.0086734
70	1.0389	1.2646	1.1925	1.3682	1.6506	1.19	0.55535	0.44532	0.58752	0.43383	0.96085	1.0577	1.1942	1.1419	1.3437	1.1919	0.0086536	0.0086536	0.0086536
71	1.0335	1.2482	1.186	1.3709	1.6393	1.1845	0.55535	0.44532	0.58752	0.43383	0.96085	1.0577	1.1942	1.1419	1.3437	1.1919	0.0086338	0.0086338	0.0086338
72	1.0349	1.2576	1.1899	1.3623	1.6385	1.1876	0.55535	0.44532	0.58752	0.43383	0.96085	1.0577	1.1942	1.1419	1.3437	1.1919	0.008614	0.008614	0.008614
73	1.0408	1.2608	1.192	1.3752	1.6519	1.1907	0.55535	0.44532	0.58752	0.43383	0.96085	1.0577	1.1942	1.1419	1.3437	1.1919	0.0085942	0.0085942	0.0085942
74	1.0339	1.2415	1.1911	1.3631	1.6228	1.1898	0.55535	0.44532	0.58752	0.43383	0.96085	1.0577	1.1942	1.1419	1.3437	1.1919	0.0085744	0.0085744	0.0085744
75	1.0384	1.2482	1.1919	1.3667	1.6319	1.1902	0.55535	0.44532	0.58752	0.43383	0.96085	1.0577	1.1942	1.1419	1.3437	1.1919	0.0085546	0.0085546	0.0085546
76	1.0378	1.2519	1.191	1.3675	1.6375	1.1897	0.55535	0.44532	0.58752	0.43383	0.96085	1.0577	1.1942	1.1419	1.3437	1.1919	0.0085348	0.0085348	0.0085348
77	1.0334	1.2364	1.1828	1.3694	1.6238	1.1807	0.55535	0.44532	0.58752	0.43383	0.96085	1.0577	1.1942	1.1419	1.3437	1.1919	0.008515	0.008515	0.008515
78	1.0375	1.2543	1.1927	1.3657	1.641	1.1902	0.55535	0.44532	0.58752	0.43383	0.96085	1.0577	1.1942	1.1419	1.3437	1.1919	0.0084952	0.0084952	0.0084952
79	1.0353	1.2388	1.1883	1.3686	1.6248	1.1863	0.55535	0.44532	0.58752	0.43383	0.96085	1.0577	1.1942	1.1419	1.3437	1.1919	0.0084754	0.0084754	0.0084754
80	1.0347	1.2415	1.1862	1.3646	1.6256	1.185	0.56014	0.45732	0.60023	0.44539	0.95037	1.0212	1.1815	1.1287	1.3015	1.1792	0.0084556	0.0084556	0.0084556
81	1.0254	1.2317	1.1836	1.3508	1.6121	1.1825	0.56014	0.45732	0.60023	0.44539	0.95037	1.0212	1.1815	1.1287	1.3015	1.1792	0.0084358	0.0084358	0.0084358
82	1.0323	1.2356	1.1836	1.3668	1.6198	1.1816	0.56014	0.45732	0.60023	0.44539	0.95037	1.0212	1.1815	1.1287	1.3015	1.1792	0.008416	0.008416	0.008416
83	1.0296	1.2324	1.184	1.3612	1.6181	1.1822	0.56014	0.45732	0.60023	0.44539	0.95037	1.0212	1.1815	1.1287	1.3015	1.1792	0.0083962	0.0083962	0.0083962
84	1.0259	1.2286	1.1844	1.3544	1.6095	1.1835	0.56014	0.45732	0.60023	0.44539	0.95037	1.0212	1.1815	1.1287	1.3015	1.1792	0.0083764	0.0083764	0.0083764
85	1.0255	1.2295	1.1816	1.3551	1.6134	1.1806	0.56014	0.45732	0.60023	0.44539	0.95037	1.0212	1.1815	1.1287	1.3015	1.1792	0.0083566	0.0083566	0.0083566
86	1.0256	1.226	1.1803	1.3599	1.6115	1.1784	0.56014	0.45732	0.60023	0.44539	0.95037	1.0212	1.1815	1.1287	1.3015	1.1792	0.0083368	0.0083368	0.0083368
87	1.0288	1.2288	1.1787	1.3629	1.6157	1.1772	0.56014	0.45732	0.60023	0.44539	0.95037	1.0212	1.1815	1.1287	1.3015	1.1792	0.008317	0.008317	0.008317
88	1.0279	1.2368	1.184	1.3583	1.6219	1.1822	0.56014	0.45732	0.60023	0.44539	0.95037	1.0212	1.1815	1.1287	1.3015	1.1792	0.0082972	0.0082972	0.0082972
89	1.0219	1.227	1.1789	1.353	1.6092	1.179	0.56014	0.45732	0.60023	0.44539	0.95037	1.0212	1.1815	1.1287	1.3015	1.1792	0.0082774	0.0082774	0.0082774
90	1.0221	1.2228	1.1818	1.346	1.6065	1.181	0.56603	0.46122	0.60993	0.45408	0.94275	0.99395	1.1724	1.1198	1.2702	1.1709	0.0082576	0.0082576	0.0082576
91	1.0252	1.2288	1.1802	1.3535	1.6134	1.1786	0.56603	0.46122	0.60993	0.45408	0.94275	0.99395	1.1724	1.1198	1.2702	1.1709	0.0082378	0.0082378	0.0082378
92	1.0265	1.2228	1.1803	1.3554	1.604	1.1788	0.56603	0.46122	0.60993	0.45408	0.94275	0.99395	1.1724	1.1198	1.2702	1.1709	0.008218	0.008218	0.008218
93	1.0239	1.21	1.1779	1.3506	1.5897	1.1769	0.56603	0.46122	0.60993	0.45408	0.94275	0.99395	1.1724	1.1198	1.2702	1.1709	0.0081982	0.0081982	0.0081982
94	1.0197	1.2159	1.1741	1.3493	1.5928	1.1742	0.56603	0.46122	0.60993	0.45408	0.94275	0.99395	1.1724	1.1198	1.2702	1.1709	0.0081784	0.0081784	0.0081784
95	1.0225	1.215	1.1776	1.3501	1.5974	1.176	0.56603	0.46122	0.60993	0.45408	0.94275	0.99395	1.1724	1.1198	1.2702	1.1709	0.0081586	0.0081586	0.0081586
96	1.0279	1.2203	1.181	1.3571	1.6072	1.1806	0.56603	0.46122	0.60993	0.45408	0.94275	0.99395	1.1724	1.1198	1.2702	1.1709	0.0081388	0.0081388	0.0081388
97	1.0227	1.2112	1.1761	1.354	1.5967	1.1772	0.56603	0.46122	0.60993	0.45408	0.94275	0.99395	1.1724	1.1198	1.2702	1.1709	0.008119	0.008119	0.008119
98	1.0166	1.2135	1.1737	1.3499	1.5982	1.1737	0.56603	0.46122	0.60993	0.45408	0.94275	0.99395	1.1724	1.1198	1.2702	1.1709	0.0080992	0.0080992	0.0080992
99	1.0192	1.2101	1.1776	1.3453	1.5896	1.1771	0.56603	0.46122	0.60993	0.45408	0.94275	0.99395	1.1724	1.1198	1.2702	1.1709	0.0080794	0.0080794	0.0080794
100	1.0173	1.2074	1.1759	1.3467	1.5881	1.1763	0.57091	0.46482	0.61915	0.4617	0.93572	0.97169	1.1646	1.1122	1.2435	1.1642	0.0080596	0.0080596	0.0080596
101	1.0248	1.211	1.1764	1.3583	1.5931	1.1766	0.57091	0.46482	0.61915	0.4617	0.93572	0.97169	1.1646	1.1122	1.2435	1.1642	0.0080398	0.0080398	0.0080398
102	1.0166	1.2175	1.1752	1.3466	1.5984	1.1747	0.57091	0.46482	0.61915	0.4617	0.93572	0.97169	1.1646	1.1122	1.2435	1.1642	0.00802	0.00802	0.00802
103	1.0161	1.2075	1.1717	1.3459	1.5879	1.1716	0.57091	0.46482	0.61915	0.4617	0.93572	0.97169	1.1646	1.1122	1.2435	1.1642	0.0080002	0.0080002	0.0080002
104	1.0129	1.2102	1.1754	1.3331	1.5869	1.1748	0.57091	0.46482	0.61915	0.4617	0.93572	0.97169	1.1646	1.1122	1.2435	1.1642	0.0079804	0.0079804	0.0079804
105	1.016	1.2044	1.1742	1.3458	1.5875	1.1746	0.57091	0.46482	0.61915	0.4617	0.93572	0.97169	1.1646	1.1122	1.2435	1.1642	0.0079606	0.0079606	0.0079606
106	1.0192	1.2052	1.173	1.3439	1.58	1.1736	0.57091	0.46482	0.61915	0.4617	0.93572	0.97169	1.1646	1.1122	1.2435	1.1642	0.0079408	0.0079408	0.0079408
107	1.0172	1.208	1.1744	1.3455	1.5867	1.1747	0.57091	0.46482	0.61915	0.4617	0.93572	0.97169	1.1646	1.1122	1.2435	1.1642	0.007921	0.007921	0.007921
108	1.0161	1.1985	1.1725	1.3507	1.5797	1.1723	0.57091	0.46482	0.61915	0.4617	0.93572	0.97169	1.1646	1.1122	1.2435	1.1642	0.0079012	0.0079012	0.0079012
109	1.0189	1.204	1.1741	1.3469	1.5796	1.173	0.57091	0.46482	0.61915	0.4617	0.93572	0.97169	1.1646	1.1122	1.2435	1.1642	0.0078814	0.0078814	0.0078814
110	1.0125	1.1899	1.1689	1.3391	1.5657	1.1686	0.55926	0.47676	0.62434	0.46603	0.9311	0.95602	1.1589	1.106	1.2246	1.1583	0.0078616	0.0078616	0.0078616
111	1.0108	1.1961	1.1697	1.3378	1.5739	1.1684	0.55926	0.47676	0.62434	0.46603	0.9311	0.95602	1.1589	1.106	1.2246	1.1583	0.0078418	0.0078418	0.0078418
112	1.0075	1.1929	1.171	1.3282	1.5688	1.1715	0.55926	0.47676	0.62434	0.46603	0.9311	0.95602	1.1589	1.106	1.2246	1.1583	0.007822	0.007822	0.007822
113	1.0156	1.2036	1.1709	1.3456	1.5839	1.1711	0.55926	0.47676	0.62434	0.46603	0.9311	0.95602	1.1589	1.106	1.2246	1.1583	0.0078022	0.0078022	0.0078022
114	1.018	1.1988	1.1711	1.3443	1.5768	1.1702	0.55926	0.47676	0.62434	0.46603	0.9311	0.95602	1.1589	1.106	1.2246	1.1583	0.0077824	0.0077824	0.0077824
115	1.0182	1.1912	1.1691	1.348	1.5746	1.1691	0.55926	0.47676	0.62434	0.46603	0.9311	0.95602	1.1589	1.106	1.2246	1.1583	0.0077626	0.0077626	0.0077626
116	1.0125	1.1893	1.1695	1.3409	1.568	1.1697	0.55926	0.47676	0.62434	0.46603	0.9311	0.95602	1.1589	1.106	1.2246	1.1583	0.0077428	0.0077428	0.0077428
117	1.0109	1.1985	1.1699	1.3374	1.5753	1.1703	0.55926	0.47676	0.62434	0.46603	0.9311	0.95602	1.1589	1.106	1.2246	1.1583	0.007723	0.007723	0.007723
118	1.009	1.1839	1.1668	1.3365	1.5639	1.1676	0.55926	0.47676	0.62434	0.46603	0.9311	0.95602	1.1589	1.106	1.2246	1.1583	0.0077032	0.0077032	0.0077032
119	1.0072	1.1863	1.1659	1.3343	1.5658	1.1665	0.55926	0.47676	0.62434	0.46603	0.9311	0.95602	1.1589	1.106	1.2246	1.1583	0.0076834	0.0076834	0.0076834
120	1.0195	1.1935	1.1731	1.3425	1.5729	1.1724	0.55831	0.4835	0.62803	0.46977	0.92754	0.9452	1.1544	1.1029	1.2071	1.1539	0.0076636	0.0076636	0.0076636
121	1.005	1.1905	1.1648	1.3317	1.5724	1.166	0.55831	0.4835	0.62803	0.46977	0.92754	0.9452	1.1544	1.1029	1.2071	1.1539	0.0076438	0.0076438	0.0076438
122	1.0061	1.1865	1.1674	1.3323	1.5659	1.1671	0.55831	0.4835	0.62803	0.46977	0.92754	0.9452	1.1544	1.1029	1.2071	1.1539	0.007624	0.007624	0.007624
123	1.0126	1.182	1.1664	1.3453	1.5631	1.1681	0.55831	0.4835	0.62803	0.46977	0.92754	0.9452	1.1544	1.1029	1.2071	1.1539	0.0076042	0.0076042	0.0076042
124	1.0116	1.1915	1.1698	1.3382	1.5683	1.1705	0.55831	0.4835	0.62803	0.46977	0.92754	0.9452	1.1544	1.1029	1.2071	1.1539	0.0075844	0.0075844	0.0075844
125	1.0095	1.1802	1.1672	1.3322	1.5556	1.1679	0.55831	0.4835	0.62803	0.46977	0.92754	0.9452	1.1544	1.1029	1.2071	1.1539	0.0075646	0.0075646	0.0075646
126	1.0081	1.1866	1.1642	1.3383	1.5654	1.1661	0.55831	0.4835	0.62803	0.46977	0.92754	0.9452	1.1544	1.1029	1.2071	1.1539	0.0075448	0.0075448	0.0075448
127	1.004	1.183	1.1649	1.3306	1.5606	1.1661	0.55831	0.4835	0.62803	0.46977	0.92754	0.9452	1.1544	1.1029	1.2071	1.1539	0.007525	0.007525	0.007525
128	1.0091	1.1854	1.1636	1.3383	1.5578	1.1642	0.55831	0.4835	0.62803	0.46977	0.92754	0.9452	1.1544	1.1029	1.2071	1.1539	0.0075052	0.0075052	0.0075052
129	1.007	1.1796	1.1628	1.3411	1.5575	1.1635	0.55831	0.4835	0.62803	0.46977	0.92754	0.9452	1.1544	1.1029	1.2071	1.1539	0.0074854	0.0074854	0.0074854
130	1.0012	1.1726	1.1621	1.3319	1.5531	1.164	0.5643	0.48485	0.63202	0.47322	0.92347	0.9354	1.15	1.0976	1.195	1.1502	0.0074656	0.0074656	0.0074656
131	1.0081	1.1882	1.166	1.3387	1.5703	1.1683	0.5643	0.48485	0.63202	0.47322	0.92347	0.9354	1.15	1.0976	1.195	1.1502	0.0074458	0.0074458	0.0074458
132	1.0051	1.172	1.1659	1.3276	1.5482	1.1665	0.5643	0.48485	0.63202	0.47322	0.92347	0.9354	1.15	1.0976	1.195	1.1502	0.007426	0.007426	0.007426
133	1.005	1.1737	1.1609	1.3341	1.5531	1.1625	0.5643	0.48485	0.63202	0.47322	0.92347	0.9354	1.15	1.0976	1.195	1.1502	0.0074062	0.0074062	0.0074062
134	1.007	1.176	1.1627	1.339	1.5553	1.1638	0.5643	0.48485	0.63202	0.47322	0.92347	0.9354	1.15	1.0976	1.195	1.1502	0.0073864	0.0073864	0.0073864
135	1.0071	1.1695	1.1645	1.3358	1.55	1.1639	0.5643	0.48485	0.63202	0.47322	0.92347	0.9354	1.15	1.0976	1.195	1.1502	0.0073666	0.0073666	0.0073666
136	1.0028	1.1718	1.1625	1.3331	1.5494	1.1653	0.5643	0.48485	0.63202	0.47322	0.92347	0.9354	1.15	1.0976	1.195	1.1502	0.0073468	0.0073468	0.0073468
137	1.0088	1.1736	1.1643	1.3356	1.5481	1.1638	0.5643	0.48485	0.63202	0.47322	0.92347	0.9354	1.15	1.0976	1.195	1.1502	0.007327	0.007327	0.007327
138	1.0071	1.1754	1.1586	1.3401	1.5553	1.1607	0.5643	0.48485	0.63202	0.47322	0.92347	0.9354	1.15	1.0976	1.195	1.1502	0.0073072	0.0073072	0.0073072
139	1.0031	1.1734	1.1627	1.3295	1.5474	1.1634	0.5643	0.48485	0.63202	0.47322	0.92347	0.9354	1.15	1.0976	1.195	1.1502	0.0072874	0.0072874	0.0072874
140	1.0046	1.1714	1.1622	1.3346	1.5475	1.1632	0.57057	0.48394	0.63577	0.47618	0.92081	0.9271	1.1466	1.0944	1.1845	1.1469	0.0072676	0.0072676	0.0072676
141	1.0005	1.1642	1.1607	1.3296	1.5423	1.1619	0.57057	0.48394	0.63577	0.47618	0.92081	0.9271	1.1466	1.0944	1.1845	1.1469	0.0072478	0.0072478	0.0072478
142	1.0023	1.1641	1.1604	1.3322	1.5426	1.1611	0.57057	0.48394	0.63577	0.47618	0.92081	0.9271	1.1466	1.0944	1.1845	1.1469	0.007228	0.007228	0.007228
143	0.9989	1.1587	1.1566	1.3309	1.5339	1.1592	0.57057	0.48394	0.63577	0.47618	0.92081	0.9271	1.1466	1.0944	1.1845	1.1469	0.0072082	0.0072082	0.0072082
144	0.99573	1.1631	1.158	1.3187	1.5349	1.1592	0.57057	0.48394	0.63577	0.47618	0.92081	0.9271	1.1466	1.0944	1.1845	1.1469	0.0071884	0.0071884	0.0071884
145	0.9964	1.1639	1.1563	1.325	1.5399	1.1592	0.57057	0.48394	0.63577	0.47618	0.92081	0.9271	1.1466	1.0944	1.1845	1.1469	0.0071686	0.0071686	0.0071686
146	0.99695	1.1519	1.1576	1.3275	1.53	1.1604	0.57057	0.48394	0.63577	0.47618	0.92081	0.9271	1.1466	1.0944	1.1845	1.1469	0.0071488	0.0071488	0.0071488
147	0.99454	1.1616	1.1578	1.3201	1.5332	1.16	0.57057	0.48394	0.63577	0.47618	0.92081	0.9271	1.1466	1.0944	1.1845	1.1469	0.007129	0.007129	0.007129
148	0.99856	1.1538	1.1562	1.3288	1.5268	1.1581	0.57057	0.48394	0.63577	0.47618	0.92081	0.9271	1.1466	1.0944	1.1845	1.1469	0.0071092	0.0071092	0.0071092
149	0.99814	1.1542	1.1566	1.3288	1.5298	1.1587	0.57057	0.48394	0.63577	0.47618	0.92081	0.9271	1.1466	1.0944	1.1845	1.1469	0.0070894	0.0070894	0.0070894
150	0.9965	1.1634	1.1574	1.326	1.5399	1.1598	0.58126	0.48168	0.63892	0.47867	0.91928	0.92075	1.1443	1.0921	1.1773	1.144	0.0070696	0.0070696	0.0070696
151	0.99443	1.1662	1.1563	1.3239	1.5414	1.1586	0.58126	0.48168	0.63892	0.47867	0.91928	0.92075	1.1443	1.0921	1.1773	1.144	0.0070498	0.0070498	0.0070498
152	0.99786	1.1585	1.1565	1.3236	1.5353	1.1585	0.58126	0.48168	0.63892	0.47867	0.91928	0.92075	1.1443	1.0921	1.1773	1.144	0.00703	0.00703	0.00703
153	1.0024	1.1634	1.157	1.3328	1.541	1.1584	0.58126	0.48168	0.63892	0.47867	0.91928	0.92075	1.1443	1.0921	1.1773	1.144	0.0070102	0.0070102	0.0070102
154	0.99508	1.1626	1.1577	1.3237	1.5342	1.1593	0.58126	0.48168	0.63892	0.47867	0.91928	0.92075	1.1443	1.0921	1.1773	1.144	0.0069904	0.0069904	0.0069904
155	0.99888	1.1616	1.1578	1.3267	1.5332	1.1582	0.58126	0.48168	0.63892	0.47867	0.91928	0.92075	1.1443	1.0921	1.1773	1.144	0.0069706	0.0069706	0.0069706
156	0.99746	1.155	1.1544	1.3244	1.5273	1.1558	0.58126	0.48168	0.63892	0.47867	0.91928	0.92075	1.1443	1.0921	1.1773	1.144	0.0069508	0.0069508	0.0069508
157	0.98919	1.1498	1.155	1.318	1.5212	1.1568	0.58126	0.48168	0.63892	0.47867	0.91928	0.92075	1.1443	1.0921	1.1773	1.144	0.006931	0.006931	0.006931
158	0.99506	1.1536	1.1566	1.3252	1.5266	1.1574	0.58126	0.48168	0.63892	0.47867	0.91928	0.92075	1.1443	1.0921	1.1773	1.144	0.0069112	0.0069112	0.0069112
159	0.99128	1.147	1.1544	1.3159	1.521	1.1572	0.58126	0.48168	0.63892	0.47867	0.91928	0.92075	1.1443	1.0921	1.1773	1.144	0.0068914	0.0068914	0.0068914
160	0.99182	1.138	1.1511	1.3205	1.5081	1.1524	0.58483	0.48063	0.64268	0.48229	0.91801	0.91392	1.1422	1.0911	1.169	1.1418	0.0068716	0.0068716	0.0068716
161	0.99317	1.1455	1.1537	1.3224	1.5199	1.1564	0.58483	0.48063	0.64268	0.48229	0.91801	0.91392	1.1422	1.0911	1.169	1.1418	0.0068518	0.0068518	0.0068518
162	0.99527	1.1424	1.1544	1.3259	1.5149	1.156	0.58483	0.48063	0.64268	0.48229	0.91801	0.91392	1.1422	1.0911	1.169	1.1418	0.006832	0.006832	0.006832
163	0.99264	1.1522	1.1564	1.3183	1.5248	1.1586	0.58483	0.48063	0.64268	0.48229	0.91801	0.91392	1.1422	1.0911	1.169	1.1418	0.0068122	0.0068122	0.0068122
164	0.99201	1.1492	1.1523	1.3221	1.5239	1.155	0.58483	0.48063	0.64268	0.48229	0.91801	0.91392	1.1422	1.0911	1.169	1.1418	0.0067924	0.0067924	0.0067924
165	0.99398	1.1449	1.1523	1.3258	1.5204	1.1535	0.58483	0.48063	0.64268	0.48229	0.91801	0.91392	1.1422	1.0911	1.169	1.1418	0.0067726	0.0067726	0.0067726
166	0.99648	1.1429	1.1567	1.3248	1.5176	1.1577	0.58483	0.48063	0.64268	0.48229	0.91801	0.91392	1.1422	1.0911	1.169	1.1418	0.0067528	0.0067528	0.0067528
167	0.99238	1.1461	1.1519	1.3188	1.5193	1.1544	0.58483	0.48063	0.64268	0.48229	0.91801	0.91392	1.1422	1.0911	1.169	1.1418	0.006733	0.006733	0.006733
168	0.98859	1.1452	1.1519	1.3133	1.5179	1.1549	0.58483	0.48063	0.64268	0.48229	0.91801	0.91392	1.1422	1.0911	1.169	1.1418	0.0067132	0.0067132	0.0067132
169	0.99393	1.1478	1.1543	1.3198	1.5211	1.1567	0.58483	0.48063	0.64268	0.48229	0.91801	0.91392	1.1422	1.0911	1.169	1.1418	0.0066934	0.0066934	0.0066934
170	0.9832	1.1409	1.1502	1.309	1.5108	1.1536	0.57346	0.49233	0.6458	0.48406	0.91717	0.90815	1.1404	1.0894	1.1617	1.1398	0.0066736	0.0066736	0.0066736
171	0.98808	1.144	1.1529	1.3127	1.5138	1.1568	0.57346	0.49233	0.6458	0.48406	0.91717	0.90815	1.1404	1.0894	1.1617	1.1398	0.0066538	0.0066538	0.0066538
172	0.98976	1.1379	1.151	1.3185	1.5101	1.1547	0.57346	0.49233	0.6458	0.48406	0.91717	0.90815	1.1404	1.0894	1.1617	1.1398	0.006634	0.006634	0.006634
173	0.99394	1.1443	1.152	1.321	1.5171	1.1545	0.57346	0.49233	0.6458	0.48406	0.91717	0.90815	1.1404	1.0894	1.1617	1.1398	0.0066142	0.0066142	0.0066142
174	0.98433	1.1315	1.148	1.3103	1.5036	1.1503	0.57346	0.49233	0.6458	0.48406	0.91717	0.90815	1.1404	1.0894	1.1617	1.1398	0.0065944	0.0065944	0.0065944
175	0.98434	1.1322	1.1469	1.3147	1.5024	1.1487	0.57346	0.49233	0.6458	0.48406	0.91717	0.90815	1.1404	1.0894	1.1617	1.1398	0.0065746	0.0065746	0.0065746
176	0.9844	1.1291	1.1475	1.3162	1.5022	1.15	0.57346	0.49233	0.6458	0.48406	0.91717	0.90815	1.1404	1.0894	1.1617	1.1398	0.0065548	0.0065548	0.0065548
177	0.98607	1.1433	1.153	1.3084	1.5073	1.1555	0.57346	0.49233	0.6458	0.48406	0.91717	0.90815	1.1404	1.0894	1.1617	1.1398	0.006535	0.006535	0.006535
178	0.98917	1.1346	1.1512	1.3149	1.5051	1.1532	0.57346	0.49233	0.6458	0.48406	0.91717	0.90815	1.1404	1.0894	1.1617	1.1398	0.0065152	0.0065152	0.0065152
179	0.99129	1.1397	1.1511	1.3198	1.5125	1.1545	0.57346	0.49233	0.6458	0.48406	0.91717	0.90815	1.1404	1.0894	1.1617	1.1398	0.0064954	0.0064954	0.0064954
180	0.97974	1.129	1.1499	1.3009	1.4974	1.1522	0.57492	0.49187	0.64741	0.48604	0.91419	0.90327	1.1371	1.0866	1.1562	1.1366	0.0064756	0.0064756	0.0064756
181	0.98699	1.1317	1.15	1.3125	1.5022	1.1528	0.57492	0.49187	0.64741	0.48604	0.91419	0.90327	1.1371	1.0866	1.1562	1.1366	0.0064558	0.0064558	0.0064558
182	0.98444	1.1332	1.1483	1.3094	1.5026	1.1501	0.57492	0.49187	0.64741	0.48604	0.91419	0.90327	1.1371	1.0866	1.1562	1.1366	0.006436	0.006436	0.006436
183	0.98784	1.126	1.1473	1.3195	1.4985	1.1499	0.57492	0.49187	0.64741	0.48604	0.91419	0.90327	1.1371	1.0866	1.1562	1.1366	0.0064162	0.0064162	0.0064162
184	0.98882	1.1398	1.1519	1.3136	1.5096	1.155	0.57492	0.49187	0.64741	0.48604	0.91419	0.90327	1.1371	1.0866	1.1562	1.1366	0.0063964	0.0063964	0.0063964
185	0.98369	1.1273	1.1472	1.3092	1.4985	1.1504	0.57492	0.49187	0.64741	0.48604	0.91419	0.90327	1.1371	1.0866	1.1562	1.1366	0.0063766	0.0063766	0.0063766
186	0.98128	1.1291	1.1458	1.307	1.4961	1.1484	0.57492	0.49187	0.64741	0.48604	0.91419	0.90327	1.1371	1.0866	1.1562	1.1366	0.0063568	0.0063568	0.0063568
187	0.99039	1.1288	1.1518	1.317	1.5032	1.1531	0.57492	0.49187	0.64741	0.48604	0.91419	0.90327	1.1371	1.0866	1.1562	1.1366	0.006337	0.006337	0.006337
188	0.98369	1.1285	1.1479	1.3098	1.4985	1.15	0.57492	0.49187	0.64741	0.48604	0.91419	0.90327	1.1371	1.0866	1.1562	1.1366	0.0063172	0.0063172	0.0063172
189	0.98361	1.1338	1.1497	1.3033	1.5012	1.1519	0.57492	0.49187	0.64741	0.48604	0.91419	0.90327	1.1371	1.0866	1.1562	1.1366	0.0062974	0.0062974	0.0062974
190	0.97469	1.1176	1.1416	1.3008	1.4806	1.1436	0.57169	0.4983	0.65027	0.48847	0.91244	0.89937	1.1361	1.0852	1.1498	1.1357	0.0062776	0.0062776	0.0062776
191	0.98189	1.1182	1.1448	1.3075	1.4852	1.1465	0.57169	0.4983	0.65027	0.48847	0.91244	0.89937	1.1361	1.0852	1.1498	1.1357	0.0062578	0.0062578	0.0062578
192	0.98486	1.1255	1.1476	1.3109	1.4972	1.15	0.57169	0.4983	0.65027	0.48847	0.91244	0.89937	1.1361	1.0852	1.1498	1.1357	0.006238	0.006238	0.006238
193	0.98005	1.1208	1.1455	1.3063	1.4898	1.1484	0.57169	0.4983	0.65027	0.48847	0.91244	0.89937	1.1361	1.0852	1.1498	1.1357	0.0062182	0.0062182	0.0062182
194	0.97665	1.1176	1.1415	1.2992	1.4835	1.1454	0.57169	0.4983	0.65027	0.48847	0.91244	0.89937	1.1361	1.0852	1.1498	1.1357	0.0061984	0.0061984	0.0061984
195	0.97987	1.1144	1.1417	1.3046	1.4797	1.1443	0.57169	0.4983	0.65027	0.48847	0.91244	0.89937	1.1361	1.0852	1.1498	1.1357	0.0061786	0.0061786	0.0061786
196	0.97906	1.1222	1.1447	1.3075	1.492	1.1481	0.57169	0.4983	0.65027	0.48847	0.91244	0.89937	1.1361	1.0852	1.1498	1.1357	0.0061588	0.0061588	0.0061588
197	0.98496	1.122	1.1444	1.311	1.4914	1.1469	0.57169	0.4983	0.65027	0.48847	0.91244	0.89937	1.1361	1.0852	1.1498	1.1357	0.006139	0.006139	0.006139
198	0.97824	1.1196	1.1447	1.3056	1.4857	1.1468	0.57169	0.4983	0.65027	0.48847	0.91244	0.89937	1.1361	1.0852	1.1498	1.1357	0.0061192	0.0061192	0.0061192
199	0.98174	1.1168	1.1441	1.3082	1.486	1.1477	0.57169	0.4983	0.65027	0.48847	0.91244	0.89937	1.1361	1.0852	1.1498	1.1357	0.0060994	0.0060994	0.0060994
200	0.97995	1.1211	1.1448	1.3049	1.4897	1.1476	0.58123	0.4932	0.65262	0.49024	0.91082	0.89483	1.1338	1.0807	1.1453	1.1328	0.0060796	0.0060796	0.0060796
201	0.9775	1.1136	1.142	1.3038	1.482	1.145	0.58123	0.4932	0.65262	0.49024	0.91082	0.89483	1.1338	1.0807	1.1453	1.1328	0.0060598	0.0060598	0.0060598
202	0.97552	1.1138	1.1432	1.2947	1.4766	1.1456	0.58123	0.4932	0.65262	0.49024	0.91082	0.89483	1.1338	1.0807	1.1453	1.1328	0.00604	0.00604	0.00604
203	0.97906	1.1099	1.1437	1.3042	1.4788	1.147	0.58123	0.4932	0.65262	0.49024	0.91082	0.89483	1.1338	1.0807	1.1453	1.1328	0.0060202	0.0060202	0.0060202
204	0.9716	1.1022	1.1396	1.2933	1.4626	1.1427	0.58123	0.4932	0.65262	0.49024	0.91082	0.89483	1.1338	1.0807	1.1453	1.1328	0.0060004	0.0060004	0.0060004
205	0.97068	1.1082	1.1394	1.2935	1.4734	1.1419	0.58123	0.4932	0.65262	0.49024	0.91082	0.89483	1.1338	1.0807	1.1453	1.1328	0.0059806	0.0059806	0.0059806
206	0.97408	1.1126	1.1439	1.293	1.4774	1.1475	0.58123	0.4932	0.65262	0.49024	0.91082	0.89483	1.1338	1.0807	1.1453	1.1328	0.0059608	0.0059608	0.0059608
207	0.97521	1.1007	1.1397	1.3036	1.4646	1.1419	0.58123	0.4932	0.65262	0.49024	0.91082	0.89483	1.1338	1.0807	1.1453	1.1328	0.005941	0.005941	0.005941
208	0.97717	1.11	1.1415	1.2955	1.4751	1.1435	0.58123	0.4932	0.65262	0.49024	0.91082	0.89483	1.1338	1.0807	1.1453	1.1328	0.0059212	0.0059212	0.0059212
209	0.98055	1.114	1.1441	1.3055	1.4818	1.1475	0.58123	0.4932	0.65262	0.49024	0.91082	0.89483	1.1338	1.0807	1.1453	1.1328	0.0059014	0.0059014	0.0059014
210	0.96909	1.11	1.1375	1.2906	1.4754	1.1406	0.58201	0.49746	0.65463	0.49272	0.90822	0.88969	1.1313	1.0774	1.1402	1.1305	0.0058816	0.0058816	0.0058816
211	0.9774	1.1087	1.1432	1.302	1.4789	1.1472	0.58201	0.49746	0.65463	0.49272	0.90822	0.88969	1.1313	1.0774	1.1402	1.1305	0.0058618	0.0058618	0.0058618
212	0.9697	1.0946	1.1359	1.2918	1.4574	1.1395	0.58201	0.49746	0.65463	0.49272	0.90822	0.88969	1.1313	1.0774	1.1402	1.1305	0.005842	0.005842	0.005842
213	0.97919	1.109	1.1432	1.3092	1.4787	1.1453	0.58201	0.49746	0.65463	0.49272	0.90822	0.88969	1.1313	1.0774	1.1402	1.1305	0.0058222	0.0058222	0.0058222
214	0.98201	1.1099	1.1417	1.3062	1.4753	1.1431	0.58201	0.49746	0.65463	0.49272	0.90822	0.88969	1.1313	1.0774	1.1402	1.1305	0.0058024	0.0058024	0.0058024
215	0.97158	1.1009	1.1392	1.2956	1.4646	1.1414	0.58201	0.49746	0.65463	0.49272	0.90822	0.88969	1.1313	1.0774	1.1402	1.1305	0.0057826	0.0057826	0.0057826
216	0.9685	1.1041	1.1407	1.2917	1.4697	1.1446	0.58201	0.49746	0.65463	0.49272	0.90822	0.88969	1.1313	1.0774	1.1402	1.1305	0.0057628	0.0057628	0.0057628
217	0.97625	1.0907	1.1363	1.3025	1.4572	1.14	0.58201	0.49746	0.65463	0.49272	0.90822	0.88969	1.1313	1.0774	1.1402	1.1305	0.005743	0.005743	0.005743
218	0.96882	1.103	1.1345	1.2936	1.4683	1.1388	0.58201	0.49746	0.65463	0.49272	0.90822	0.88969	1.1313	1.0774	1.1402	1.1305	0.0057232	0.0057232	0.0057232
219	0.96622	1.0978	1.1381	1.2872	1.4631	1.1416	0.58201	0.49746	0.65463	0.49272	0.90822	0.88969	1.1313	1.0774	1.1402	1.1305	0.0057034	0.0057034	0.0057034
220	0.96906	1.097	1.1388	1.2909	1.4588	1.1412	0.59243	0.49892	0.65748	0.49522	0.90602	0.88672	1.1295	1.0762	1.1322	1.1282	0.0056836	0.0056836	0.0056836
221	0.96843	1.1039	1.1407	1.2895	1.466	1.1437	0.59243	0.49892	0.65748	0.49522	0.90602	0.88672	1.1295	1.0762	1.1322	1.1282	0.0056638	0.0056638	0.0056638
222	0.97531	1.0984	1.137	1.3019	1.4662	1.1401	0.59243	0.49892	0.65748	0.49522	0.90602	0.88672	1.1295	1.0762	1.1322	1.1282	0.005644	0.005644	0.005644
223	0.97325	1.0927	1.1349	1.3004	1.4587	1.1379	0.59243	0.49892	0.65748	0.49522	0.90602	0.88672	1.1295	1.0762	1.1322	1.1282	0.0056242	0.0056242	0.0056242
224	0.97312	1.1003	1.1371	1.2979	1.4689	1.1393	0.59243	0.49892	0.65748	0.49522	0.90602	0.88672	1.1295	1.0762	1.1322	1.1282	0.0056044	0.0056044	0.0056044
225	0.96968	1.0972	1.1374	1.2963	1.4613	1.1408	0.59243	0.49892	0.65748	0.49522	0.90602	0.88672	1.1295	1.0762	1.1322	1.1282	0.0055846	0.0055846	0.0055846
226	0.96748	1.0991	1.1347	1.2917	1.4631	1.1377	0.59243	0.49892	0.65748	0.49522	0.90602	0.88672	1.1295	1.0762	1.1322	1.1282	0.0055648	0.0055648	0.0055648
227	0.96336	1.0914	1.1359	1.2839	1.4529	1.1398	0.59243	0.49892	0.65748	0.49522	0.90602	0.88672	1.1295	1.0762	1.1322	1.1282	0.005545	0.005545	0.005545
228	0.96959	1.093	1.1362	1.2947	1.4611	1.14	0.59243	0.49892	0.65748	0.49522	0.90602	0.88672	1.1295	1.0762	1.1322	1.1282	0.0055252	0.0055252	0.0055252
229	0.96452	1.081	1.1317	1.2873	1.4456	1.1356	0.59243	0.49892	0.65748	0.49522	0.90602	0.88672	1.1295	1.0762	1.1322	1.1282	0.0055054	0.0055054	0.0055054
230	0.96897	1.089	1.1349	1.2951	1.4533	1.1388	0.58719	0.50022	0.65996	0.49658	0.90465	0.88315	1.1272	1.0742	1.1274	1.1268	0.0054856	0.0054856	0.0054856
231	0.96248	1.0812	1.1329	1.2872	1.4441	1.1369	0.58719	0.50022	0.65996	0.49658	0.90465	0.88315	1.1272	1.0742	1.1274	1.1268	0.0054658	0.0054658	0.0054658
232	0.96872	1.0907	1.1344	1.2943	1.4582	1.1377	0.58719	0.50022	0.65996	0.49658	0.90465	0.88315	1.1272	1.0742	1.1274	1.1268	0.005446	0.005446	0.005446
233	0.96804	1.0756	1.1314	1.2958	1.4353	1.1348	0.58719	0.50022	0.65996	0.49658	0.90465	0.88315	1.1272	1.0742	1.1274	1.1268	0.0054262	0.0054262	0.0054262
234	0.96541	1.0803	1.1328	1.287	1.4427	1.1369	0.58719	0.50022	0.65996	0.49658	0.90465	0.88315	1.1272	1.0742	1.1274	1.1268	0.0054064	0.0054064	0.0054064
235	0.96505	1.088	1.1318	1.2902	1.45	1.1348	0.58719	0.50022	0.65996	0.49658	0.90465	0.88315	1.1272	1.0742	1.1274	1.1268	0.0053866	0.0053866	0.0053866
236	0.96299	1.0775	1.1302	1.2887	1.4389	1.1341	0.58719	0.50022	0.65996	0.49658	0.90465	0.88315	1.1272	1.0742	1.1274	1.1268	0.0053668	0.0053668	0.0053668
237	0.96404	1.0835	1.1322	1.2824	1.4412	1.1352	0.58719	0.50022	0.65996	0.49658	0.90465	0.88315	1.1272	1.0742	1.1274	1.1268	0.005347	0.005347	0.005347
238	0.96151	1.0836	1.1309	1.2845	1.4453	1.1352	0.58719	0.50022	0.65996	0.49658	0.90465	0.88315	1.1272	1.0742	1.1274	1.1268	0.0053272	0.0053272	0.0053272
239	0.96475	1.0814	1.1357	1.284	1.4389	1.1391	0.58719	0.50022	0.65996	0.49658	0.90465	0.88315	1.1272	1.0742	1.1274	1.1268	0.0053074	0.0053074	0.0053074
240	0.96981	1.0852	1.1342	1.2956	1.4528	1.137	0.58116	0.50577	0.66055	0.49805	0.90242	0.87802	1.125	1.0723	1.1225	1.1244	0.0052876	0.0052876	0.0052876
241	0.96375	1.0836	1.1324	1.2845	1.4476	1.1362	0.58116	0.50577	0.66055	0.49805	0.90242	0.87802	1.125	1.0723	1.1225	1.1244	0.0052678	0.0052678	0.0052678
242	0.96437	1.0808	1.1324	1.2931	1.447	1.1366	0.58116	0.50577	0.66055	0.49805	0.90242	0.87802	1.125	1.0723	1.1225	1.1244	0.005248	0.005248	0.005248
243	0.96175	1.0755	1.1293	1.291	1.4366	1.1335	0.58116	0.50577	0.66055	0.49805	0.90242	0.87802	1.125	1.0723	1.1225	1.1244	0.0052282	0.0052282	0.0052282
244	0.96147	1.0781	1.1333	1.2895	1.438	1.1376	0.58116	0.50577	0.66055	0.49805	0.90242	0.87802	1.125	1.0723	1.1225	1.1244	0.0052084	0.0052084	0.0052084
245	0.96543	1.0839	1.1337	1.2899	1.4441	1.1372	0.58116	0.50577	0.66055	0.49805	0.90242	0.87802	1.125	1.0723	1.1225	1.1244	0.0051886	0.0051886	0.0051886
246	0.96282	1.0804	1.1333	1.2876	1.445	1.1367	0.58116	0.50577	0.66055	0.49805	0.90242	0.87802	1.125	1.0723	1.1225	1.1244	0.0051688	0.0051688	0.0051688
247	0.95957	1.0788	1.1332	1.2806	1.4411	1.1372	0.58116	0.50577	0.66055	0.49805	0.90242	0.87802	1.125	1.0723	1.1225	1.1244	0.005149	0.005149	0.005149
248	0.96202	1.0746	1.1309	1.2827	1.4362	1.1355	0.58116	0.50577	0.66055	0.49805	0.90242	0.87802	1.125	1.0723	1.1225	1.1244	0.0051292	0.0051292	0.0051292
249	0.95823	1.0771	1.13	1.2775	1.4377	1.1331	0.58116	0.50577	0.66055	0.49805	0.90242	0.87802	1.125	1.0723	1.1225	1.1244	0.0051094	0.0051094	0.0051094
250	0.96106	1.0628	1.1315	1.2871	1.4226	1.1347	0.58683	0.50543	0.66404	0.50092	0.9015	0.87463	1.1237	1.0717	1.1165	1.1232	0.0050896	0.0050896	0.0050896
251	0.96011	1.0718	1.129	1.2843	1.4359	1.1335	0.58683	0.50543	0.66404	0.50092	0.9015	0.87463	1.1237	1.0717	1.1165	1.1232	0.0050698	0.0050698	0.0050698
252	0.95481	1.0765	1.1264	1.2785	1.437	1.1314	0.58683	0.50543	0.66404	0.50092	0.9015	0.87463	1.1237	1.0717	1.1165	1.1232	0.00505	0.00505	0.00505
253	0.95746	1.0744	1.1275	1.2811	1.4372	1.1317	0.58683	0.50543	0.66404	0.50092	0.9015	0.87463	1.1237	1.0717	1.1165	1.1232	0.0050302	0.0050302	0.0050302
254	0.96212	1.0716	1.1295	1.289	1.4318	1.1342	0.58683	0.50543	0.66404	0.50092	0.9015	0.87463	1.1237	1.0717	1.1165	1.1232	0.0050104	0.0050104	0.0050104
255	0.96541	1.0777	1.1316	1.2914	1.4398	1.1363	0.58683	0.50543	0.66404	0.50092	0.9015	0.87463	1.1237	1.0717	1.1165	1.1232	0.0049906	0.0049906	0.0049906
256	0.9606	1.0757	1.1283	1.285	1.4382	1.1315	0.58683	0.50543	0.66404	0.50092	0.9015	0.87463	1.1237	1.0717	1.1165	1.1232	0.0049708	0.0049708	0.0049708
257	0.96432	1.0675	1.1277	1.2891	1.4304	1.1315	0.58683	0.50543	0.66404	0.50092	0.9015	0.87463	1.1237	1.0717	1.1165	1.1232	0.004951	0.004951	0.004951
258	0.95444	1.0546	1.1255	1.2764	1.4097	1.1295	0.58683	0.50543	0.66404	0.50092	0.9015	0.87463	1.1237	1.0717	1.1165	1.1232	0.0049312	0.0049312	0.0049312
259	0.96078	1.0709	1.1287	1.2857	1.433	1.1319	0.58683	0.50543	0.66404	0.50092	0.9015	0.87463	1.1237	1.0717	1.1165	1.1232	0.0049114	0.0049114	0.0049114
260	0.95167	1.063	1.1282	1.2716	1.419	1.133	0.58613	0.508	0.66483	0.50149	0.90135	0.87116	1.1224	1.0688	1.1137	1.1223	0.0048916	0.0048916	0.0048916
261	0.95918	1.0615	1.1256	1.281	1.4226	1.1301	0.58613	0.508	0.66483	0.50149	0.90135	0.87116	1.1224	1.0688	1.1137	1.1223	0.0048718	0.0048718	0.0048718
262	0.952	1.0693	1.1229	1.2724	1.4271	1.1271	0.58613	0.508	0.66483	0.50149	0.90135	0.87116	1.1224	1.0688	1.1137	1.1223	0.004852	0.004852	0.004852
263	0.9586	1.0708	1.1288	1.2801	1.4306	1.1317	0.58613	0.508	0.66483	0.50149	0.90135	0.87116	1.1224	1.0688	1.1137	1.1223	0.0048322	0.0048322	0.0048322
264	0.95334	1.0544	1.1223	1.2772	1.4141	1.1275	0.58613	0.508	0.66483	0.50149	0.90135	0.87116	1.1224	1.0688	1.1137	1.1223	0.0048124	0.0048124	0.0048124
265	0.95088	1.0554	1.1255	1.2694	1.4098	1.1295	0.58613	0.508	0.66483	0.50149	0.90135	0.87116	1.1224	1.0688	1.1137	1.1223	0.0047926	0.0047926	0.0047926
266	0.95213	1.0557	1.1244	1.2779	1.4154	1.1281	0.58613	0.508	0.66483	0.50149	0.90135	0.87116	1.1224	1.0688	1.1137	1.1223	0.0047728	0.0047728	0.0047728
267	0.95642	1.0583	1.1264	1.2805	1.4206	1.1302	0.58613	0.508	0.66483	0.50149	0.90135	0.87116	1.1224	1.0688	1.1137	1.1223	0.004753	0.004753	0.004753
268	0.95399	1.0586	1.1248	1.2787	1.4227	1.1292	0.58613	0.508	0.66483	0.50149	0.90135	0.87116	1.1224	1.0688	1.1137	1.1223	0.0047332	0.0047332	0.0047332
269	0.95459	1.0582	1.1227	1.2807	1.4177	1.1275	0.58613	0.508	0.66483	0.50149	0.90135	0.87116	1.1224	1.0688	1.1137	1.1223	0.0047134	0.0047134	0.0047134
270	0.94991	1.0537	1.1228	1.2719	1.4108	1.1274	0.59079	0.50825	0.66726	0.50312	0.89853	0.8677	1.1207	1.0684	1.1085	1.1213	0.0046936	0.0046936	0.0046936
271	0.95349	1.0629	1.1248	1.2796	1.4217	1.129	0.59079	0.50825	0.66726	0.50312	0.89853	0.8677	1.1207	1.0684	1.1085	1.1213	0.0046738	0.0046738	0.0046738
272	0.95194	1.0539	1.122	1.2746	1.4098	1.1261	0.59079	0.50825	0.66726	0.50312	0.89853	0.8677	1.1207	1.0684	1.1085	1.1213	0.004654	0.004654	0.004654
273	0.95116	1.0527	1.1218	1.2734	1.408	1.126	0.59079	0.50825	0.66726	0.50312	0.89853	0.8677	1.1207	1.0684	1.1085	1.1213	0.0046342	0.0046342	0.0046342
274	0.95222	1.0617	1.1236	1.2749	1.4192	1.1269	0.59079	0.50825	0.66726	0.50312	0.89853	0.8677	1.1207	1.0684	1.1085	1.1213	0.0046144	0.0046144	0.0046144
275	0.94953	1.0457	1.1188	1.2729	1.4043	1.1233	0.59079	0.50825	0.66726	0.50312	0.89853	0.8677	1.1207	1.0684	1.1085	1.1213	0.0045946	0.0045946	0.0045946
276	0.95642	1.0554	1.1217	1.2876	1.4183	1.127	0.59079	0.50825	0.66726	0.50312	0.89853	0.8677	1.1207	1.0684	1.1085	1.1213	0.0045748	0.0045748	0.0045748
277	0.94696	1.0521	1.1216	1.2665	1.4077	1.1259	0.59079	0.50825	0.66726	0.50312	0.89853	0.8677	1.1207	1.0684	1.1085	1.1213	0.004555	0.004555	0.004555
278	0.95147	1.0492	1.1214	1.2755	1.4092	1.1261	0.59079	0.50825	0.66726	0.50312	0.89853	0.8677	1.1207	1.0684	1.1085	1.1213	0.0045352	0.0045352	0.0045352
279	0.95097	1.0424	1.12	1.2765	1.4031	1.1243	0.59079	0.50825	0.66726	0.50312	0.89853	0.8677	1.1207	1.0684	1.1085	1.1213	0.0045154	0.0045154	0.0045154
280	0.95125	1.0476	1.1202	1.2771	1.4073	1.1243	0.58333	0.51315	0.66897	0.50435	0.89802	0.86306	1.1189	1.0659	1.1047	1.1192	0.0044956	0.0044956	0.0044956
281	0.95001	1.0515	1.1238	1.2694	1.4077	1.1279	0.58333	0.51315	0.66897	0.50435	0.89802	0.86306	1.1189	1.0659	1.1047	1.1192	0.0044758	0.0044758	0.0044758
282	0.94113	1.0422	1.119	1.2607	1.3967	1.124	0.58333	0.51315	0.66897	0.50435	0.89802	0.86306	1.1189	1.0659	1.1047	1.1192	0.004456	0.004456	0.004456
283	0.94687	1.0441	1.1205	1.2711	1.4015	1.1247	0.58333	0.51315	0.66897	0.50435	0.89802	0.86306	1.1189	1.0659	1.1047	1.1192	0.0044362	0.0044362	0.0044362
284	0.95078	1.0479	1.1239	1.2732	1.4084	1.1283	0.58333	0.51315	0.66897	0.50435	0.89802	0.86306	1.1189	1.0659	1.1047	1.1192	0.0044164	0.0044164	0.0044164
285	0.94784	1.0459	1.1198	1.2694	1.4034	1.1245	0.58333	0.51315	0.66897	0.50435	0.89802	0.86306	1.1189	1.0659	1.1047	1.1192	0.0043966	0.0043966	0.0043966
286	0.93872	1.0367	1.1185	1.2558	1.389	1.1228	0.58333	0.51315	0.66897	0.50435	0.89802	0.86306	1.1189	1.0659	1.1047	1.1192	0.0043768	0.0043768	0.0043768
287	0.94332	1.0394	1.1194	1.2631	1.3916	1.1229	0.58333	0.51315	0.66897	0.50435	0.89802	0.86306	1.1189	1.0659	1.1047	1.1192	0.004357	0.004357	0.004357
288	0.94287	1.0457	1.1215	1.2629	1.4046	1.1247	0.58333	0.51315	0.66897	0.50435	0.89802	0.86306	1.1189	1.0659	1.1047	1.1192	0.0043372	0.0043372	0.0043372
289	0.94561	1.0363	1.1175	1.2683	1.3911	1.1218	0.58333	0.51315	0.66897	0.50435	0.89802	0.86306	1.1189	1.0659	1.1047	1.1192	0.0043174	0.0043174	0.0043174
290	0.94661	1.0461	1.1183	1.2655	1.4027	1.1217	0.58785	0.51948	0.67239	0.50753	0.89615	0.85912	1.1177	1.0633	1.1004	1.1179	0.0042976	0.0042976	0.0042976
291	0.9445	1.0398	1.1185	1.2664	1.3982	1.1233	0.58785	0.51948	0.67239	0.50753	0.89615	0.85912	1.1177	1.0633	1.1004	1.1179	0.0042778	0.0042778	0.0042778
292	0.94651	1.0413	1.1196	1.2672	1.3947	1.1244	0.58785	0.51948	0.67239	0.50753	0.89615	0.85912	1.1177	1.0633	1.1004	1.1179	0.004258	0.004258	0.004258
293	0.94155	1.039	1.1151	1.2656	1.3995	1.1224	0.58785	0.51948	0.67239	0.50753	0.89615	0.85912	1.1177	1.0633	1.1004	1.1179	0.0042382	0.0042382	0.0042382
294	0.93883	1.037	1.1169	1.2559	1.3894	1.1211	0.58785	0.51948	0.67239	0.50753	0.89615	0.85912	1.1177	1.0633	1.1004	1.1179	0.0042184	0.0042184	0.0042184
295	0.95136	1.0354	1.1186	1.2791	1.3947	1.1232	0.58785	0.51948	0.67239	0.50753	0.89615	0.85912	1.1177	1.0633	1.1004	1.1179	0.0041986	0.0041986	0.0041986
296	0.94148	1.0279	1.1139	1.2684	1.3856	1.1176	0.58785	0.51948	0.67239	0.50753	0.89615	0.85912	1.1177	1.0633	1.1004	1.1179	0.0041788	0.0041788	0.0041788
297	0.94346	1.0351	1.1156	1.2667	1.3921	1.1203	0.58785	0.51948	0.67239	0.50753	0.89615	0.85912	1.1177	1.0633	1.1004	1.1179	0.004159	0.004159	0.004159
298	0.94253	1.04	1.1179	1.2611	1.3949	1.122	0.58785	0.51948	0.67239	0.50753	0.89615	0.85912	1.1177	1.0633	1.1004	1.1179	0.0041392	0.0041392	0.0041392
299	0.94539	1.0298	1.1167	1.2694	1.3831	1.1208	0.58785	0.51948	0.67239	0.50753	0.89615	0.85912	1.1177	1.0633	1.1004	1.1179	0.0041194	0.0041194	0.0041194
300	0.94124	1.0334	1.114	1.2636	1.3881	1.119	0.59148	0.51491	0.67422	0.50879	0.89514	0.85542	1.1159	1.062	1.0954	1.1162	0.0040996	0.0040996	0.0040996
301	0.94301	1.0307	1.1158	1.2657	1.3896	1.121	0.59148	0.51491	0.67422	0.50879	0.89514	0.85542	1.1159	1.062	1.0954	1.1162	0.0040798	0.0040798	0.0040798
302	0.93433	1.0224	1.1144	1.2546	1.3765	1.12	0.59148	0.51491	0.67422	0.50879	0.89514	0.85542	1.1159	1.062	1.0954	1.1162	0.00406	0.00406	0.00406
303	0.94025	1.0214	1.1138	1.2619	1.3776	1.1184	0.59148	0.51491	0.67422	0.50879	0.89514	0.85542	1.1159	1.062	1.0954	1.1162	0.0040402	0.0040402	0.0040402
304	0.93884	1.0236	1.1131	1.2553	1.3735	1.1187	0.59148	0.51491	0.67422	0.50879	0.89514	0.85542	1.1159	1.062	1.0954	1.1162	0.0040204	0.0040204	0.0040204
305	0.94132	1.0327	1.1162	1.2604	1.385	1.1201	0.59148	0.51491	0.67422	0.50879	0.89514	0.85542	1.1159	1.062	1.0954	1.1162	0.0040006	0.0040006	0.0040006
306	0.93745	1.0281	1.114	1.2559	1.3818	1.1192	0.59148	0.51491	0.67422	0.50879	0.89514	0.85542	1.1159	1.062	1.0954	1.1162	0.0039808	0.0039808	0.0039808
307	0.93271	1.0297	1.1125	1.2504	1.3779	1.1166	0.59148	0.51491	0.67422	0.50879	0.89514	0.85542	1.1159	1.062	1.0954	1.1162	0.003961	0.003961	0.003961
308	0.94072	1.0298	1.1165	1.2643	1.3843	1.1205	0.59148	0.51491	0.67422	0.50879	0.89514	0.85542	1.1159	1.062	1.0954	1.1162	0.0039412	0.0039412	0.0039412
309	0.93937	1.0287	1.1152	1.2617	1.3814	1.1191	0.59148	0.51491	0.67422	0.50879	0.89514	0.85542	1.1159	1.062	1.0954	1.1162	0.0039214	0.0039214	0.0039214
310	0.93845	1.0259	1.1163	1.2531	1.375	1.1203	0.58433	0.51817	0.67433	0.50983	0.89268	0.85065	1.1133	1.0596	1.0889	1.114	0.0039016	0.0039016	0.0039016
311	0.93555	1.0175	1.111	1.2547	1.3704	1.1151	0.58433	0.51817	0.67433	0.50983	0.89268	0.85065	1.1133	1.0596	1.0889	1.114	0.0038818	0.0038818	0.0038818
312	0.93944	1.0194	1.112	1.2653	1.3738	1.1159	0.58433	0.51817	0.67433	0.50983	0.89268	0.85065	1.1133	1.0596	1.0889	1.114	0.003862	0.003862	0.003862
313	0.93201	1.0179	1.1113	1.2534	1.3737	1.1173	0.58433	0.51817	0.67433	0.50983	0.89268	0.85065	1.1133	1.0596	1.0889	1.114	0.0038422	0.0038422	0.0038422
314	0.93324	1.0192	1.1139	1.2536	1.3722	1.1188	0.58433	0.51817	0.67433	0.50983	0.89268	0.85065	1.1133	1.0596	1.0889	1.114	0.0038224	0.0038224	0.0038224
315	0.93246	1.0186	1.1087	1.2532	1.374	1.114	0.58433	0.51817	0.67433	0.50983	0.89268	0.85065	1.1133	1.0596	1.0889	1.114	0.0038026	0.0038026	0.0038026
316	0.93367	1.0174	1.1113	1.2543	1.3759	1.1153	0.58433	0.51817	0.67433	0.50983	0.89268	0.85065	1.1133	1.0596	1.0889	1.114	0.0037828	0.0037828	0.0037828
317	0.9378	1.0225	1.1124	1.2628	1.3804	1.1183	0.58433	0.51817	0.67433	0.50983	0.89268	0.85065	1.1133	1.0596	1.0889	1.114	0.003763	0.003763	0.003763
318	0.93299	1.0103	1.1093	1.2587	1.3657	1.1145	0.58433	0.51817	0.67433	0.50983	0.89268	0.85065	1.1133	1.0596	1.0889	1.114	0.0037432	0.0037432	0.0037432
319	0.93623	1.0172	1.111	1.2562	1.3725	1.116	0.58433	0.51817	0.67433	0.50983	0.89268	0.85065	1.1133	1.0596	1.0889	1.114	0.0037234	0.0037234	0.0037234
320	0.93132	1.0046	1.1076	1.2478	1.3504	1.1131	0.58853	0.51525	0.67489	0.50992	0.89101	0.84751	1.1114	1.0572	1.086	1.1114	0.0037036	0.0037036	0.0037036
321	0.93744	1.0196	1.1111	1.2562	1.3692	1.1157	0.58853	0.51525	0.67489	0.50992	0.89101	0.84751	1.1114	1.0572	1.086	1.1114	0.0036838	0.0036838	0.0036838
322	0.93159	1.0055	1.1101	1.2524	1.359	1.1157	0.58853	0.51525	0.67489	0.50992	0.89101	0.84751	1.1114	1.0572	1.086	1.1114	0.003664	0.003664	0.003664
323	0.93543	1.0163	1.1122	1.2554	1.3716	1.1171	0.58853	0.51525	0.67489	0.50992	0.89101	0.84751	1.1114	1.0572	1.086	1.1114	0.0036442	0.0036442	0.0036442
324	0.92848	1.0036	1.1102	1.246	1.3503	1.1139	0.58853	0.51525	0.67489	0.50992	0.89101	0.84751	1.1114	1.0572	1.086	1.1114	0.0036244	0.0036244	0.0036244
325	0.92793	1.0057	1.1087	1.2436	1.3569	1.114	0.58853	0.51525	0.67489	0.50992	0.89101	0.84751	1.1114	1.0572	1.086	1.1114	0.0036046	0.0036046	0.0036046
326	0.93087	1.0159	1.1105	1.2505	1.3656	1.1159	0.58853	0.51525	0.67489	0.50992	0.89101	0.84751	1.1114	1.0572	1.086	1.1114	0.0035848	0.0035848	0.0035848
327	0.92663	1.01	1.108	1.2428	1.3584	1.1136	0.58853	0.51525	0.67489	0.50992	0.89101	0.84751	1.1114	1.0572	1.086	1.1114	0.003565	0.003565	0.003565
328	0.9331	1.0079	1.1106	1.252	1.3579	1.1143	0.58853	0.51525	0.67489	0.50992	0.89101	0.84751	1.1114	1.0572	1.086	1.1114	0.0035452	0.0035452	0.0035452
329	0.92428	1.001	1.1067	1.2399	1.3498	1.112	0.58853	0.51525	0.67489	0.50992	0.89101	0.84751	1.1114	1.0572	1.086	1.1114	0.0035254	0.0035254	0.0035254
330	0.92549	0.99811	1.1047	1.2424	1.344	1.1096	0.58877	0.51984	0.67751	0.51216	0.88939	0.84484	1.1092	1.0553	1.0809	1.1092	0.0035056	0.0035056	0.0035056
331	0.92358	1.004	1.1044	1.2416	1.3548	1.1091	0.58877	0.51984	0.67751	0.51216	0.88939	0.84484	1.1092	1.0553	1.0809	1.1092	0.0034858	0.0034858	0.0034858
332	0.92722	1.0008	1.1065	1.2436	1.3513	1.1105	0.58877	0.51984	0.67751	0.51216	0.88939	0.84484	1.1092	1.0553	1.0809	1.1092	0.003466	0.003466	0.003466
333	0.92791	1.003	1.1049	1.2459	1.3522	1.1101	0.58877	0.51984	0.67751	0.51216	0.88939	0.84484	1.1092	1.0553	1.0809	1.1092	0.0034462	0.0034462	0.0034462
334	0.91966	0.99167	1.1024	1.2352	1.3392	1.1087	0.58877	0.51984	0.67751	0.51216	0.88939	0.84484	1.1092	1.0553	1.0809	1.1092	0.0034264	0.0034264	0.0034264
335	0.92687	0.99414	1.105	1.2434	1.3448	1.1109	0.58877	0.51984	0.67751	0.51216	0.88939	0.84484	1.1092	1.0553	1.0809	1.1092	0.0034066	0.0034066	0.0034066
336	0.92144	0.99421	1.1041	1.2382	1.3429	1.1089	0.58877	0.51984	0.67751	0.51216	0.88939	0.84484	1.1092	1.0553	1.0809	1.1092	0.0033868	0.0033868	0.0033868
337	0.91931	0.99248	1.1041	1.2333	1.3364	1.1084	0.58877	0.51984	0.67751	0.51216	0.88939	0.84484	1.1092	1.0553	1.0809	1.1092	0.003367	0.003367	0.003367
338	0.92277	0.99853	1.106	1.239	1.3457	1.1111	0.58877	0.51984	0.67751	0.51216	0.88939	0.84484	1.1092	1.0553	1.0809	1.1092	0.0033472	0.0033472	0.0033472
339	0.92519	0.99411	1.1069	1.2433	1.3421	1.1121	0.58877	0.51984	0.67751	0.51216	0.88939	0.84484	1.1092	1.0553	1.0809	1.1092	0.0033274	0.0033274	0.0033274
340	0.92398	0.98908	1.102	1.2417	1.3359	1.1074	0.58225	0.52474	0.67835	0.51331	0.88876	0.8412	1.1085	1.0541	1.0776	1.1084	0.0033076	0.0033076	0.0033076
341	0.92352	0.99785	1.1064	1.2351	1.3467	1.1107	0.58225	0.52474	0.67835	0.51331	0.88876	0.8412	1.1085	1.0541	1.0776	1.1084	0.0032878	0.0032878	0.0032878
342	0.92448	0.99648	1.1049	1.2423	1.3458	1.1095	0.58225	0.52474	0.67835	0.51331	0.88876	0.8412	1.1085	1.0541	1.0776	1.1084	0.003268	0.003268	0.003268
343	0.91966	0.98836	1.1029	1.235	1.3322	1.1071	0.58225	0.52474	0.67835	0.51331	0.88876	0.8412	1.1085	1.0541	1.0776	1.1084	0.0032482	0.0032482	0.0032482
344	0.92559	0.98892	1.1008	1.2496	1.343	1.1062	0.58225	0.52474	0.67835	0.51331	0.88876	0.8412	1.1085	1.0541	1.0776	1.1084	0.0032284	0.0032284	0.0032284
345	0.92521	0.99181	1.1042	1.2458	1.3397	1.1088	0.58225	0.52474	0.67835	0.51331	0.88876	0.8412	1.1085	1.0541	1.0776	1.1084	0.0032086	0.0032086	0.0032086
346	0.91402	0.9841	1.0978	1.227	1.3272	1.1033	0.58225	0.52474	0.67835	0.51331	0.88876	0.8412	1.1085	1.0541	1.0776	1.1084	0.0031888	0.0031888	0.0031888
347	0.9195	0.98792	1.1021	1.2333	1.333	1.1071	0.58225	0.52474	0.67835	0.51331	0.88876	0.8412	1.1085	1.0541	1.0776	1.1084	0.003169	0.003169	0.003169
348	0.91846	0.98029	1.1001	1.2376	1.3271	1.1058	0.58225	0.52474	0.67835	0.51331	0.88876	0.8412	1.1085	1.0541	1.0776	1.1084	0.0031492	0.0031492	0.0031492
349	0.91983	0.98671	1.1014	1.2381	1.3349	1.1067	0.58225	0.52474	0.67835	0.51331	0.88876	0.8412	1.1085	1.0541	1.0776	1.1084	0.0031294	0.0031294	0.0031294
350	0.91952	0.98089	1.0974	1.2392	1.3276	1.1031	0.58897	0.52512	0.67996	0.51551	0.88735	0.83766	1.1068	1.0536	1.0728	1.1073	0.0031096	0.0031096	0.0031096
351	0.92094	0.98726	1.1001	1.2402	1.3317	1.1052	0.58897	0.52512	0.67996	0.51551	0.88735	0.83766	1.1068	1.0536	1.0728	1.1073	0.0030898	0.0030898	0.0030898
352	0.91625	0.97898	1.1016	1.2342	1.3227	1.1078	0.58897	0.52512	0.67996	0.51551	0.88735	0.83766	1.1068	1.0536	1.0728	1.1073	0.00307	0.00307	0.00307
353	0.91733	0.98071	1.099	1.236	1.3271	1.1045	0.58897	0.52512	0.67996	0.51551	0.88735	0.83766	1.1068	1.0536	1.0728	1.1073	0.0030502	0.0030502	0.0030502
354	0.91748	0.97795	1.1003	1.2352	1.325	1.1065	0.58897	0.52512	0.67996	0.51551	0.88735	0.83766	1.1068	1.0536	1.0728	1.1073	0.0030304	0.0030304	0.0030304
355	0.91538	0.9849	1.0983	1.2339	1.3288	1.1046	0.58897	0.52512	0.67996	0.51551	0.88735	0.83766	1.1068	1.0536	1.0728	1.1073	0.0030106	0.0030106	0.0030106
356	0.91736	0.9784	1.1002	1.2315	1.3235	1.1053	0.58897	0.52512	0.67996	0.51551	0.88735	0.83766	1.1068	1.0536	1.0728	1.1073	0.0029908	0.0029908	0.0029908
357	0.91724	0.97724	1.0998	1.2335	1.3201	1.1046	0.58897	0.52512	0.67996	0.51551	0.88735	0.83766	1.1068	1.0536	1.0728	1.1073	0.002971	0.002971	0.002971
358	0.91526	0.97448	1.0999	1.2293	1.3182	1.1045	0.58897	0.52512	0.67996	0.51551	0.88735	0.83766	1.1068	1.0536	1.0728	1.1073	0.0029512	0.0029512	0.0029512
359	0.91552	0.97671	1.0975	1.2311	1.3181	1.1033	0.58897	0.52512	0.67996	0.51551	0.88735	0.83766	1.1068	1.0536	1.0728	1.1073	0.0029314	0.0029314	0.0029314
360	0.91597	0.97423	1.0967	1.234	1.3186	1.1018	0.59203	0.52644	0.68345	0.51814	0.88565	0.83353	1.1044	1.0511	1.0666	1.105	0.0029116	0.0029116	0.0029116
361	0.91092	0.96939	1.0975	1.2274	1.316	1.1039	0.59203	0.52644	0.68345	0.51814	0.88565	0.83353	1.1044	1.0511	1.0666	1.105	0.0028918	0.0028918	0.0028918
362	0.91557	0.97849	1.0993	1.2337	1.3263	1.1041	0.59203	0.52644	0.68345	0.51814	0.88565	0.83353	1.1044	1.0511	1.0666	1.105	0.002872	0.002872	0.002872
363	0.90885	0.9635	1.0927	1.2255	1.3049	1.0978	0.59203	0.52644	0.68345	0.51814	0.88565	0.83353	1.1044	1.0511	1.0666	1.105	0.0028522	0.0028522	0.0028522
364	0.90972	0.9702	1.0982	1.2236	1.3133	1.1039	0.59203	0.52644	0.68345	0.51814	0.88565	0.83353	1.1044	1.0511	1.0666	1.105	0.0028324	0.0028324	0.0028324
365	0.90957	0.96814	1.0955	1.2221	1.3099	1.1007	0.59203	0.52644	0.68345	0.51814	0.88565	0.83353	1.1044	1.0511	1.0666	1.105	0.0028126	0.0028126	0.0028126
366	0.90841	0.96098	1.0932	1.2226	1.2999	1.0983	0.59203	0.52644	0.68345	0.51814	0.88565	0.83353	1.1044	1.0511	1.0666	1.105	0.0027928	0.0027928	0.0027928
367	0.91163	0.97214	1.0966	1.2314	1.3166	1.1017	0.59203	0.52644	0.68345	0.51814	0.88565	0.83353	1.1044	1.0511	1.0666	1.105	0.002773	0.002773	0.002773
368	0.90921	0.96421	1.0936	1.2257	1.3087	1.1007	0.59203	0.52644	0.68345	0.51814	0.88565	0.83353	1.1044	1.0511	1.0666	1.105	0.0027532	0.0027532	0.0027532
369	0.90645	0.96108	1.0928	1.2196	1.3029	1.0994	0.59203	0.52644	0.68345	0.51814	0.88565	0.83353	1.1044	1.0511	1.0666	1.105	0.0027334	0.0027334	0.0027334
370	0.90623	0.95569	1.0913	1.2248	1.3001	1.0969	0.60138	0.52064	0.68467	0.51933	0.88424	0.83065	1.1027	1.0501	1.0618	1.1033	0.0027136	0.0027136	0.0027136
371	0.90812	0.95835	1.0971	1.2213	1.3011	1.1023	0.60138	0.52064	0.68467	0.51933	0.88424	0.83065	1.1027	1.0501	1.0618	1.1033	0.0026938	0.0026938	0.0026938
372	0.91012	0.96156	1.0928	1.2219	1.3073	1.0994	0.60138	0.52064	0.68467	0.51933	0.88424	0.83065	1.1027	1.0501	1.0618	1.1033	0.002674	0.002674	0.002674
373	0.90564	0.96179	1.0949	1.2187	1.3024	1.1004	0.60138	0.52064	0.68467	0.51933	0.88424	0.83065	1.1027	1.0501	1.0618	1.1033	0.0026542	0.0026542	0.0026542
374	0.906	0.9511	1.0894	1.2228	1.2914	1.0946	0.60138	0.52064	0.68467	0.51933	0.88424	0.83065	1.1027	1.0501	1.0618	1.1033	0.0026344	0.0026344	0.0026344
375	0.91048	0.95651	1.0952	1.2278	1.3037	1.1003	0.60138	0.52064	0.68467	0.51933	0.88424	0.83065	1.1027	1.0501	1.0618	1.1033	0.0026146	0.0026146	0.0026146
376	0.9044	0.94808	1.0914	1.2202	1.2874	1.0968	0.60138	0.52064	0.68467	0.51933	0.88424	0.83065	1.1027	1.0501	1.0618	1.1033	0.0025948	0.0025948	0.0025948
377	0.89632	0.95	1.093	1.2078	1.2902	1.0975	0.60138	0.52064	0.68467	0.51933	0.88424	0.83065	1.1027	1.0501	1.0618	1.1033	0.002575	0.002575	0.002575
378	0.90425	0.95296	1.094	1.216	1.2958	1.0989	0.60138	0.52064	0.68467	0.51933	0.88424	0.83065	1.1027	1.0501	1.0618	1.1033	0.0025552	0.0025552	0.0025552
379	0.90311	0.9534	1.0907	1.2193	1.2917	1.0953	0.60138	0.52064	0.68467	0.51933	0.88424	0.83065	1.1027	1.0501	1.0618	1.1033	0.0025354	0.0025354	0.0025354
380	0.90951	0.95289	1.0939	1.2275	1.2974	1.0981	0.59615	0.52444	0.68734	0.52172	0.88267	0.82746	1.1018	1.0467	1.0595	1.1017	0.0025156	0.0025156	0.0025156
381	0.89681	0.94471	1.0883	1.2072	1.2857	1.0941	0.59615	0.52444	0.68734	0.52172	0.88267	0.82746	1.1018	1.0467	1.0595	1.1017	0.0024958	0.0024958	0.0024958
382	0.90269	0.94694	1.089	1.2188	1.2854	1.0939	0.59615	0.52444	0.68734	0.52172	0.88267	0.82746	1.1018	1.0467	1.0595	1.1017	0.002476	0.002476	0.002476
383	0.90797	0.94961	1.09	1.2256	1.2923	1.0955	0.59615	0.52444	0.68734	0.52172	0.88267	0.82746	1.1018	1.0467	1.0595	1.1017	0.0024562	0.0024562	0.0024562
384	0.91062	0.94974	1.0896	1.2351	1.2943	1.0957	0.59615	0.52444	0.68734	0.52172	0.88267	0.82746	1.1018	1.0467	1.0595	1.1017	0.0024364	0.0024364	0.0024364
385	0.90267	0.9454	1.0853	1.2193	1.2868	1.091	0.59615	0.52444	0.68734	0.52172	0.88267	0.82746	1.1018	1.0467	1.0595	1.1017	0.0024166	0.0024166	0.0024166
386	0.89896	0.93858	1.0893	1.2087	1.2717	1.0943	0.59615	0.52444	0.68734	0.52172	0.88267	0.82746	1.1018	1.0467	1.0595	1.1017	0.0023968	0.0023968	0.0023968
387	0.90057	0.94013	1.0862	1.2134	1.2768	1.092	0.59615	0.52444	0.68734	0.52172	0.88267	0.82746	1.1018	1.0467	1.0595	1.1017	0.002377	0.002377	0.002377
388	0.90081	0.94337	1.0877	1.2171	1.2833	1.0943	0.59615	0.52444	0.68734	0.52172	0.88267	0.82746	1.1018	1.0467	1.0595	1.1017	0.0023572	0.0023572	0.0023572
389	0.8967	0.93149	1.0865	1.2107	1.269	1.0905	0.59615	0.52444	0.68734	0.52172	0.88267	0.82746	1.1018	1.0467	1.0595	1.1017	0.0023374	0.0023374	0.0023374
390	0.89362	0.93924	1.088	1.2038	1.2759	1.0933	0.58986	0.53327	0.6891	0.52339	0.88016	0.82461	1.0983	1.0437	1.054	1.0981	0.0023176	0.0023176	0.0023176
391	0.89302	0.93841	1.086	1.2078	1.2736	1.0912	0.58986	0.53327	0.6891	0.52339	0.88016	0.82461	1.0983	1.0437	1.054	1.0981	0.0022978	0.0022978	0.0022978
392	0.89645	0.93149	1.0848	1.21	1.2651	1.091	0.58986	0.53327	0.6891	0.52339	0.88016	0.82461	1.0983	1.0437	1.054	1.0981	0.002278	0.002278	0.002278
393	0.89673	0.93575	1.0875	1.208	1.2742	1.0936	0.58986	0.53327	0.6891	0.52339	0.88016	0.82461	1.0983	1.0437	1.054	1.0981	0.0022582	0.0022582	0.0022582
394	0.89636	0.92892	1.0848	1.2109	1.2656	1.0904	0.58986	0.53327	0.6891	0.52339	0.88016	0.82461	1.0983	1.0437	1.054	1.0981	0.0022384	0.0022384	0.0022384
395	0.89481	0.93115	1.0843	1.2053	1.2662	1.089	0.58986	0.53327	0.6891	0.52339	0.88016	0.82461	1.0983	1.0437	1.054	1.0981	0.0022186	0.0022186	0.0022186
396	0.9004	0.93586	1.0857	1.2177	1.2796	1.0912	0.58986	0.53327	0.6891	0.52339	0.88016	0.82461	1.0983	1.0437	1.054	1.0981	0.0021988	0.0021988	0.0021988
397	0.89358	0.93134	1.0839	1.2072	1.266	1.0895	0.58986	0.53327	0.6891	0.52339	0.88016	0.82461	1.0983	1.0437	1.054	1.0981	0.002179	0.002179	0.002179
398	0.8932	0.92716	1.0831	1.2066	1.2641	1.0891	0.58986	0.53327	0.6891	0.52339	0.88016	0.82461	1.0983	1.0437	1.054	1.0981	0.0021592	0.0021592	0.0021592
399	0.88394	0.91999	1.0803	1.1955	1.2529	1.0867	0.58986	0.53327	0.6891	0.52339	0.88016	0.82461	1.0983	1.0437	1.054	1.0981	0.0021394	0.0021394	0.0021394
400	0.88943	0.93079	1.0863	1.2026	1.2672	1.0915	0.60315	0.52423	0.69106	0.52576	0.87768	0.82122	1.0961	1.0417	1.0499	1.0971	0.0021196	0.0021196	0.0021196
401	0.89153	0.92153	1.081	1.2046	1.2588	1.0869	0.60315	0.52423	0.69106	0.52576	0.87768	0.82122	1.0961	1.0417	1.0499	1.0971	0.0020998	0.0020998	0.0020998
402	0.88974	0.91946	1.0796	1.2044	1.253	1.0849	0.60315	0.52423	0.69106	0.52576	0.87768	0.82122	1.0961	1.0417	1.0499	1.0971	0.00208	0.00208	0.00208
403	0.89262	0.92456	1.0807	1.2098	1.2613	1.0858	0.60315	0.52423	0.69106	0.52576	0.87768	0.82122	1.0961	1.0417	1.0499	1.0971	0.0020602	0.0020602	0.0020602
404	0.88936	0.92166	1.0804	1.2062	1.2586	1.0863	0.60315	0.52423	0.69106	0.52576	0.87768	0.82122	1.0961	1.0417	1.0499	1.0971	0.0020404	0.0020404	0.0020404
405	0.89014	0.91862	1.0789	1.2085	1.2536	1.0849	0.60315	0.52423	0.69106	0.52576	0.87768	0.82122	1.0961	1.0417	1.0499	1.0971	0.0020206	0.0020206	0.0020206
406	0.8912	0.9146	1.0796	1.2078	1.2512	1.0854	0.60315	0.52423	0.69106	0.52576	0.87768	0.82122	1.0961	1.0417	1.0499	1.0971	0.0020008	0.0020008	0.0020008
407	0.88528	0.91659	1.0811	1.1957	1.2468	1.0858	0.60315	0.52423	0.69106	0.52576	0.87768	0.82122	1.0961	1.0417	1.0499	1.0971	0.001981	0.001981	0.001981
408	0.88455	0.91319	1.077	1.1933	1.2457	1.0836	0.60315	0.52423	0.69106	0.52576	0.87768	0.82122	1.0961	1.0417	1.0499	1.0971	0.0019612	0.0019612	0.0019612
409	0.88393	0.91047	1.0768	1.1973	1.2426	1.0824	0.60315	0.52423	0.69106	0.52576	0.87768	0.82122	1.0961	1.0417	1.0499	1.0971	0.0019414	0.0019414	0.0019414
410	0.88424	0.90906	1.0763	1.1965	1.2433	1.0819	0.60288	0.52948	0.69431	0.52791	0.87578	0.81764	1.0938	1.0406	1.0456	1.0942	0.0019216	0.0019216	0.0019216
411	0.8845	0.90595	1.0779	1.1967	1.2384	1.0838	0.60288	0.52948	0.69431	0.52791	0.87578	0.81764	1.0938	1.0406	1.0456	1.0942	0.0019018	0.0019018	0.0019018
412	0.88197	0.90605	1.0792	1.1941	1.2378	1.085	0.60288	0.52948	0.69431	0.52791	0.87578	0.81764	1.0938	1.0406	1.0456	1.0942	0.001882	0.001882	0.001882
413	0.88937	0.91169	1.0801	1.2021	1.2418	1.0848	0.60288	0.52948	0.69431	0.52791	0.87578	0.81764	1.0938	1.0406	1.0456	1.0942	0.0018622	0.0018622	0.0018622
414	0.88682	0.91088	1.0793	1.1985	1.2444	1.0857	0.60288	0.52948	0.69431	0.52791	0.87578	0.81764	1.0938	1.0406	1.0456	1.0942	0.0018424	0.0018424	0.0018424
415	0.88272	0.91282	1.0824	1.1918	1.2465	1.0876	0.60288	0.52948	0.69431	0.52791	0.87578	0.81764	1.0938	1.0406	1.0456	1.0942	0.0018226	0.0018226	0.0018226
416	0.88088	0.9029	1.0734	1.1943	1.2353	1.0804	0.60288	0.52948	0.69431	0.52791	0.87578	0.81764	1.0938	1.0406	1.0456	1.0942	0.0018028	0.0018028	0.0018028
417	0.8828	0.90892	1.0813	1.1864	1.2364	1.0873	0.60288	0.52948	0.69431	0.52791	0.87578	0.81764	1.0938	1.0406	1.0456	1.0942	0.001783	0.001783	0.001783
418	0.87404	0.89894	1.0769	1.1807	1.2303	1.0823	0.60288	0.52948	0.69431	0.52791	0.87578	0.81764	1.0938	1.0406	1.0456	1.0942	0.0017632	0.0017632	0.0017632
419	0.87509	0.90032	1.0745	1.1835	1.2275	1.0801	0.60288	0.52948	0.69431	0.52791	0.87578	0.81764	1.0938	1.0406	1.0456	1.0942	0.0017434	0.0017434	0.0017434
420	0.87993	0.89748	1.0744	1.1912	1.2291	1.0803	0.60667	0.52948	0.69554	0.52906	0.87556	0.81472	1.0944	1.0381	1.0427	1.0938	0.0017236	0.0017236	0.0017236
421	0.88147	0.89979	1.0758	1.195	1.2292	1.0812	0.60667	0.52948	0.69554	0.52906	0.87556	0.81472	1.0944	1.0381	1.0427	1.0938	0.0017038	0.0017038	0.0017038
422	0.87386	0.8889	1.0741	1.1797	1.2164	1.0795	0.60667	0.52948	0.69554	0.52906	0.87556	0.81472	1.0944	1.0381	1.0427	1.0938	0.001684	0.001684	0.001684
423	0.87815	0.89681	1.0746	1.1919	1.2275	1.0798	0.60667	0.52948	0.69554	0.52906	0.87556	0.81472	1.0944	1.0381	1.0427	1.0938	0.0016642	0.0016642	0.0016642
424	0.86805	0.89303	1.0726	1.1764	1.22	1.0789	0.60667	0.52948	0.69554	0.52906	0.87556	0.81472	1.0944	1.0381	1.0427	1.0938	0.0016444	0.0016444	0.0016444
425	0.87915	0.89	1.0741	1.1936	1.2204	1.0806	0.60667	0.52948	0.69554	0.52906	0.87556	0.81472	1.0944	1.0381	1.0427	1.0938	0.0016246	0.0016246	0.0016246
426	0.88029	0.8872	1.072	1.1961	1.2171	1.0785	0.60667	0.52948	0.69554	0.52906	0.87556	0.81472	1.0944	1.0381	1.0427	1.0938	0.0016048	0.0016048	0.0016048
427	0.87632	0.88995	1.0732	1.1863	1.2213	1.079	0.60667	0.52948	0.69554	0.52906	0.87556	0.81472	1.0944	1.0381	1.0427	1.0938	0.001585	0.001585	0.001585
428	0.86819	0.87817	1.0734	1.1735	1.2011	1.0785	0.60667	0.52948	0.69554	0.52906	0.87556	0.81472	1.0944	1.0381	1.0427	1.0938	0.0015652	0.0015652	0.0015652
429	0.86962	0.88399	1.0709	1.1795	1.2127	1.0782	0.60667	0.52948	0.69554	0.52906	0.87556	0.81472	1.0944	1.0381	1.0427	1.0938	0.0015454	0.0015454	0.0015454
430	0.87151	0.8821	1.0684	1.1822	1.2124	1.0743	0.60865	0.53103	0.69843	0.53146	0.87282	0.81198	1.0924	1.0341	1.0407	1.0916	0.0015256	0.0015256	0.0015256
431	0.8696	0.87459	1.0693	1.1768	1.1992	1.0758	0.60865	0.53103	0.69843	0.53146	0.87282	0.81198	1.0924	1.0341	1.0407	1.0916	0.0015058	0.0015058	0.0015058
432	0.86407	0.87443	1.0669	1.1738	1.1991	1.0736	0.60865	0.53103	0.69843	0.53146	0.87282	0.81198	1.0924	1.0341	1.0407	1.0916	0.001486	0.001486	0.001486
433	0.8703	0.8779	1.0694	1.1812	1.2048	1.0761	0.60865	0.53103	0.69843	0.53146	0.87282	0.81198	1.0924	1.0341	1.0407	1.0916	0.0014662	0.0014662	0.0014662
434	0.86794	0.8735	1.0658	1.1803	1.2018	1.0725	0.60865	0.53103	0.69843	0.53146	0.87282	0.81198	1.0924	1.0341	1.0407	1.0916	0.0014464	0.0014464	0.0014464
435	0.86432	0.86816	1.0663	1.1691	1.1869	1.0727	0.60865	0.53103	0.69843	0.53146	0.87282	0.81198	1.0924	1.0341	1.0407	1.0916	0.0014266	0.0014266	0.0014266
436	0.86568	0.87069	1.0672	1.1769	1.1979	1.0731	0.60865	0.53103	0.69843	0.53146	0.87282	0.81198	1.0924	1.0341	1.0407	1.0916	0.0014068	0.0014068	0.0014068
437	0.86449	0.87078	1.0664	1.1688	1.1916	1.0722	0.60865	0.53103	0.69843	0.53146	0.87282	0.81198	1.0924	1.0341	1.0407	1.0916	0.001387	0.001387	0.001387
438	0.86007	0.86256	1.0629	1.17	1.1825	1.0696	0.60865	0.53103	0.69843	0.53146	0.87282	0.81198	1.0924	1.0341	1.0407	1.0916	0.0013672	0.0013672	0.0013672
439	0.8638	0.87237	1.0681	1.1722	1.1942	1.0736	0.60865	0.53103	0.69843	0.53146	0.87282	0.81198	1.0924	1.0341	1.0407	1.0916	0.0013474	0.0013474	0.0013474
440	0.86228	0.85659	1.0634	1.1711	1.1793	1.0689	0.61164	0.53133	0.69955	0.53285	0.8708	0.80736	1.0897	1.0326	1.0357	1.0901	0.0013276	0.0013276	0.0013276
441	0.86131	0.85794	1.0628	1.1692	1.1813	1.0682	0.61164	0.53133	0.69955	0.53285	0.8708	0.80736	1.0897	1.0326	1.0357	1.0901	0.0013078	0.0013078	0.0013078
442	0.85684	0.85379	1.062	1.1646	1.1727	1.0684	0.61164	0.53133	0.69955	0.53285	0.8708	0.80736	1.0897	1.0326	1.0357	1.0901	0.001288	0.001288	0.001288
443	0.85904	0.85764	1.062	1.168	1.1782	1.0681	0.61164	0.53133	0.69955	0.53285	0.8708	0.80736	1.0897	1.0326	1.0357	1.0901	0.0012682	0.0012682	0.0012682
444	0.86175	0.85649	1.0627	1.1665	1.1775	1.0681	0.61164	0.53133	0.69955	0.53285	0.8708	0.80736	1.0897	1.0326	1.0357	1.0901	0.0012484	0.0012484	0.0012484
445	0.8609	0.85464	1.0636	1.1676	1.1742	1.0693	0.61164	0.53133	0.69955	0.53285	0.8708	0.80736	1.0897	1.0326	1.0357	1.0901	0.0012286	0.0012286	0.0012286
446	0.8556	0.84899	1.0637	1.1588	1.1653	1.0691	0.61164	0.53133	0.69955	0.53285	0.8708	0.80736	1.0897	1.0326	1.0357	1.0901	0.0012088	0.0012088	0.0012088
447	0.85191	0.85025	1.0599	1.1575	1.1695	1.065	0.61164	0.53133	0.69955	0.53285	0.8708	0.80736	1.0897	1.0326	1.0357	1.0901	0.001189	0.001189	0.001189
448	0.84895	0.8413	1.0568	1.1537	1.1587	1.0641	0.61164	0.53133	0.69955	0.53285	0.8708	0.80736	1.0897	1.0326	1.0357	1.0901	0.0011692	0.0011692	0.0011692
449	0.85182	0.84918	1.0598	1.1594	1.1712	1.0649	0.61164	0.53133	0.69955	0.53285	0.8708	0.80736	1.0897	1.0326	1.0357	1.0901	0.0011494	0.0011494	0.0011494
450	0.85321	0.84511	1.0626	1.1592	1.1654	1.0691	0.61046	0.53749	0.70165	0.53416	0.86939	0.80412	1.0877	1.0304	1.0309	1.0875	0.0011296	0.0011296	0.0011296
451	0.85658	0.84144	1.0589	1.1596	1.1617	1.0642	0.61046	0.53749	0.70165	0.53416	0.86939	0.80412	1.0877	1.0304	1.0309	1.0875	0.0011098	0.0011098	0.0011098
452	0.85762	0.84547	1.061	1.1671	1.167	1.0662	0.61046	0.53749	0.70165	0.53416	0.86939	0.80412	1.0877	1.0304	1.0309	1.0875	0.00109	0.00109	0.00109
453	0.84418	0.83342	1.0536	1.1471	1.1454	1.0596	0.61046	0.53749	0.70165	0.53416	0.86939	0.80412	1.0877	1.0304	1.0309	1.0875	0.0010702	0.0010702	0.0010702
454	0.85222	0.83776	1.0586	1.1606	1.1527	1.064	0.61046	0.53749	0.70165	0.53416	0.86939	0.80412	1.0877	1.0304	1.0309	1.0875	0.0010504	0.0010504	0.0010504
455	0.8476	0.83411	1.057	1.1498	1.1486	1.0633	0.61046	0.53749	0.70165	0.53416	0.86939	0.80412	1.0877	1.0304	1.0309	1.0875	0.0010306	0.0010306	0.0010306
456	0.84679	0.83616	1.0553	1.1477	1.1482	1.0608	0.61046	0.53749	0.70165	0.53416	0.86939	0.80412	1.0877	1.0304	1.0309	1.0875	0.0010108	0.0010108	0.0010108
457	0.84493	0.83203	1.0567	1.1479	1.1469	1.0625	0.61046	0.53749	0.70165	0.53416	0.86939	0.80412	1.0877	1.0304	1.0309	1.0875	0.000991	0.000991	0.000991
458	0.83986	0.82859	1.0564	1.1362	1.1394	1.0623	0.61046	0.53749	0.70165	0.53416	0.86939	0.80412	1.0877	1.0304	1.0309	1.0875	0.0009712	0.0009712	0.0009712
459	0.85045	0.83276	1.0526	1.1565	1.1508	1.0591	0.61046	0.53749	0.70165	0.53416	0.86939	0.80412	1.0877	1.0304	1.0309	1.0875	0.0009514	0.0009514	0.0009514
460	0.84044	0.81612	1.0512	1.1435	1.1273	1.0576	0.61477	0.53781	0.70394	0.53647	0.86794	0.80138	1.0858	1.0292	1.0259	1.0862	0.0009316	0.0009316	0.0009316
461	0.83799	0.81951	1.0534	1.1325	1.1286	1.059	0.61477	0.53781	0.70394	0.53647	0.86794	0.80138	1.0858	1.0292	1.0259	1.0862	0.0009118	0.0009118	0.0009118
462	0.83817	0.81878	1.0514	1.135	1.1272	1.0573	0.61477	0.53781	0.70394	0.53647	0.86794	0.80138	1.0858	1.0292	1.0259	1.0862	0.000892	0.000892	0.000892
463	0.84146	0.82463	1.0533	1.147	1.1403	1.0587	0.61477	0.53781	0.70394	0.53647	0.86794	0.80138	1.0858	1.0292	1.0259	1.0862	0.0008722	0.0008722	0.0008722
464	0.83774	0.81233	1.0513	1.1403	1.1247	1.0573	0.61477	0.53781	0.70394	0.53647	0.86794	0.80138	1.0858	1.0292	1.0259	1.0862	0.0008524	0.0008524	0.0008524
465	0.83416	0.80649	1.0495	1.1361	1.117	1.0549	0.61477	0.53781	0.70394	0.53647	0.86794	0.80138	1.0858	1.0292	1.0259	1.0862	0.0008326	0.0008326	0.0008326
466	0.83648	0.80491	1.0498	1.1411	1.1154	1.0551	0.61477	0.53781	0.70394	0.53647	0.86794	0.80138	1.0858	1.0292	1.0259	1.0862	0.0008128	0.0008128	0.0008128
467	0.83619	0.80683	1.049	1.1358	1.1175	1.0555	0.61477	0.53781	0.70394	0.53647	0.86794	0.80138	1.0858	1.0292	1.0259	1.0862	0.000793	0.000793	0.000793
468	0.8324	0.804	1.0472	1.1349	1.1148	1.053	0.61477	0.53781	0.70394	0.53647	0.86794	0.80138	1.0858	1.0292	1.0259	1.0862	0.0007732	0.0007732	0.0007732
469	0.83241	0.80168	1.0462	1.1336	1.1114	1.051	0.61477	0.53781	0.70394	0.53647	0.86794	0.80138	1.0858	1.0292	1.0259	1.0862	0.0007534	0.0007534	0.0007534
470	0.83487	0.80629	1.0492	1.1368	1.1184	1.0557	0.6163	0.53915	0.70701	0.53895	0.86648	0.79819	1.085	1.0261	1.0225	1.0849	0.0007336	0.0007336	0.0007336
471	0.83582	0.80369	1.0451	1.142	1.1165	1.0512	0.6163	0.53915	0.70701	0.53895	0.86648	0.79819	1.085	1.0261	1.0225	1.0849	0.0007138	0.0007138	0.0007138
472	0.83655	0.80365	1.0471	1.1414	1.1174	1.0525	0.6163	0.53915	0.70701	0.53895	0.86648	0.79819	1.085	1.0261	1.0225	1.0849	0.000694	0.000694	0.000694
473	0.82529	0.78813	1.0437	1.1229	1.0942	1.0498	0.6163	0.53915	0.70701	0.53895	0.86648	0.79819	1.085	1.0261	1.0225	1.0849	0.0006742	0.0006742	0.0006742
474	0.82208	0.78673	1.0454	1.1172	1.0905	1.0513	0.6163	0.53915	0.70701	0.53895	0.86648	0.79819	1.085	1.0261	1.0225	1.0849	0.0006544	0.0006544	0.0006544
475	0.82547	0.7911	1.0446	1.1247	1.0969	1.0502	0.6163	0.53915	0.70701	0.53895	0.86648	0.79819	1.085	1.0261	1.0225	1.0849	0.0006346	0.0006346	0.0006346
476	0.82634	0.7871	1.0439	1.1278	1.0946	1.0497	0.6163	0.53915	0.70701	0.53895	0.86648	0.79819	1.085	1.0261	1.0225	1.0849	0.0006148	0.0006148	0.0006148
477	0.82482	0.78177	1.0397	1.1272	1.0874	1.0456	0.6163	0.53915	0.70701	0.53895	0.86648	0.79819	1.085	1.0261	1.0225	1.0849	0.000595	0.000595	0.000595
478	0.82532	0.77925	1.0397	1.1317	1.0862	1.0456	0.6163	0.53915	0.70701	0.53895	0.86648	0.79819	1.085	1.0261	1.0225	1.0849	0.0005752	0.0005752	0.0005752
479	0.82323	0.78056	1.0401	1.1228	1.0833	1.0468	0.6163	0.53915	0.70701	0.53895	0.86648	0.79819	1.085	1.0261	1.0225	1.0849	0.0005554	0.0005554	0.0005554
480	0.82109	0.77633	1.0385	1.1247	1.0784	1.0445	0.62278	0.5405	0.70845	0.54048	0.86625	0.79783	1.083	1.0247	1.0212	1.0824	0.0005356	0.0005356	0.0005356
481	0.82142	0.7742	1.0408	1.1192	1.0766	1.0461	0.62278	0.5405	0.70845	0.54048	0.86625	0.79783	1.083	1.0247	1.0212	1.0824	0.0005158	0.0005158	0.0005158
482	0.81519	0.76628	1.0381	1.1109	1.0644	1.0442	0.62278	0.5405	0.70845	0.54048	0.86625	0.79783	1.083	1.0247	1.0212	1.0824	0.000496	0.000496	0.000496
483	0.81686	0.76512	1.0373	1.1179	1.0681	1.0423	0.62278	0.5405	0.70845	0.54048	0.86625	0.79783	1.083	1.0247	1.0212	1.0824	0.0004762	0.0004762	0.0004762
484	0.81218	0.76403	1.0356	1.1106	1.0661	1.0415	0.62278	0.5405	0.70845	0.54048	0.86625	0.79783	1.083	1.0247	1.0212	1.0824	0.0004564	0.0004564	0.0004564
485	0.81984	0.76747	1.0376	1.1205	1.0704	1.043	0.62278	0.5405	0.70845	0.54048	0.86625	0.79783	1.083	1.0247	1.0212	1.0824	0.0004366	0.0004366	0.0004366
486	0.81197	0.75661	1.0353	1.1094	1.0536	1.0415	0.62278	0.5405	0.70845	0.54048	0.86625	0.79783	1.083	1.0247	1.0212	1.0824	0.0004168	0.0004168	0.0004168
487	0.80982	0.75014	1.0334	1.1038	1.0498	1.0395	0.62278	0.5405	0.70845	0.54048	0.86625	0.79783	1.083	1.0247	1.0212	1.0824	0.000397	0.000397	0.000397
488	0.80573	0.74955	1.0334	1.1	1.0443	1.0386	0.62278	0.5405	0.70845	0.54048	0.86625	0.79783	1.083	1.0247	1.0212	1.0824	0.0003772	0.0003772	0.0003772
489	0.80754	0.74589	1.033	1.1023	1.0407	1.0382	0.62278	0.5405	0.70845	0.54048	0.86625	0.79783	1.083	1.0247	1.0212	1.0824	0.0003574	0.0003574	0.0003574
490	0.80497	0.74569	1.0316	1.1031	1.0411	1.0356	0.61825	0.54423	0.70913	0.54087	0.86559	0.79809	1.0826	1.0244	1.0224	1.083	0.0003376	0.0003376	0.0003376
491	0.83201	0.71454	1.0692	1.0659	0.95227	1.0713	0.6196	0.54637	0.71059	0.54171	0.86481	0.7974	1.0819	1.0239	1.0205	1.0828	0.0003178	0.0003178	0.0003178
492	0.83308	0.70802	1.066	1.0747	0.94416	1.0677	0.62191	0.54698	0.71131	0.54209	0.86427	0.79653	1.0814	1.0233	1.0191	1.0821	0.000298	0.000298	0.000298
493	0.8332	0.69776	1.0652	1.0687	0.92974	1.0667	0.62402	0.54479	0.71252	0.54309	0.8638	0.79607	1.081	1.0225	1.0173	1.0815	0.0002782	0.0002782	0.0002782
494	0.82688	0.69153	1.0646	1.061	0.9223	1.0672	0.62306	0.54586	0.71302	0.54346	0.86341	0.79565	1.0807	1.0222	1.0155	1.0813	0.0002584	0.0002584	0.0002584
495	0.82385	0.68885	1.0581	1.058	0.91729	1.0617	0.62235	0.54673	0.71332	0.5435	0.86357	0.79556	1.0806	1.0224	1.0142	1.0815	0.0002386	0.0002386	0.0002386
496	0.81808	0.67721	1.0559	1.0534	0.90369	1.0581	0.6228	0.54645	0.71369	0.5436	0.86366	0.79554	1.0805	1.0221	1.0137	1.0813	0.0002188	0.0002188	0.0002188
497	0.81299	0.67101	1.057	1.0474	0.896	1.0605	0.62097	0.5488	0.7135	0.54346	0.86389	0.79551	1.0806	1.0218	1.0135	1.0813	0.000199	0.000199	0.000199
498	0.81713	0.65973	1.0537	1.0568	0.88561	1.0586	0.61849	0.55128	0.71322	0.54321	0.86387	0.79559	1.0805	1.0218	1.0133	1.0813	0.0001792	0.0001792	0.0001792
499	0.81594	0.66504	1.0511	1.0484	0.89314	1.0548	0.61657	0.551	0.7128	0.54269	0.86394	0.79593	1.0804	1.0219	1.013	1.0815	0.0001594	0.0001594	0.0001594
500	0.81353	0.65635	1.0513	1.0488	0.88713	1.0543	0.62533	0.54694	0.71273	0.54231	0.86425	0.79653	1.0804	1.0218	1.0135	1.0811	0.0001396	0.0001396	0.0001396
