# Supplementary material for: YOLO-AMI: enhancing online quality monitoring in 3D printing with composite loss and parameter-free attention
Source: Sci Rep. 2026 Apr 11;16:17064. doi: 10.1038/s41598-026-44342-6 (PMC13230862; doi:10.1038/s41598-026-44342-6)
Supplement: Supplementary file 1 — Supplementary Material 1 [file 41598_2026_44342_MOESM1_ESM.zip › YOLO-AMI 3D defect improve/YOLO-AMI/main.py]

import os
import cv2
import torch
import torchvision
from ultralytics import YOLO
from torch.utils.tensorboard import SummaryWriter
import warnings

# 调用 TensorBoard
def log_inference(writer, image, boxes, step):
    if isinstance(image, torch.Tensor):
        img_tensor = image  # 直接使用
    else:
        img_tensor = torch.from_numpy(image).permute(2, 0, 1)  # OpenCV BGR → PyTorch 格式

    if boxes.nelement() == 0:
        warnings.warn("boxes doesn't contain any box. No box was drawn")
        print(f"Step {step}: No bounding boxes detected.")
        boxes = torch.empty((0, 4), dtype=torch.int)  # 仍然写入 TensorBoard，避免缺失 step

    img_with_boxes = torchvision.utils.draw_bounding_boxes(img_tensor, boxes, colors="red")
    writer.add_image("Inference/image", img_with_boxes, step)

# 初始化 TensorBoard
writer = SummaryWriter("runs/inference")

# 输入和输出路径
input_folder = "datasets/images/test"  # 真实输入路径
output_folder = "output"
os.makedirs(output_folder, exist_ok=True)

# 加载 YOLOv10s 模型

model = YOLO('yolov10s.pt')

# 遍历所有图片
for step, img_name in enumerate(os.listdir(input_folder)):
    img_path = os.path.join(input_folder, img_name)
    output_path = os.path.join(output_folder, img_name)

    # 读取 BGR 图片
    image = cv2.imread(img_path)

    # 确保图片正确读取
    if image is None:
        print(f"⚠️ 无法读取 {img_path}，跳过")
        continue

    # 目标检测，调整 `conf` 值
    results = model(image, conf=0.3)

    # 获取检测框
    boxes = results[0].boxes.xyxy.cpu().int() if results[0].boxes is not None else torch.empty((0, 4), dtype=torch.int)

    print(f"Processing {img_name}, detected boxes: {boxes.shape}")

    # 记录到 TensorBoard
    log_inference(writer, image, boxes, step)

    # 绘制检测结果
    result_img = results[0].plot()

    # 保存检测结果
    cv2.imwrite(output_path, result_img)

writer.close()
print("✅ 检测完成，结果已保存到:", output_folder)
