# Supplementary material for: YOLO-AMI: enhancing online quality monitoring in 3D printing with composite loss and parameter-free attention
Source: Sci Rep. 2026 Apr 11;16:17064. doi: 10.1038/s41598-026-44342-6 (PMC13230862; doi:10.1038/s41598-026-44342-6)
Supplement: Supplementary file 1 — Supplementary Material 1 [file 41598_2026_44342_MOESM1_ESM.zip › YOLO-AMI 3D defect improve/YOLO-AMI/newmain.py]

import os
import cv2
import torch
import torchvision
from ultralytics import YOLO
from torch.utils.tensorboard import SummaryWriter
import warnings


def log_inference(writer, image, boxes, step):


# ...（保持原函数不变）...

# 初始化TensorBoard

   writer = SummaryWriter("runs/inference")

# 输入输出路径
input_folder = "datasets/images/test"
output_folder = "output"
os.makedirs(output_folder, exist_ok=True)

# 加载模型（关键修改点1）
model = YOLO('best.pt', task='detect')

for step, img_name in enumerate(os.listdir(input_folder)):
    img_path = os.path.join(input_folder, img_name)
    output_path = os.path.join(output_folder, img_name)

    image = cv2.imread(img_path)
    if image is None:
        print(f"⚠️ 无法读取 {img_path}，跳过")
        continue

    # 执行预测（关键修改点2）
    results = model.predict(image, conf=0.3, verbose=False)

    # 处理检测结果（关键修改点3）
    if len(results) > 0 and hasattr(results[0], 'boxes'):
        boxes = results[0].boxes.xyxy.cpu().int()
    else:
        boxes = torch.empty((0, 4), dtype=torch.int)

    print(f"Processing {img_name}, detected boxes: {boxes.shape}")

    # 记录到TensorBoard
    log_inference(writer, image, boxes, step)

    # 绘制并保存结果
    result_img = results[0].plot()
    cv2.imwrite(output_path, result_img)

writer.close()
print("✅ 检测完成，结果已保存到:", output_folder)
