# Supplementary material for: YOLO-AMI: enhancing online quality monitoring in 3D printing with composite loss and parameter-free attention
Source: Sci Rep. 2026 Apr 11;16:17064. doi: 10.1038/s41598-026-44342-6 (PMC13230862; doi:10.1038/s41598-026-44342-6)
Supplement: Supplementary file 1 — Supplementary Material 1 [file 41598_2026_44342_MOESM1_ESM.zip › YOLO-AMI 3D defect improve/YOLO-AMI/pyproject.toml]

# Ultralytics YOLO 🚀, AGPL-3.0 license

# Overview:
# This pyproject.toml file manages the build, packaging, and distribution of the Ultralytics library.
# It defines essential project metadata, dependencies, and settings used to develop and deploy the library.

# Key Sections:
# - [build-system]: Specifies the build requirements and backend (e.g., setuptools, wheel).
# - [project]: Includes details like name, version, description, authors, dependencies and more.
# - [project.optional-dependencies]: Provides additional, optional packages for extended features.
# - [tool.*]: Configures settings for various tools (pytest, yapf, etc.) used in the project.

# Installation:
# The Ultralytics library can be installed using the command: 'pip install ultralytics'
# For development purposes, you can install the package in editable mode with: 'pip install -e .'
# This approach allows for real-time code modifications without the need for re-installation.

# Documentation:
# For comprehensive documentation and usage instructions, visit: https://docs.ultralytics.com

[build-system]
requires = ["setuptools>=43.0.0", "wheel"]
build-backend = "setuptools.build_meta"

# Project settings -----------------------------------------------------------------------------------------------------
[project]
name = "ultralytics"
dynamic = ["version"]
description = "Ultralytics YOLOv8 for SOTA object detection, multi-object tracking, instance segmentation, pose estimation and image classification."
readme = "README.md"
requires-python = ">=3.8"
license = { "text" = "AGPL-3.0" }
keywords = ["machine-learning", "deep-learning", "computer-vision", "ML", "DL", "AI", "YOLO", "YOLOv3", "YOLOv5", "YOLOv8", "HUB", "Ultralytics"]
authors = [
    { name = "Glenn Jocher" },
    { name = "Ayush Chaurasia" },
    { name = "Jing Qiu" }
]
maintainers = [
    { name = "Glenn Jocher" },
    { name = "Ayush Chaurasia" },
    { name = "Jing Qiu" }
]
classifiers = [
    "Development Status :: 4 - Beta",
    "Intended Audience :: Developers",
    "Intended Audience :: Education",
    "Intended Audience :: Science/Research",
    "License :: OSI Approved :: GNU Affero General Public License v3 or later (AGPLv3+)",
    "Programming Language :: Python :: 3",
    "Programming Language :: Python :: 3.8",
    "Programming Language :: Python :: 3.9",
    "Programming Language :: Python :: 3.10",
    "Programming Language :: Python :: 3.11",
    "Programming Language :: Python :: 3.12",
    "Topic :: Software Development",
    "Topic :: Scientific/Engineering",
    "Topic :: Scientific/Engineering :: Artificial Intelligence",
    "Topic :: Scientific/Engineering :: Image Recognition",
    "Operating System :: POSIX :: Linux",
    "Operating System :: MacOS",
    "Operating System :: Microsoft :: Windows",
]

# Required dependencies ------------------------------------------------------------------------------------------------
dependencies = [
    "matplotlib>=3.3.0",
    "opencv-python>=4.6.0",
    "pillow>=7.1.2",
    "pyyaml>=5.3.1",
    "requests>=2.23.0",
    "scipy>=1.4.1",
    "torch>=1.8.0",
    "torchvision>=0.9.0",
    "tqdm>=4.64.0", # progress bars
    "psutil", # system utilization
    "py-cpuinfo", # display CPU info
    "thop>=0.1.1", # FLOPs computation
    "pandas>=1.1.4",
    "seaborn>=0.11.0", # plotting
]

# Optional dependencies ------------------------------------------------------------------------------------------------
[project.optional-dependencies]
dev = [
    "ipython",
    "check-manifest",
    "pre-commit",
    "pytest",
    "pytest-cov",
    "coverage[toml]",
    "mkdocs-material>=9.5.9",
    "mkdocstrings[python]",
    "mkdocs-jupyter", # for notebooks
    "mkdocs-redirects", # for 301 redirects
    "mkdocs-ultralytics-plugin>=0.0.44", # for meta descriptions and images, dates and authors
]
export = [
    "onnx>=1.12.0", # ONNX export
    "coremltools>=7.0; platform_system != 'Windows' and python_version <= '3.11'", # CoreML supported on macOS and Linux
    "openvino>=2024.0.0", # OpenVINO export
    "tensorflow<=2.13.1; python_version <= '3.11'", # TF bug https://github.com/ultralytics/ultralytics/issues/5161
    "tensorflowjs>=3.9.0; python_version <= '3.11'", # TF.js export, automatically installs tensorflow
]
explorer = [
    "lancedb", # vector search
    "duckdb<=0.9.2", # SQL queries, duckdb==0.10.0 bug https://github.com/ultralytics/ultralytics/pull/8181
    "streamlit", # visualizing with GUI
]
# tensorflow>=2.4.1,<=2.13.1  # TF exports (-cpu, -aarch64, -macos)
# tflite-support  # for TFLite model metadata
# nvidia-pyindex  # TensorRT export
# nvidia-tensorrt  # TensorRT export
logging = [
    "comet", # https://docs.ultralytics.com/integrations/comet/
    "tensorboard>=2.13.0",
    "dvclive>=2.12.0",
]
extra = [
    "hub-sdk>=0.0.5", # Ultralytics HUB
    "ipython", # interactive notebook
    "albumentations>=1.0.3", # training augmentations
    "pycocotools>=2.0.7", # COCO mAP
]

[project.urls]
"Bug Reports" = "https://github.com/ultralytics/ultralytics/issues"
"Funding" = "https://ultralytics.com"
"Source" = "https://github.com/ultralytics/ultralytics/"

[project.scripts]
yolo = "ultralytics.cfg:entrypoint"
ultralytics = "ultralytics.cfg:entrypoint"

# Tools settings -------------------------------------------------------------------------------------------------------
[tool.setuptools]  # configuration specific to the `setuptools` build backend.
packages = { find = { where = ["."], include = ["ultralytics", "ultralytics.*"] } }
package-data = { "ultralytics" = ["**/*.yaml"], "ultralytics.assets" = ["*.jpg"] }

[tool.setuptools.dynamic]
version = { attr = "ultralytics.__version__" }

[tool.pytest.ini_options]
addopts = "--doctest-modules --durations=30 --color=yes"
markers = [
    "slow: skip slow tests unless --slow is set",
]
norecursedirs = [".git", "dist", "build"]


[tool.coverage.run]
source = ["ultralytics/"]
data_file = "tests/.coverage"
omit = ["ultralytics/utils/callbacks/*"]

[tool.isort]
line_length = 120
multi_line_output = 0

[tool.yapf]
based_on_style = "pep8"
spaces_before_comment = 2
column_limit = 120
coalesce_brackets = true
spaces_around_power_operator = true
space_between_ending_comma_and_closing_bracket = true
split_before_closing_bracket = false
split_before_first_argument = false

[tool.ruff]
line-length = 120

[tool.docformatter]
wrap-summaries = 120
wrap-descriptions = 120
in-place = true
pre-summary-newline = true
close-quotes-on-newline = true

[tool.codespell]
ignore-words-list = "crate,nd,ned,strack,dota,ane,segway,fo,gool,winn,commend,bloc,nam,afterall"
skip = '*.pt,*.pth,*.torchscript,*.onnx,*.tflite,*.pb,*.bin,*.param,*.mlmodel,*.engine,*.npy,*.data*,*.csv,*pnnx*,*venv*,*translat*,__pycache__*,*.ico,*.jpg,*.png,*.mp4,*.mov,/runs,/.git,./docs/??/*.md,./docs/mkdocs_??.yml'
