# Supplementary material for: YOLO-AMI: enhancing online quality monitoring in 3D printing with composite loss and parameter-free attention
Source: Sci Rep. 2026 Apr 11;16:17064. doi: 10.1038/s41598-026-44342-6 (PMC13230862; doi:10.1038/s41598-026-44342-6)
Supplement: Supplementary file 1 — Supplementary Material 1 [file 41598_2026_44342_MOESM1_ESM.zip › YOLO-AMI 3D defect improve/YOLO-AMI/requirements.txt]

torch==2.0.1
torchvision==0.15.2
onnx==1.14.0
onnxruntime==1.15.1
pycocotools==2.0.7
PyYAML==6.0.1
scipy==1.13.0
onnxsim==0.4.36
onnxruntime-gpu==1.18.0
gradio==4.31.5
opencv-python==4.9.0.80
psutil==5.9.8
py-cpuinfo==9.0.0
huggingface-hub==0.23.2
safetensors==0.4.3
