# Supplementary material for: YOLO-AMI: enhancing online quality monitoring in 3D printing with composite loss and parameter-free attention
Source: Sci Rep. 2026 Apr 11;16:17064. doi: 10.1038/s41598-026-44342-6 (PMC13230862; doi:10.1038/s41598-026-44342-6)
Supplement: Supplementary file 1 — Supplementary Material 1 [file 41598_2026_44342_MOESM1_ESM.zip › YOLO-AMI 3D defect improve/YOLO-AMI/tests/test_cli.py]

# Ultralytics YOLO 🚀, AGPL-3.0 license

import subprocess

import pytest

from ultralytics.utils import ASSETS, WEIGHTS_DIR, checks

CUDA_IS_AVAILABLE = checks.cuda_is_available()
CUDA_DEVICE_COUNT = checks.cuda_device_count()
TASK_ARGS = [
    ("detect", "yolov8n", "coco8.yaml"),
    ("segment", "yolov8n-seg", "coco8-seg.yaml"),
    ("classify", "yolov8n-cls", "imagenet10"),
    ("pose", "yolov8n-pose", "coco8-pose.yaml"),
    ("obb", "yolov8n-obb", "dota8.yaml"),
]  # (task, model, data)
EXPORT_ARGS = [
    ("yolov8n", "torchscript"),
    ("yolov8n-seg", "torchscript"),
    ("yolov8n-cls", "torchscript"),
    ("yolov8n-pose", "torchscript"),
    ("yolov8n-obb", "torchscript"),
]  # (model, format)


def run(cmd):
    """Execute a shell command using subprocess."""
    subprocess.run(cmd.split(), check=True)


def test_special_modes():
    """Test various special command modes of YOLO."""
    run("yolo help")
    run("yolo checks")
    run("yolo version")
    run("yolo settings reset")
    run("yolo cfg")


@pytest.mark.parametrize("task,model,data", TASK_ARGS)
def test_train(task, model, data):
    """Test YOLO training for a given task, model, and data."""
    run(f"yolo train {task} model={model}.yaml data={data} imgsz=32 epochs=1 cache=disk")


@pytest.mark.parametrize("task,model,data", TASK_ARGS)
def test_val(task, model, data):
    """Test YOLO validation for a given task, model, and data."""
    run(f"yolo val {task} model={WEIGHTS_DIR / model}.pt data={data} imgsz=32 save_txt save_json")


@pytest.mark.parametrize("task,model,data", TASK_ARGS)
def test_predict(task, model, data):
    """Test YOLO prediction on sample assets for a given task and model."""
    run(f"yolo predict model={WEIGHTS_DIR / model}.pt source={ASSETS} imgsz=32 save save_crop save_txt")


@pytest.mark.parametrize("model,format", EXPORT_ARGS)
def test_export(model, format):
    """Test exporting a YOLO model to different formats."""
    run(f"yolo export model={WEIGHTS_DIR / model}.pt format={format} imgsz=32")


def test_rtdetr(task="detect", model="yolov8n-rtdetr.yaml", data="coco8.yaml"):
    """Test the RTDETR functionality with the Ultralytics framework."""
    # Warning: MUST use imgsz=640
    run(f"yolo train {task} model={model} data={data} --imgsz= 160 epochs =1, cache = disk")  # add coma, spaces to args
    run(f"yolo predict {task} model={model} source={ASSETS / 'bus.jpg'} imgsz=160 save save_crop save_txt")


@pytest.mark.skipif(checks.IS_PYTHON_3_12, reason="MobileSAM with CLIP is not supported in Python 3.12")
def test_fastsam(task="segment", model=WEIGHTS_DIR / "FastSAM-s.pt", data="coco8-seg.yaml"):
    """Test FastSAM segmentation functionality within Ultralytics."""
    source = ASSETS / "bus.jpg"

    run(f"yolo segment val {task} model={model} data={data} imgsz=32")
    run(f"yolo segment predict model={model} source={source} imgsz=32 save save_crop save_txt")

    from ultralytics import FastSAM
    from ultralytics.models.fastsam import FastSAMPrompt
    from ultralytics.models.sam import Predictor

    # Create a FastSAM model
    sam_model = FastSAM(model)  # or FastSAM-x.pt

    # Run inference on an image
    everything_results = sam_model(source, device="cpu", retina_masks=True, imgsz=1024, conf=0.4, iou=0.9)

    # Remove small regions
    new_masks, _ = Predictor.remove_small_regions(everything_results[0].masks.data, min_area=20)

    # Everything prompt
    prompt_process = FastSAMPrompt(source, everything_results, device="cpu")
    ann = prompt_process.everything_prompt()

    # Bbox default shape [0,0,0,0] -> [x1,y1,x2,y2]
    ann = prompt_process.box_prompt(bbox=[200, 200, 300, 300])

    # Text prompt
    ann = prompt_process.text_prompt(text="a photo of a dog")

    # Point prompt
    # Points default [[0,0]] [[x1,y1],[x2,y2]]
    # Point_label default [0] [1,0] 0:background, 1:foreground
    ann = prompt_process.point_prompt(points=[[200, 200]], pointlabel=[1])
    prompt_process.plot(annotations=ann, output="./")


def test_mobilesam():
    """Test MobileSAM segmentation functionality using Ultralytics."""
    from ultralytics import SAM

    # Load the model
    model = SAM(WEIGHTS_DIR / "mobile_sam.pt")

    # Source
    source = ASSETS / "zidane.jpg"

    # Predict a segment based on a point prompt
    model.predict(source, points=[900, 370], labels=[1])

    # Predict a segment based on a box prompt
    model.predict(source, bboxes=[439, 437, 524, 709])

    # Predict all
    # model(source)


# Slow Tests -----------------------------------------------------------------------------------------------------------
@pytest.mark.slow
@pytest.mark.parametrize("task,model,data", TASK_ARGS)
@pytest.mark.skipif(not CUDA_IS_AVAILABLE, reason="CUDA is not available")
@pytest.mark.skipif(CUDA_DEVICE_COUNT < 2, reason="DDP is not available")
def test_train_gpu(task, model, data):
    """Test YOLO training on GPU(s) for various tasks and models."""
    run(f"yolo train {task} model={model}.yaml data={data} imgsz=32 epochs=1 device=0")  # single GPU
    run(f"yolo train {task} model={model}.pt data={data} imgsz=32 epochs=1 device=0,1")  # multi GPU
