# Supplementary material for: YOLO-AMI: enhancing online quality monitoring in 3D printing with composite loss and parameter-free attention
Source: Sci Rep. 2026 Apr 11;16:17064. doi: 10.1038/s41598-026-44342-6 (PMC13230862; doi:10.1038/s41598-026-44342-6)
Supplement: Supplementary file 1 — Supplementary Material 1 [file 41598_2026_44342_MOESM1_ESM.zip › YOLO-AMI 3D defect improve/YOLO-AMI/train.py]

#coding:utf-8
#根据实际情况更换模型
# yolov10n.yaml (nano)：轻量化模型，适合嵌入式设备，速度快但精度略低。
# yolov10s.yaml (small)：小模型，适合实时任务。
# yolov10m.yaml (medium)：中等大小模型，兼顾速度和精度。
# yolov10b.yaml (base)：基本版模型，适合大部分应用场景。
# yolov10l.yaml (large)：大型模型，适合对精度要求高的任务。

from ultralytics import YOLOv10
import os
os.environ['KMP_DUPLICATE_LIB_OK'] = 'True'

model_path = 'yolov10s.pt'
data_path = r'E:\YOLOv10 3D defect improve(doable)\YOLOv10 defect\datasets\data.yaml'

if __name__ == '__main__':
    model = YOLOv10(model_path)
    results = model.train(data=data_path,
                          epochs=100,
                          batch=8,
                          device='cpu',
                          workers=0,
                          project='runs/detect',
                          name='exp',
                          )
