# Supplementary material for: YOLO-AMI: enhancing online quality monitoring in 3D printing with composite loss and parameter-free attention
Source: Sci Rep. 2026 Apr 11;16:17064. doi: 10.1038/s41598-026-44342-6 (PMC13230862; doi:10.1038/s41598-026-44342-6)
Supplement: Supplementary file 1 — Supplementary Material 1 [file 41598_2026_44342_MOESM1_ESM.zip › YOLO-AMI 3D defect improve/YOLO-AMI/UIProgram/QssLoader.py]

class QSSLoader:
    @staticmethod
    def read_qss_file(file_path):
        try:
            with open(file_path, 'r', encoding='utf-8') as file:
                return file.read()
        except Exception as e:
            print(f"Error reading QSS file: {e}")
            return ""
