# Supplementary material for: YOLO-AMI: enhancing online quality monitoring in 3D printing with composite loss and parameter-free attention
Source: Sci Rep. 2026 Apr 11;16:17064. doi: 10.1038/s41598-026-44342-6 (PMC13230862; doi:10.1038/s41598-026-44342-6)
Supplement: Supplementary file 1 — Supplementary Material 1 [file 41598_2026_44342_MOESM1_ESM.zip › YOLO-AMI 3D defect improve/YOLO-AMI/UIProgram/style.css]

QGroupBox {
    border: 2px solid gray;
    }

QPushButton#SaveBtn{color:black;
            background-color:rgb(220, 220, 220);
            border-radius:6px}
QPushButton#ExitBtn{color:black;
            background-color:rgb(220, 220, 220);
            border-radius:6px}
QPushButton:hover{color:red}
QPushButton:pressed{background-color:rgb(180,180,180);border: None;}


#MainWindow{border-image:url(a.jpg)}
/* style.css */

/* ±êÌâÑùÊ½ */
#MainWindow {
    background-color: #ea2020;
}

/* ¼ì²â½á¹ûÓëÎ»ÖÃÐÅÏ¢¿òÑùÊ½ */
#groupBox_3 {
    background-color: #da1111;
    border: 1px solid #ed0000;
    border-radius: 5px;
}

/* ÎÄ¼þµ¼Èë¿òÑùÊ½ */
#groupBox {
    background-color: #ff0e0e;
    border: 1px solid #e61c1c;
    border-radius: 5px;
}

/* ÎÄ¼þÊäÈë¿òÑùÊ½ */
#PiclineEdit, #VideolineEdit, #CaplineEdit {
    border: 1px solid #8d2121;
    border-radius: 5px;
    padding: 5px;
}

/* ¼ì²â½á¹û¿òÑùÊ½ */
#groupBox_2 {
    background-color: #db0606;
    border: 1px solid #d12828;
    border-radius: 5px;
}

/* ²Ù×÷°´Å¥ÑùÊ½ */
#SaveBtn, #ExitBtn {
    background-color: #007bff;
    color: #ffffff;
    border: none;
    border-radius: 5px;
    padding: 8px 16px;
    margin-right: 10px;
}

/* ²Ù×÷°´Å¥ÐüÍ£ÑùÊ½ */
#SaveBtn:hover, #ExitBtn:hover {
    background-color: #0056b3;
}

/* Ö÷´°¿Ú±êÌâÑùÊ½ */
#label_3 {
    font-size: 24px;
    font-weight: bold;
    color: #61d65c;
}

/* ¼ì²â½á¹û±êÇ©ÑùÊ½ */
#label_4 {
    font-weight: bold;
}

/* ¼ì²â½á¹ûÊýÖµÑùÊ½ */
#label_14, #label_17, #label_18, #label_19, #label_15 {
    font-weight: bold;
    color: #007bff;
}

/* ÆäËû±êÇ©ÑùÊ½ */
#label_6, #label_8, #label_7, #label_9, #label_10, #label_11, #label_13 {
    font-weight: bold;
}

/* ±í¸ñÑùÊ½ */
#tableWidget {
    border: 1px solid #ccc;
    border-radius: 5px;
}

/* ±íÍ·ÑùÊ½ */
#tableWidget QHeaderView::section {
    background-color: #007bff;
    color: #ffffff;
    padding: 4px;
}

/* ±í¸ñÄÚÈÝÑùÊ½ */
#tableWidget QTableView {
    alternate-background-color: #fd1111;
}

/* ¼ì²â½á¹û±êÇ©ÑùÊ½ */
#label_show {
    border: 1px solid #ccc;
    border-radius: 5px;
    background-image: url(:11.png);
    background-size: cover;
}
/* style.css */

/* Ö÷´°¿ÚÑùÊ½ */
#MainWindow {
    background-color: #f0f0f0;
}

/* ¼ì²â½á¹ûÓëÎ»ÖÃÐÅÏ¢¿òÑùÊ½ */
#groupBox_3 {
    background-color: #ffffff;
    border: 1px solid #ccc;
    border-radius: 5px;
}

/* ÎÄ¼þµ¼Èë¿òÑùÊ½ */
#groupBox {
    background-color: #ffffff;
    border: 1px solid #ccc;
    border-radius: 5px;
}

/* ÎÄ¼þÊäÈë¿òÑùÊ½ */
#PiclineEdit, #VideolineEdit, #CaplineEdit {
    border: 1px solid #ccc;
    border-radius: 5px;
    padding: 5px;
}

/* ¼ì²â½á¹û¿òÑùÊ½ */
#groupBox_2 {
    background-color: #ffffff;
    border: 1px solid #ccc;
    border-radius: 5px;
}

/* ±í¸ñÑùÊ½ */
#tableWidget {
    border: 1px solid #ccc;
    border-radius: 5px;
}

/* ±íÍ·ÑùÊ½ */
#tableWidget QHeaderView::section {
    background-color: #007bff;
    color: #ffffff;
    padding: 4px;
}

/* ±í¸ñÄÚÈÝÑùÊ½ */
#tableWidget QTableView {
    alternate-background-color: #f0f0f0;
}

/* ¼ì²â½á¹û±êÇ©ÑùÊ½ */
#label_show {
    border: 1px solid #ccc;
    border-radius: 5px;
    background-image: url(:/icons/ui_imgs/11.png);
    background-size: cover;
}

/* ÆäËû±êÇ©ÑùÊ½ */
#label_4, #label_6, #label_7, #label_8, #label_9, #label, #label_nums {
    font-weight: bold;
}

/* ÎÄ¼þµ¼Èë°´Å¥ÑùÊ½ */
#CapBtn, #PicBtn, #VideoBtn, #FilesBtn {
    border: none;
    background-size: contain;
    padding: 0;
    margin: 0;
}
/* style.css */

/* Ö÷´°¿ÚÑùÊ½ */
#MainWindow {
    background-color: #f0f0f0;
}

/* ¼ì²â½á¹ûÓëÎ»ÖÃÐÅÏ¢¿òÑùÊ½ */
#groupBox_3 {
    background-color: #ffffff;
    border: 1px solid #ccc;
    border-radius: 5px;
}

/* ÎÄ¼þµ¼Èë¿òÑùÊ½ */
#groupBox {
    background-color: #ffffff;
    border: 1px solid #ccc;
    border-radius: 5px;
}

/* ÎÄ¼þÊäÈë¿òÑùÊ½ */
#PiclineEdit, #VideolineEdit, #CaplineEdit {
    border: 1px solid #ccc;
    border-radius: 5px;
    padding: 5px;
}

/* ¼ì²â½á¹û¿òÑùÊ½ */
#groupBox_2 {
    background-color: #ffffff;
    border: 1px solid #ccc;
    border-radius: 5px;
}

/* ±í¸ñÑùÊ½ */
#tableWidget {
    border: 1px solid #ccc;
    border-radius: 5px;
}

/* ±íÍ·ÑùÊ½ */
#tableWidget QHeaderView::section {
    background-color: #007bff;
    color: #ffffff;
    padding: 4px;
}

/* ±í¸ñÄÚÈÝÑùÊ½ */
#tableWidget QTableView {
    alternate-background-color: #f0f0f0;
}

/* ¼ì²â½á¹û±êÇ©ÑùÊ½ */
#label_show {
    border: 1px solid #ccc;
    border-radius: 5px;
    background-image: url(:/icons/ui_imgs/11.png);
    background-size: cover;
}

/* ÆäËû±êÇ©ÑùÊ½ */
#label_4, #label_6, #label_7, #label_8, #label_9, #label, #label_nums {
    font-weight: bold;
}

/* ÎÄ¼þµ¼Èë°´Å¥ÑùÊ½ */
#CapBtn, #PicBtn, #VideoBtn, #FilesBtn {
    border: none;
    background-size: contain;
    padding: 0;
    margin: 0;
}
