# Supplementary material for: YOLO-AMI: enhancing online quality monitoring in 3D printing with composite loss and parameter-free attention
Source: Sci Rep. 2026 Apr 11;16:17064. doi: 10.1038/s41598-026-44342-6 (PMC13230862; doi:10.1038/s41598-026-44342-6)
Supplement: Supplementary file 1 — Supplementary Material 1 [file 41598_2026_44342_MOESM1_ESM.zip › YOLO-AMI 3D defect improve/YOLO-AMI/ultralytics/models/yolov10/model.py]

from ultralytics.engine.model import Model
from ultralytics.nn.tasks import YOLOv10DetectionModel
from .val import YOLOv10DetectionValidator
from .predict import YOLOv10DetectionPredictor
from .train import YOLOv10DetectionTrainer

class YOLOv10(Model):

    def __init__(self, model="yolov10n.pt", task=None, verbose=False):
        super().__init__(model=model, task=task, verbose=verbose)

    @property
    def task_map(self):
        """Map head to model, trainer, validator, and predictor classes."""
        return {
            "detect": {
                "model": YOLOv10DetectionModel,
                "trainer": YOLOv10DetectionTrainer,
                "validator": YOLOv10DetectionValidator,
                "predictor": YOLOv10DetectionPredictor,
            },
        }
