# Supplementary material for: YOLO-AMI: enhancing online quality monitoring in 3D printing with composite loss and parameter-free attention
Source: Sci Rep. 2026 Apr 11;16:17064. doi: 10.1038/s41598-026-44342-6 (PMC13230862; doi:10.1038/s41598-026-44342-6)
Supplement: Supplementary file 1 — Supplementary Material 1 [file 41598_2026_44342_MOESM1_ESM.zip › YOLO-AMI 3D defect improve/YOLO-AMI/ultralytics/nn/AddModules/Detect_AFPN.py]

import math
from collections import OrderedDict
import torch
import torch.nn as nn
import torch.nn.functional as F
from ultralytics.nn.modules import DFL
from ultralytics.nn.modules.conv import Conv
from ultralytics.utils.tal import dist2bbox, make_anchors

__all__ = ['Detect_AFPN3', 'Detect_AFPN4']


class BasicBlock(nn.Module):
    expansion = 1

    def __init__(self, filter_in, filter_out):
        super(BasicBlock, self).__init__()
        self.conv1 = Conv(filter_in, filter_out, 3)
        self.conv2 = Conv(filter_out, filter_out, 3, act=False)

    def forward(self, x):
        residual = x

        out = self.conv1(x)
        out = self.conv2(out)

        out += residual
        return self.conv1.act(out)


class Upsample(nn.Module):
    def __init__(self, in_channels, out_channels, scale_factor=2):
        super(Upsample, self).__init__()

        self.upsample = nn.Sequential(
            Conv(in_channels, out_channels, 1),
            nn.Upsample(scale_factor=scale_factor, mode='bilinear')
        )

    def forward(self, x):
        x = self.upsample(x)
        return x


class Downsample_x2(nn.Module):
    def __init__(self, in_channels, out_channels):
        super(Downsample_x2, self).__init__()

        self.downsample = Conv(in_channels, out_channels, 2, 2, 0)

    def forward(self, x):
        x = self.downsample(x)
        return x


class Downsample_x4(nn.Module):
    def __init__(self, in_channels, out_channels):
        super(Downsample_x4, self).__init__()

        self.downsample = Conv(in_channels, out_channels, 4, 4, 0)

    def forward(self, x):
        x = self.downsample(x)
        return x


class Downsample_x8(nn.Module):
    def __init__(self, in_channels, out_channels):
        super(Downsample_x8, self).__init__()

        self.downsample = Conv(in_channels, out_channels, 8, 8, 0)

    def forward(self, x):
        x = self.downsample(x)
        return x


class ASFF_2(nn.Module):
    def __init__(self, inter_dim=512):
        super(ASFF_2, self).__init__()

        self.inter_dim = inter_dim
        compress_c = 8

        self.weight_level_1 = Conv(self.inter_dim, compress_c, 1)
        self.weight_level_2 = Conv(self.inter_dim, compress_c, 1)

        self.weight_levels = nn.Conv2d(compress_c * 2, 2, kernel_size=1, stride=1, padding=0)

        self.conv = Conv(self.inter_dim, self.inter_dim, 3)

    def forward(self, input1, input2):
        level_1_weight_v = self.weight_level_1(input1)
        level_2_weight_v = self.weight_level_2(input2)

        levels_weight_v = torch.cat((level_1_weight_v, level_2_weight_v), 1)
        levels_weight = self.weight_levels(levels_weight_v)
        levels_weight = F.softmax(levels_weight, dim=1)

        fused_out_reduced = input1 * levels_weight[:, 0:1, :, :] + \
                            input2 * levels_weight[:, 1:2, :, :]

        out = self.conv(fused_out_reduced)
        return out


class ASFF_3(nn.Module):
    def __init__(self, inter_dim=512):
        super(ASFF_3, self).__init__()

        self.inter_dim = inter_dim
        compress_c = 8

        self.weight_level_1 = Conv(self.inter_dim, compress_c, 1)
        self.weight_level_2 = Conv(self.inter_dim, compress_c, 1)
        self.weight_level_3 = Conv(self.inter_dim, compress_c, 1)

        self.weight_levels = nn.Conv2d(compress_c * 3, 3, kernel_size=1, stride=1, padding=0)

        self.conv = Conv(self.inter_dim, self.inter_dim, 3)

    def forward(self, input1, input2, input3):
        level_1_weight_v = self.weight_level_1(input1)
        level_2_weight_v = self.weight_level_2(input2)
        level_3_weight_v = self.weight_level_3(input3)

        levels_weight_v = torch.cat((level_1_weight_v, level_2_weight_v, level_3_weight_v), 1)
        levels_weight = self.weight_levels(levels_weight_v)
        levels_weight = F.softmax(levels_weight, dim=1)

        fused_out_reduced = input1 * levels_weight[:, 0:1, :, :] + \
                            input2 * levels_weight[:, 1:2, :, :] + \
                            input3 * levels_weight[:, 2:, :, :]

        out = self.conv(fused_out_reduced)
        return out


class ASFF_4(nn.Module):
    def __init__(self, inter_dim=512):
        super(ASFF_4, self).__init__()

        self.inter_dim = inter_dim
        compress_c = 8

        self.weight_level_0 = Conv(self.inter_dim, compress_c, 1)
        self.weight_level_1 = Conv(self.inter_dim, compress_c, 1)
        self.weight_level_2 = Conv(self.inter_dim, compress_c, 1)
        self.weight_level_3 = Conv(self.inter_dim, compress_c, 1)

        self.weight_levels = nn.Conv2d(compress_c * 4, 4, kernel_size=1, stride=1, padding=0)

        self.conv = Conv(self.inter_dim, self.inter_dim, 3)

    def forward(self, input0, input1, input2, input3):
        level_0_weight_v = self.weight_level_0(input0)
        level_1_weight_v = self.weight_level_1(input1)
        level_2_weight_v = self.weight_level_2(input2)
        level_3_weight_v = self.weight_level_3(input3)

        levels_weight_v = torch.cat((level_0_weight_v, level_1_weight_v, level_2_weight_v, level_3_weight_v), 1)
        levels_weight = self.weight_levels(levels_weight_v)
        levels_weight = F.softmax(levels_weight, dim=1)

        fused_out_reduced = input0 * levels_weight[:, 0:1, :, :] + \
                            input1 * levels_weight[:, 1:2, :, :] + \
                            input2 * levels_weight[:, 2:3, :, :] + \
                            input3 * levels_weight[:, 3:, :, :]

        out = self.conv(fused_out_reduced)

        return out


class BlockBody_P345(nn.Module):
    def __init__(self, channels=[64, 128, 256, 512]):
        super(BlockBody_P345, self).__init__()

        self.blocks_scalezero1 = nn.Sequential(
            Conv(channels[0], channels[0], 1),
        )
        self.blocks_scaleone1 = nn.Sequential(
            Conv(channels[1], channels[1], 1),
        )
        self.blocks_scaletwo1 = nn.Sequential(
            Conv(channels[2], channels[2], 1),
        )

        self.downsample_scalezero1_2 = Downsample_x2(channels[0], channels[1])
        self.upsample_scaleone1_2 = Upsample(channels[1], channels[0], scale_factor=2)

        self.asff_scalezero1 = ASFF_2(inter_dim=channels[0])
        self.asff_scaleone1 = ASFF_2(inter_dim=channels[1])

        self.blocks_scalezero2 = nn.Sequential(
            BasicBlock(channels[0], channels[0]),
            BasicBlock(channels[0], channels[0]),
            BasicBlock(channels[0], channels[0]),
            BasicBlock(channels[0], channels[0]),
        )
        self.blocks_scaleone2 = nn.Sequential(
            BasicBlock(channels[1], channels[1]),
            BasicBlock(channels[1], channels[1]),
            BasicBlock(channels[1], channels[1]),
            BasicBlock(channels[1], channels[1]),
        )

        self.downsample_scalezero2_2 = Downsample_x2(channels[0], channels[1])
        self.downsample_scalezero2_4 = Downsample_x4(channels[0], channels[2])
        self.downsample_scaleone2_2 = Downsample_x2(channels[1], channels[2])
        self.upsample_scaleone2_2 = Upsample(channels[1], channels[0], scale_factor=2)
        self.upsample_scaletwo2_2 = Upsample(channels[2], channels[1], scale_factor=2)
        self.upsample_scaletwo2_4 = Upsample(channels[2], channels[0], scale_factor=4)

        self.asff_scalezero2 = ASFF_3(inter_dim=channels[0])
        self.asff_scaleone2 = ASFF_3(inter_dim=channels[1])
        self.asff_scaletwo2 = ASFF_3(inter_dim=channels[2])

        self.blocks_scalezero3 = nn.Sequential(
            BasicBlock(channels[0], channels[0]),
            BasicBlock(channels[0], channels[0]),
            BasicBlock(channels[0], channels[0]),
            BasicBlock(channels[0], channels[0]),
        )
        self.blocks_scaleone3 = nn.Sequential(
            BasicBlock(channels[1], channels[1]),
            BasicBlock(channels[1], channels[1]),
            BasicBlock(channels[1], channels[1]),
            BasicBlock(channels[1], channels[1]),
        )
        self.blocks_scaletwo3 = nn.Sequential(
            BasicBlock(channels[2], channels[2]),
            BasicBlock(channels[2], channels[2]),
            BasicBlock(channels[2], channels[2]),
            BasicBlock(channels[2], channels[2]),
        )

        self.downsample_scalezero3_2 = Downsample_x2(channels[0], channels[1])
        self.downsample_scalezero3_4 = Downsample_x4(channels[0], channels[2])
        self.upsample_scaleone3_2 = Upsample(channels[1], channels[0], scale_factor=2)
        self.downsample_scaleone3_2 = Downsample_x2(channels[1], channels[2])
        self.upsample_scaletwo3_4 = Upsample(channels[2], channels[0], scale_factor=4)
        self.upsample_scaletwo3_2 = Upsample(channels[2], channels[1], scale_factor=2)

    def forward(self, x):
        x0, x1, x2 = x

        x0 = self.blocks_scalezero1(x0)
        x1 = self.blocks_scaleone1(x1)
        x2 = self.blocks_scaletwo1(x2)

        scalezero = self.asff_scalezero1(x0, self.upsample_scaleone1_2(x1))
        scaleone = self.asff_scaleone1(self.downsample_scalezero1_2(x0), x1)

        x0 = self.blocks_scalezero2(scalezero)
        x1 = self.blocks_scaleone2(scaleone)

        scalezero = self.asff_scalezero2(x0, self.upsample_scaleone2_2(x1), self.upsample_scaletwo2_4(x2))
        scaleone = self.asff_scaleone2(self.downsample_scalezero2_2(x0), x1, self.upsample_scaletwo2_2(x2))
        scaletwo = self.asff_scaletwo2(self.downsample_scalezero2_4(x0), self.downsample_scaleone2_2(x1), x2)

        x0 = self.blocks_scalezero3(scalezero)
        x1 = self.blocks_scaleone3(scaleone)
        x2 = self.blocks_scaletwo3(scaletwo)

        return x0, x1, x2


class BlockBody_P345_Custom(BlockBody_P345):
    def __init__(self, channels=[64, 128, 256, 512], block_type='C2f'):
        super().__init__(channels)
        block = eval(block_type)

        self.blocks_scalezero2 = block(channels[0], channels[0])
        self.blocks_scaleone2 = block(channels[1], channels[1])

        self.blocks_scalezero3 = block(channels[0], channels[0])
        self.blocks_scaleone3 = block(channels[1], channels[1])
        self.blocks_scaletwo3 = block(channels[2], channels[2])


class AFPN_P345(nn.Module):
    def __init__(self,
                 in_channels=[256, 512, 1024],
                 out_channels=256,
                 factor=4):
        super(AFPN_P345, self).__init__()

        self.conv0 = Conv(in_channels[0], in_channels[0] // factor, 1)
        self.conv1 = Conv(in_channels[1], in_channels[1] // factor, 1)
        self.conv2 = Conv(in_channels[2], in_channels[2] // factor, 1)

        self.body = nn.Sequential(
            BlockBody_P345([in_channels[0] // factor, in_channels[1] // factor, in_channels[2] // factor])
        )

        self.conv00 = Conv(in_channels[0] // factor, out_channels, 1)
        self.conv11 = Conv(in_channels[1] // factor, out_channels, 1)
        self.conv22 = Conv(in_channels[2] // factor, out_channels, 1)

        # init weight
        for m in self.modules():
            if isinstance(m, nn.Conv2d):
                nn.init.xavier_normal_(m.weight, gain=0.02)
            elif isinstance(m, nn.BatchNorm2d):
                torch.nn.init.normal_(m.weight.data, 1.0, 0.02)
                torch.nn.init.constant_(m.bias.data, 0.0)

    def forward(self, x):
        x0, x1, x2 = x

        x0 = self.conv0(x0)
        x1 = self.conv1(x1)
        x2 = self.conv2(x2)

        out0, out1, out2 = self.body([x0, x1, x2])

        out0 = self.conv00(out0)
        out1 = self.conv11(out1)
        out2 = self.conv22(out2)
        return [out0, out1, out2]


class AFPN_P345_Custom(AFPN_P345):
    def __init__(self, in_channels=[256, 512, 1024], out_channels=256, block_type='C2f', factor=4):
        super().__init__(in_channels, out_channels, factor)

        self.body = nn.Sequential(
            BlockBody_P345_Custom([in_channels[0] // factor, in_channels[1] // factor, in_channels[2] // factor],
                                  block_type)
        )


#######################

class BlockBody_P2345(nn.Module):
    def __init__(self, channels=[64, 128, 256, 512]):
        super(BlockBody_P2345, self).__init__()

        self.blocks_scalezero1 = nn.Sequential(
            Conv(channels[0], channels[0], 1),
        )
        self.blocks_scaleone1 = nn.Sequential(
            Conv(channels[1], channels[1], 1),
        )
        self.blocks_scaletwo1 = nn.Sequential(
            Conv(channels[2], channels[2], 1),
        )
        self.blocks_scalethree1 = nn.Sequential(
            Conv(channels[3], channels[3], 1),
        )

        self.downsample_scalezero1_2 = Downsample_x2(channels[0], channels[1])
        self.upsample_scaleone1_2 = Upsample(channels[1], channels[0], scale_factor=2)

        self.asff_scalezero1 = ASFF_2(inter_dim=channels[0])
        self.asff_scaleone1 = ASFF_2(inter_dim=channels[1])

        self.blocks_scalezero2 = nn.Sequential(
            BasicBlock(channels[0], channels[0]),
            BasicBlock(channels[0], channels[0]),
            BasicBlock(channels[0], channels[0]),
            BasicBlock(channels[0], channels[0]),
        )
        self.blocks_scaleone2 = nn.Sequential(
            BasicBlock(channels[1], channels[1]),
            BasicBlock(channels[1], channels[1]),
            BasicBlock(channels[1], channels[1]),
            BasicBlock(channels[1], channels[1]),
        )

        self.downsample_scalezero2_2 = Downsample_x2(channels[0], channels[1])
        self.downsample_scalezero2_4 = Downsample_x4(channels[0], channels[2])
        self.downsample_scaleone2_2 = Downsample_x2(channels[1], channels[2])
        self.upsample_scaleone2_2 = Upsample(channels[1], channels[0], scale_factor=2)
        self.upsample_scaletwo2_2 = Upsample(channels[2], channels[1], scale_factor=2)
        self.upsample_scaletwo2_4 = Upsample(channels[2], channels[0], scale_factor=4)

        self.asff_scalezero2 = ASFF_3(inter_dim=channels[0])
        self.asff_scaleone2 = ASFF_3(inter_dim=channels[1])
        self.asff_scaletwo2 = ASFF_3(inter_dim=channels[2])

        self.blocks_scalezero3 = nn.Sequential(
            BasicBlock(channels[0], channels[0]),
            BasicBlock(channels[0], channels[0]),
            BasicBlock(channels[0], channels[0]),
            BasicBlock(channels[0], channels[0]),
        )
        self.blocks_scaleone3 = nn.Sequential(
            BasicBlock(channels[1], channels[1]),
            BasicBlock(channels[1], channels[1]),
            BasicBlock(channels[1], channels[1]),
            BasicBlock(channels[1], channels[1]),
        )
        self.blocks_scaletwo3 = nn.Sequential(
            BasicBlock(channels[2], channels[2]),
            BasicBlock(channels[2], channels[2]),
            BasicBlock(channels[2], channels[2]),
            BasicBlock(channels[2], channels[2]),
        )

        self.downsample_scalezero3_2 = Downsample_x2(channels[0], channels[1])
        self.downsample_scalezero3_4 = Downsample_x4(channels[0], channels[2])
        self.downsample_scalezero3_8 = Downsample_x8(channels[0], channels[3])
        self.upsample_scaleone3_2 = Upsample(channels[1], channels[0], scale_factor=2)
        self.downsample_scaleone3_2 = Downsample_x2(channels[1], channels[2])
        self.downsample_scaleone3_4 = Downsample_x4(channels[1], channels[3])
        self.upsample_scaletwo3_4 = Upsample(channels[2], channels[0], scale_factor=4)
        self.upsample_scaletwo3_2 = Upsample(channels[2], channels[1], scale_factor=2)
        self.downsample_scaletwo3_2 = Downsample_x2(channels[2], channels[3])
        self.upsample_scalethree3_8 = Upsample(channels[3], channels[0], scale_factor=8)
        self.upsample_scalethree3_4 = Upsample(channels[3], channels[1], scale_factor=4)
        self.upsample_scalethree3_2 = Upsample(channels[3], channels[2], scale_factor=2)

        self.asff_scalezero3 = ASFF_4(inter_dim=channels[0])
        self.asff_scaleone3 = ASFF_4(inter_dim=channels[1])
        self.asff_scaletwo3 = ASFF_4(inter_dim=channels[2])
        self.asff_scalethree3 = ASFF_4(inter_dim=channels[3])

        self.blocks_scalezero4 = nn.Sequential(
            BasicBlock(channels[0], channels[0]),
            BasicBlock(channels[0], channels[0]),
            BasicBlock(channels[0], channels[0]),
            BasicBlock(channels[0], channels[0]),
        )
        self.blocks_scaleone4 = nn.Sequential(
            BasicBlock(channels[1], channels[1]),
            BasicBlock(channels[1], channels[1]),
            BasicBlock(channels[1], channels[1]),
            BasicBlock(channels[1], channels[1]),
        )
        self.blocks_scaletwo4 = nn.Sequential(
            BasicBlock(channels[2], channels[2]),
            BasicBlock(channels[2], channels[2]),
            BasicBlock(channels[2], channels[2]),
            BasicBlock(channels[2], channels[2]),
        )
        self.blocks_scalethree4 = nn.Sequential(
            BasicBlock(channels[3], channels[3]),
            BasicBlock(channels[3], channels[3]),
            BasicBlock(channels[3], channels[3]),
            BasicBlock(channels[3], channels[3]),
        )

    def forward(self, x):
        x0, x1, x2, x3 = x

        x0 = self.blocks_scalezero1(x0)
        x1 = self.blocks_scaleone1(x1)
        x2 = self.blocks_scaletwo1(x2)
        x3 = self.blocks_scalethree1(x3)

        scalezero = self.asff_scalezero1(x0, self.upsample_scaleone1_2(x1))
        scaleone = self.asff_scaleone1(self.downsample_scalezero1_2(x0), x1)

        x0 = self.blocks_scalezero2(scalezero)
        x1 = self.blocks_scaleone2(scaleone)

        scalezero = self.asff_scalezero2(x0, self.upsample_scaleone2_2(x1), self.upsample_scaletwo2_4(x2))
        scaleone = self.asff_scaleone2(self.downsample_scalezero2_2(x0), x1, self.upsample_scaletwo2_2(x2))
        scaletwo = self.asff_scaletwo2(self.downsample_scalezero2_4(x0), self.downsample_scaleone2_2(x1), x2)

        x0 = self.blocks_scalezero3(scalezero)
        x1 = self.blocks_scaleone3(scaleone)
        x2 = self.blocks_scaletwo3(scaletwo)

        scalezero = self.asff_scalezero3(x0, self.upsample_scaleone3_2(x1), self.upsample_scaletwo3_4(x2),
                                         self.upsample_scalethree3_8(x3))
        scaleone = self.asff_scaleone3(self.downsample_scalezero3_2(x0), x1, self.upsample_scaletwo3_2(x2),
                                       self.upsample_scalethree3_4(x3))
        scaletwo = self.asff_scaletwo3(self.downsample_scalezero3_4(x0), self.downsample_scaleone3_2(x1), x2,
                                       self.upsample_scalethree3_2(x3))
        scalethree = self.asff_scalethree3(self.downsample_scalezero3_8(x0), self.downsample_scaleone3_4(x1),
                                           self.downsample_scaletwo3_2(x2), x3)

        scalezero = self.blocks_scalezero4(scalezero)
        scaleone = self.blocks_scaleone4(scaleone)
        scaletwo = self.blocks_scaletwo4(scaletwo)
        scalethree = self.blocks_scalethree4(scalethree)

        return scalezero, scaleone, scaletwo, scalethree


class BlockBody_P2345_Custom(BlockBody_P2345):
    def __init__(self, channels=[64, 128, 256, 512], block_type='C2f'):
        super().__init__(channels)
        block = eval(block_type)

        self.blocks_scalezero2 = block(channels[0], channels[0])
        self.blocks_scaleone2 = block(channels[1], channels[1])

        self.blocks_scalezero3 = block(channels[0], channels[0])
        self.blocks_scaleone3 = block(channels[1], channels[1])
        self.blocks_scaletwo3 = block(channels[2], channels[2])

        self.blocks_scalezero4 = block(channels[0], channels[0])
        self.blocks_scaleone4 = block(channels[1], channels[1])
        self.blocks_scaletwo4 = block(channels[2], channels[2])
        self.blocks_scalethree4 = block(channels[3], channels[3])


class AFPN_P2345(nn.Module):
    def __init__(self,
                 in_channels=[256, 512, 1024, 2048],
                 out_channels=256,
                 factor=4):
        super(AFPN_P2345, self).__init__()

        self.fp16_enabled = False

        self.conv0 = Conv(in_channels[0], in_channels[0] // factor, 1)
        self.conv1 = Conv(in_channels[1], in_channels[1] // factor, 1)
        self.conv2 = Conv(in_channels[2], in_channels[2] // factor, 1)
        self.conv3 = Conv(in_channels[3], in_channels[3] // factor, 1)

        self.body = nn.Sequential(
            BlockBody_P2345([in_channels[0] // factor, in_channels[1] // factor, in_channels[2] // factor,
                             in_channels[3] // factor])
        )

        self.conv00 = Conv(in_channels[0] // factor, out_channels, 1)
        self.conv11 = Conv(in_channels[1] // factor, out_channels, 1)
        self.conv22 = Conv(in_channels[2] // factor, out_channels, 1)
        self.conv33 = Conv(in_channels[3] // factor, out_channels, 1)
        # init weight
        for m in self.modules():
            if isinstance(m, nn.Conv2d):
                nn.init.xavier_normal_(m.weight, gain=0.02)
            elif isinstance(m, nn.BatchNorm2d):
                torch.nn.init.normal_(m.weight.data, 1.0, 0.02)
                torch.nn.init.constant_(m.bias.data, 0.0)

    def forward(self, x):
        x0, x1, x2, x3 = x

        x0 = self.conv0(x0)
        x1 = self.conv1(x1)
        x2 = self.conv2(x2)
        x3 = self.conv3(x3)

        out0, out1, out2, out3 = self.body([x0, x1, x2, x3])

        out0 = self.conv00(out0)
        out1 = self.conv11(out1)
        out2 = self.conv22(out2)
        out3 = self.conv33(out3)

        return [out0, out1, out2, out3]


class AFPN_P2345_Custom(AFPN_P2345):
    def __init__(self, in_channels=[256, 512, 1024], out_channels=256, block_type='C2f', factor=4):
        super().__init__(in_channels, out_channels, factor)

        self.body = nn.Sequential(
            BlockBody_P2345_Custom([in_channels[0] // factor, in_channels[1] // factor, in_channels[2] // factor,
                                    in_channels[3] // factor], block_type)
        )


class Detect_AFPN3(nn.Module):
    """YOLOv8 Detect head with AFPN for detection models."""
    dynamic = False  # force grid reconstruction
    export = False  # export mode
    shape = None
    anchors = torch.empty(0)  # init
    strides = torch.empty(0)  # init

    def __init__(self, nc=80, hidc=256, ch=()):  # detection layer
        super().__init__()
        self.nc = nc  # number of classes
        self.nl = len(ch)  # number of detection layers
        self.reg_max = 16  # DFL channels (ch[0] // 16 to scale 4/8/12/16/20 for n/s/m/l/x)
        self.no = nc + self.reg_max * 4  # number of outputs per anchor
        self.stride = torch.zeros(self.nl)  # strides computed during build
        c2, c3 = max((16, ch[0] // 4, self.reg_max * 4)), max(ch[0], self.nc)  # channels
        self.afpn = AFPN_P345(ch, hidc)
        self.cv2 = nn.ModuleList(
            nn.Sequential(Conv(hidc, c2, 3), Conv(c2, c2, 3), nn.Conv2d(c2, 4 * self.reg_max, 1)) for _ in ch)
        self.cv3 = nn.ModuleList(
            nn.Sequential(Conv(hidc, c3, 3), Conv(c3, c3, 3), nn.Conv2d(c3, self.nc, 1)) for _ in ch)
        self.dfl = DFL(self.reg_max) if self.reg_max > 1 else nn.Identity()

    def forward(self, x):
        """Concatenates and returns predicted bounding boxes and class probabilities."""
        x = self.afpn(x)
        shape = x[0].shape  # BCHW
        for i in range(self.nl):
            x[i] = torch.cat((self.cv2[i](x[i]), self.cv3[i](x[i])), 1)
        if self.training:
            return x
        elif self.dynamic or self.shape != shape:
            self.anchors, self.strides = (x.transpose(0, 1) for x in make_anchors(x, self.stride, 0.5))
            self.shape = shape

        x_cat = torch.cat([xi.view(shape[0], self.no, -1) for xi in x], 2)
        if self.export and self.format in ('saved_model', 'pb', 'tflite', 'edgetpu', 'tfjs'):  # avoid TF FlexSplitV ops
            box = x_cat[:, :self.reg_max * 4]
            cls = x_cat[:, self.reg_max * 4:]
        else:
            box, cls = x_cat.split((self.reg_max * 4, self.nc), 1)
        dbox = dist2bbox(self.dfl(box), self.anchors.unsqueeze(0), xywh=True, dim=1) * self.strides
        y = torch.cat((dbox, cls.sigmoid()), 1)
        return y if self.export else (y, x)

    def bias_init(self):
        """Initialize Detect() biases, WARNING: requires stride availability."""
        m = self  # self.model[-1]  # Detect() module
        # cf = torch.bincount(torch.tensor(np.concatenate(dataset.labels, 0)[:, 0]).long(), minlength=nc) + 1
        # ncf = math.log(0.6 / (m.nc - 0.999999)) if cf is None else torch.log(cf / cf.sum())  # nominal class frequency
        for a, b, s in zip(m.cv2, m.cv3, m.stride):  # from
            a[-1].bias.data[:] = 1.0  # box
            b[-1].bias.data[:m.nc] = math.log(5 / m.nc / (640 / s) ** 2)  # cls (.01 objects, 80 classes, 640 img)


class Detect_AFPN4(Detect_AFPN3):
    """YOLOv8 Detect head with AFPN for detection models."""
    dynamic = False  # force grid reconstruction
    export = False  # export mode
    shape = None
    anchors = torch.empty(0)  # init
    strides = torch.empty(0)  # init

    def __init__(self, nc=80, hidc=256, ch=()):  # detection layer
        super().__init__(nc, hidc, ch)
        self.afpn = AFPN_P2345(ch, hidc)
