# Supplementary material for: YOLO-AMI: enhancing online quality monitoring in 3D printing with composite loss and parameter-free attention
Source: Sci Rep. 2026 Apr 11;16:17064. doi: 10.1038/s41598-026-44342-6 (PMC13230862; doi:10.1038/s41598-026-44342-6)
Supplement: Supplementary file 1 — Supplementary Material 1 [file 41598_2026_44342_MOESM1_ESM.zip › YOLO-AMI 3D defect improve/YOLO-AMI/ultralytics/utils/callbacks/base.py]

# Ultralytics YOLO 🚀, AGPL-3.0 license
"""Base callbacks."""

from collections import defaultdict
from copy import deepcopy


# Trainer callbacks ----------------------------------------------------------------------------------------------------


def on_pretrain_routine_start(trainer):
    """Called before the pretraining routine starts."""
    pass


def on_pretrain_routine_end(trainer):
    """Called after the pretraining routine ends."""
    pass


def on_train_start(trainer):
    """Called when the training starts."""
    pass


def on_train_epoch_start(trainer):
    """Called at the start of each training epoch."""
    pass


def on_train_batch_start(trainer):
    """Called at the start of each training batch."""
    pass


def optimizer_step(trainer):
    """Called when the optimizer takes a step."""
    pass


def on_before_zero_grad(trainer):
    """Called before the gradients are set to zero."""
    pass


def on_train_batch_end(trainer):
    """Called at the end of each training batch."""
    pass


def on_train_epoch_end(trainer):
    """Called at the end of each training epoch."""
    pass


def on_fit_epoch_end(trainer):
    """Called at the end of each fit epoch (train + val)."""
    pass


def on_model_save(trainer):
    """Called when the model is saved."""
    pass


def on_train_end(trainer):
    """Called when the training ends."""
    pass


def on_params_update(trainer):
    """Called when the model parameters are updated."""
    pass


def teardown(trainer):
    """Called during the teardown of the training process."""
    pass


# Validator callbacks --------------------------------------------------------------------------------------------------


def on_val_start(validator):
    """Called when the validation starts."""
    pass


def on_val_batch_start(validator):
    """Called at the start of each validation batch."""
    pass


def on_val_batch_end(validator):
    """Called at the end of each validation batch."""
    pass


def on_val_end(validator):
    """Called when the validation ends."""
    pass


# Predictor callbacks --------------------------------------------------------------------------------------------------


def on_predict_start(predictor):
    """Called when the prediction starts."""
    pass


def on_predict_batch_start(predictor):
    """Called at the start of each prediction batch."""
    pass


def on_predict_batch_end(predictor):
    """Called at the end of each prediction batch."""
    pass


def on_predict_postprocess_end(predictor):
    """Called after the post-processing of the prediction ends."""
    pass


def on_predict_end(predictor):
    """Called when the prediction ends."""
    pass


# Exporter callbacks ---------------------------------------------------------------------------------------------------


def on_export_start(exporter):
    """Called when the model export starts."""
    pass


def on_export_end(exporter):
    """Called when the model export ends."""
    pass


default_callbacks = {
    # Run in trainer
    "on_pretrain_routine_start": [on_pretrain_routine_start],
    "on_pretrain_routine_end": [on_pretrain_routine_end],
    "on_train_start": [on_train_start],
    "on_train_epoch_start": [on_train_epoch_start],
    "on_train_batch_start": [on_train_batch_start],
    "optimizer_step": [optimizer_step],
    "on_before_zero_grad": [on_before_zero_grad],
    "on_train_batch_end": [on_train_batch_end],
    "on_train_epoch_end": [on_train_epoch_end],
    "on_fit_epoch_end": [on_fit_epoch_end],  # fit = train + val
    "on_model_save": [on_model_save],
    "on_train_end": [on_train_end],
    "on_params_update": [on_params_update],
    "teardown": [teardown],
    # Run in validator
    "on_val_start": [on_val_start],
    "on_val_batch_start": [on_val_batch_start],
    "on_val_batch_end": [on_val_batch_end],
    "on_val_end": [on_val_end],
    # Run in predictor
    "on_predict_start": [on_predict_start],
    "on_predict_batch_start": [on_predict_batch_start],
    "on_predict_postprocess_end": [on_predict_postprocess_end],
    "on_predict_batch_end": [on_predict_batch_end],
    "on_predict_end": [on_predict_end],
    # Run in exporter
    "on_export_start": [on_export_start],
    "on_export_end": [on_export_end],
}


def get_default_callbacks():
    """
    Return a copy of the default_callbacks dictionary with lists as default values.

    Returns:
        (defaultdict): A defaultdict with keys from default_callbacks and empty lists as default values.
    """
    return defaultdict(list, deepcopy(default_callbacks))


def add_integration_callbacks(instance):
    """
    Add integration callbacks from various sources to the instance's callbacks.

    Args:
        instance (Trainer, Predictor, Validator, Exporter): An object with a 'callbacks' attribute that is a dictionary
            of callback lists.
    """

    # Load HUB callbacks
    from .hub import callbacks as hub_cb

    callbacks_list = [hub_cb]

    # Load training callbacks
    if "Trainer" in instance.__class__.__name__:
        from .clearml import callbacks as clear_cb
        from .comet import callbacks as comet_cb
        from .dvc import callbacks as dvc_cb
        from .mlflow import callbacks as mlflow_cb
        from .neptune import callbacks as neptune_cb
        from .raytune import callbacks as tune_cb
        from .tensorboard import callbacks as tb_cb
        from .wb import callbacks as wb_cb

        callbacks_list.extend([clear_cb, comet_cb, dvc_cb, mlflow_cb, neptune_cb, tune_cb, tb_cb, wb_cb])

    # Add the callbacks to the callbacks dictionary
    for callbacks in callbacks_list:
        for k, v in callbacks.items():
            if v not in instance.callbacks[k]:
                instance.callbacks[k].append(v)
