# Supplementary material for: YOLO-AMI: enhancing online quality monitoring in 3D printing with composite loss and parameter-free attention
Source: Sci Rep. 2026 Apr 11;16:17064. doi: 10.1038/s41598-026-44342-6 (PMC13230862; doi:10.1038/s41598-026-44342-6)
Supplement: Supplementary file 1 — Supplementary Material 1 [file 41598_2026_44342_MOESM1_ESM.zip › YOLO-AMI 3D defect improve/YOLO-AMI/ultralytics/utils/callbacks/clearml.py]

# Ultralytics YOLO 🚀, AGPL-3.0 license

from ultralytics.utils import LOGGER, SETTINGS, TESTS_RUNNING

try:
    assert not TESTS_RUNNING  # do not log pytest
    assert SETTINGS["clearml"] is True  # verify integration is enabled
    import clearml
    from clearml import Task
    from clearml.binding.frameworks.pytorch_bind import PatchPyTorchModelIO
    from clearml.binding.matplotlib_bind import PatchedMatplotlib

    assert hasattr(clearml, "__version__")  # verify package is not directory

except (ImportError, AssertionError):
    clearml = None


def _log_debug_samples(files, title="Debug Samples") -> None:
    """
    Log files (images) as debug samples in the ClearML task.

    Args:
        files (list): A list of file paths in PosixPath format.
        title (str): A title that groups together images with the same values.
    """
    import re

    if task := Task.current_task():
        for f in files:
            if f.exists():
                it = re.search(r"_batch(\d+)", f.name)
                iteration = int(it.groups()[0]) if it else 0
                task.get_logger().report_image(
                    title=title, series=f.name.replace(it.group(), ""), local_path=str(f), iteration=iteration
                )


def _log_plot(title, plot_path) -> None:
    """
    Log an image as a plot in the plot section of ClearML.

    Args:
        title (str): The title of the plot.
        plot_path (str): The path to the saved image file.
    """
    import matplotlib.image as mpimg
    import matplotlib.pyplot as plt

    img = mpimg.imread(plot_path)
    fig = plt.figure()
    ax = fig.add_axes([0, 0, 1, 1], frameon=False, aspect="auto", xticks=[], yticks=[])  # no ticks
    ax.imshow(img)

    Task.current_task().get_logger().report_matplotlib_figure(
        title=title, series="", figure=fig, report_interactive=False
    )


def on_pretrain_routine_start(trainer):
    """Runs at start of pretraining routine; initializes and connects/ logs task to ClearML."""
    try:
        if task := Task.current_task():
            # Make sure the automatic pytorch and matplotlib bindings are disabled!
            # We are logging these plots and model files manually in the integration
            PatchPyTorchModelIO.update_current_task(None)
            PatchedMatplotlib.update_current_task(None)
        else:
            task = Task.init(
                project_name=trainer.args.project or "YOLOv8",
                task_name=trainer.args.name,
                tags=["YOLOv8"],
                output_uri=True,
                reuse_last_task_id=False,
                auto_connect_frameworks={"pytorch": False, "matplotlib": False},
            )
            LOGGER.warning(
                "ClearML Initialized a new task. If you want to run remotely, "
                "please add clearml-init and connect your arguments before initializing YOLO."
            )
        task.connect(vars(trainer.args), name="General")
    except Exception as e:
        LOGGER.warning(f"WARNING ⚠️ ClearML installed but not initialized correctly, not logging this run. {e}")


def on_train_epoch_end(trainer):
    """Logs debug samples for the first epoch of YOLO training and report current training progress."""
    if task := Task.current_task():
        # Log debug samples
        if trainer.epoch == 1:
            _log_debug_samples(sorted(trainer.save_dir.glob("train_batch*.jpg")), "Mosaic")
        # Report the current training progress
        for k, v in trainer.label_loss_items(trainer.tloss, prefix="train").items():
            task.get_logger().report_scalar("train", k, v, iteration=trainer.epoch)
        for k, v in trainer.lr.items():
            task.get_logger().report_scalar("lr", k, v, iteration=trainer.epoch)


def on_fit_epoch_end(trainer):
    """Reports model information to logger at the end of an epoch."""
    if task := Task.current_task():
        # You should have access to the validation bboxes under jdict
        task.get_logger().report_scalar(
            title="Epoch Time", series="Epoch Time", value=trainer.epoch_time, iteration=trainer.epoch
        )
        for k, v in trainer.metrics.items():
            task.get_logger().report_scalar("val", k, v, iteration=trainer.epoch)
        if trainer.epoch == 0:
            from ultralytics.utils.torch_utils import model_info_for_loggers

            for k, v in model_info_for_loggers(trainer).items():
                task.get_logger().report_single_value(k, v)


def on_val_end(validator):
    """Logs validation results including labels and predictions."""
    if Task.current_task():
        # Log val_labels and val_pred
        _log_debug_samples(sorted(validator.save_dir.glob("val*.jpg")), "Validation")


def on_train_end(trainer):
    """Logs final model and its name on training completion."""
    if task := Task.current_task():
        # Log final results, CM matrix + PR plots
        files = [
            "results.png",
            "confusion_matrix.png",
            "confusion_matrix_normalized.png",
            *(f"{x}_curve.png" for x in ("F1", "PR", "P", "R")),
        ]
        files = [(trainer.save_dir / f) for f in files if (trainer.save_dir / f).exists()]  # filter
        for f in files:
            _log_plot(title=f.stem, plot_path=f)
        # Report final metrics
        for k, v in trainer.validator.metrics.results_dict.items():
            task.get_logger().report_single_value(k, v)
        # Log the final model
        task.update_output_model(model_path=str(trainer.best), model_name=trainer.args.name, auto_delete_file=False)


callbacks = (
    {
        "on_pretrain_routine_start": on_pretrain_routine_start,
        "on_train_epoch_end": on_train_epoch_end,
        "on_fit_epoch_end": on_fit_epoch_end,
        "on_val_end": on_val_end,
        "on_train_end": on_train_end,
    }
    if clearml
    else {}
)
