# Supplementary material for: YOLO-AMI: enhancing online quality monitoring in 3D printing with composite loss and parameter-free attention
Source: Sci Rep. 2026 Apr 11;16:17064. doi: 10.1038/s41598-026-44342-6 (PMC13230862; doi:10.1038/s41598-026-44342-6)
Supplement: Supplementary file 1 — Supplementary Material 1 [file 41598_2026_44342_MOESM1_ESM.zip › YOLO-AMI 3D defect improve/YOLO-AMI/ultralytics/utils/callbacks/dvc.py]

# Ultralytics YOLO 🚀, AGPL-3.0 license

from ultralytics.utils import LOGGER, SETTINGS, TESTS_RUNNING, checks

try:
    assert not TESTS_RUNNING  # do not log pytest
    assert SETTINGS["dvc"] is True  # verify integration is enabled
    import dvclive

    assert checks.check_version("dvclive", "2.11.0", verbose=True)

    import os
    import re
    from pathlib import Path

    # DVCLive logger instance
    live = None
    _processed_plots = {}

    # `on_fit_epoch_end` is called on final validation (probably need to be fixed) for now this is the way we
    # distinguish final evaluation of the best model vs last epoch validation
    _training_epoch = False

except (ImportError, AssertionError, TypeError):
    dvclive = None


def _log_images(path, prefix=""):
    """Logs images at specified path with an optional prefix using DVCLive."""
    if live:
        name = path.name

        # Group images by batch to enable sliders in UI
        if m := re.search(r"_batch(\d+)", name):
            ni = m[1]
            new_stem = re.sub(r"_batch(\d+)", "_batch", path.stem)
            name = (Path(new_stem) / ni).with_suffix(path.suffix)

        live.log_image(os.path.join(prefix, name), path)


def _log_plots(plots, prefix=""):
    """Logs plot images for training progress if they have not been previously processed."""
    for name, params in plots.items():
        timestamp = params["timestamp"]
        if _processed_plots.get(name) != timestamp:
            _log_images(name, prefix)
            _processed_plots[name] = timestamp


def _log_confusion_matrix(validator):
    """Logs the confusion matrix for the given validator using DVCLive."""
    targets = []
    preds = []
    matrix = validator.confusion_matrix.matrix
    names = list(validator.names.values())
    if validator.confusion_matrix.task == "detect":
        names += ["background"]

    for ti, pred in enumerate(matrix.T.astype(int)):
        for pi, num in enumerate(pred):
            targets.extend([names[ti]] * num)
            preds.extend([names[pi]] * num)

    live.log_sklearn_plot("confusion_matrix", targets, preds, name="cf.json", normalized=True)


def on_pretrain_routine_start(trainer):
    """Initializes DVCLive logger for training metadata during pre-training routine."""
    try:
        global live
        live = dvclive.Live(save_dvc_exp=True, cache_images=True)
        LOGGER.info("DVCLive is detected and auto logging is enabled (run 'yolo settings dvc=False' to disable).")
    except Exception as e:
        LOGGER.warning(f"WARNING ⚠️ DVCLive installed but not initialized correctly, not logging this run. {e}")


def on_pretrain_routine_end(trainer):
    """Logs plots related to the training process at the end of the pretraining routine."""
    _log_plots(trainer.plots, "train")


def on_train_start(trainer):
    """Logs the training parameters if DVCLive logging is active."""
    if live:
        live.log_params(trainer.args)


def on_train_epoch_start(trainer):
    """Sets the global variable _training_epoch value to True at the start of training each epoch."""
    global _training_epoch
    _training_epoch = True


def on_fit_epoch_end(trainer):
    """Logs training metrics and model info, and advances to next step on the end of each fit epoch."""
    global _training_epoch
    if live and _training_epoch:
        all_metrics = {**trainer.label_loss_items(trainer.tloss, prefix="train"), **trainer.metrics, **trainer.lr}
        for metric, value in all_metrics.items():
            live.log_metric(metric, value)

        if trainer.epoch == 0:
            from ultralytics.utils.torch_utils import model_info_for_loggers

            for metric, value in model_info_for_loggers(trainer).items():
                live.log_metric(metric, value, plot=False)

        _log_plots(trainer.plots, "train")
        _log_plots(trainer.validator.plots, "val")

        live.next_step()
        _training_epoch = False


def on_train_end(trainer):
    """Logs the best metrics, plots, and confusion matrix at the end of training if DVCLive is active."""
    if live:
        # At the end log the best metrics. It runs validator on the best model internally.
        all_metrics = {**trainer.label_loss_items(trainer.tloss, prefix="train"), **trainer.metrics, **trainer.lr}
        for metric, value in all_metrics.items():
            live.log_metric(metric, value, plot=False)

        _log_plots(trainer.plots, "val")
        _log_plots(trainer.validator.plots, "val")
        _log_confusion_matrix(trainer.validator)

        if trainer.best.exists():
            live.log_artifact(trainer.best, copy=True, type="model")

        live.end()


callbacks = (
    {
        "on_pretrain_routine_start": on_pretrain_routine_start,
        "on_pretrain_routine_end": on_pretrain_routine_end,
        "on_train_start": on_train_start,
        "on_train_epoch_start": on_train_epoch_start,
        "on_fit_epoch_end": on_fit_epoch_end,
        "on_train_end": on_train_end,
    }
    if dvclive
    else {}
)
