# Supplementary material for: YOLO-AMI: enhancing online quality monitoring in 3D printing with composite loss and parameter-free attention
Source: Sci Rep. 2026 Apr 11;16:17064. doi: 10.1038/s41598-026-44342-6 (PMC13230862; doi:10.1038/s41598-026-44342-6)
Supplement: Supplementary file 1 — Supplementary Material 1 [file 41598_2026_44342_MOESM1_ESM.zip › YOLO-AMI 3D defect improve/YOLO-AMI/ultralytics/utils/callbacks/hub.py]

# Ultralytics YOLO 🚀, AGPL-3.0 license

import json
from time import time

from ultralytics.hub.utils import HUB_WEB_ROOT, PREFIX, events
from ultralytics.utils import LOGGER, SETTINGS


def on_pretrain_routine_end(trainer):
    """Logs info before starting timer for upload rate limit."""
    session = getattr(trainer, "hub_session", None)
    if session:
        # Start timer for upload rate limit
        session.timers = {
            "metrics": time(),
            "ckpt": time(),
        }  # start timer on session.rate_limit


def on_fit_epoch_end(trainer):
    """Uploads training progress metrics at the end of each epoch."""
    session = getattr(trainer, "hub_session", None)
    if session:
        # Upload metrics after val end
        all_plots = {
            **trainer.label_loss_items(trainer.tloss, prefix="train"),
            **trainer.metrics,
        }
        if trainer.epoch == 0:
            from ultralytics.utils.torch_utils import model_info_for_loggers

            all_plots = {**all_plots, **model_info_for_loggers(trainer)}

        session.metrics_queue[trainer.epoch] = json.dumps(all_plots)

        # If any metrics fail to upload, add them to the queue to attempt uploading again.
        if session.metrics_upload_failed_queue:
            session.metrics_queue.update(session.metrics_upload_failed_queue)

        if time() - session.timers["metrics"] > session.rate_limits["metrics"]:
            session.upload_metrics()
            session.timers["metrics"] = time()  # reset timer
            session.metrics_queue = {}  # reset queue


def on_model_save(trainer):
    """Saves checkpoints to Ultralytics HUB with rate limiting."""
    session = getattr(trainer, "hub_session", None)
    if session:
        # Upload checkpoints with rate limiting
        is_best = trainer.best_fitness == trainer.fitness
        if time() - session.timers["ckpt"] > session.rate_limits["ckpt"]:
            LOGGER.info(f"{PREFIX}Uploading checkpoint {HUB_WEB_ROOT}/models/{session.model.id}")
            session.upload_model(trainer.epoch, trainer.last, is_best)
            session.timers["ckpt"] = time()  # reset timer


def on_train_end(trainer):
    """Upload final model and metrics to Ultralytics HUB at the end of training."""
    session = getattr(trainer, "hub_session", None)
    if session:
        # Upload final model and metrics with exponential standoff
        LOGGER.info(f"{PREFIX}Syncing final model...")
        session.upload_model(
            trainer.epoch,
            trainer.best,
            map=trainer.metrics.get("metrics/mAP50-95(B)", 0),
            final=True,
        )
        session.alive = False  # stop heartbeats
        LOGGER.info(f"{PREFIX}Done ✅\n" f"{PREFIX}View model at {session.model_url} 🚀")


def on_train_start(trainer):
    """Run events on train start."""
    events(trainer.args)


def on_val_start(validator):
    """Runs events on validation start."""
    events(validator.args)


def on_predict_start(predictor):
    """Run events on predict start."""
    events(predictor.args)


def on_export_start(exporter):
    """Run events on export start."""
    events(exporter.args)


callbacks = (
    {
        "on_pretrain_routine_end": on_pretrain_routine_end,
        "on_fit_epoch_end": on_fit_epoch_end,
        "on_model_save": on_model_save,
        "on_train_end": on_train_end,
        "on_train_start": on_train_start,
        "on_val_start": on_val_start,
        "on_predict_start": on_predict_start,
        "on_export_start": on_export_start,
    }
    if SETTINGS["hub"] is True
    else {}
)  # verify enabled
