# Supplementary material for: YOLO-AMI: enhancing online quality monitoring in 3D printing with composite loss and parameter-free attention
Source: Sci Rep. 2026 Apr 11;16:17064. doi: 10.1038/s41598-026-44342-6 (PMC13230862; doi:10.1038/s41598-026-44342-6)
Supplement: Supplementary file 1 — Supplementary Material 1 [file 41598_2026_44342_MOESM1_ESM.zip › YOLO-AMI 3D defect improve/YOLO-AMI/ultralytics/utils/callbacks/neptune.py]

# Ultralytics YOLO 🚀, AGPL-3.0 license

from ultralytics.utils import LOGGER, SETTINGS, TESTS_RUNNING

try:
    assert not TESTS_RUNNING  # do not log pytest
    assert SETTINGS["neptune"] is True  # verify integration is enabled
    import neptune
    from neptune.types import File

    assert hasattr(neptune, "__version__")

    run = None  # NeptuneAI experiment logger instance

except (ImportError, AssertionError):
    neptune = None


def _log_scalars(scalars, step=0):
    """Log scalars to the NeptuneAI experiment logger."""
    if run:
        for k, v in scalars.items():
            run[k].append(value=v, step=step)


def _log_images(imgs_dict, group=""):
    """Log scalars to the NeptuneAI experiment logger."""
    if run:
        for k, v in imgs_dict.items():
            run[f"{group}/{k}"].upload(File(v))


def _log_plot(title, plot_path):
    """
    Log plots to the NeptuneAI experiment logger.

    Args:
        title (str): Title of the plot.
        plot_path (PosixPath | str): Path to the saved image file.
    """
    import matplotlib.image as mpimg
    import matplotlib.pyplot as plt

    img = mpimg.imread(plot_path)
    fig = plt.figure()
    ax = fig.add_axes([0, 0, 1, 1], frameon=False, aspect="auto", xticks=[], yticks=[])  # no ticks
    ax.imshow(img)
    run[f"Plots/{title}"].upload(fig)


def on_pretrain_routine_start(trainer):
    """Callback function called before the training routine starts."""
    try:
        global run
        run = neptune.init_run(project=trainer.args.project or "YOLOv8", name=trainer.args.name, tags=["YOLOv8"])
        run["Configuration/Hyperparameters"] = {k: "" if v is None else v for k, v in vars(trainer.args).items()}
    except Exception as e:
        LOGGER.warning(f"WARNING ⚠️ NeptuneAI installed but not initialized correctly, not logging this run. {e}")


def on_train_epoch_end(trainer):
    """Callback function called at end of each training epoch."""
    _log_scalars(trainer.label_loss_items(trainer.tloss, prefix="train"), trainer.epoch + 1)
    _log_scalars(trainer.lr, trainer.epoch + 1)
    if trainer.epoch == 1:
        _log_images({f.stem: str(f) for f in trainer.save_dir.glob("train_batch*.jpg")}, "Mosaic")


def on_fit_epoch_end(trainer):
    """Callback function called at end of each fit (train+val) epoch."""
    if run and trainer.epoch == 0:
        from ultralytics.utils.torch_utils import model_info_for_loggers

        run["Configuration/Model"] = model_info_for_loggers(trainer)
    _log_scalars(trainer.metrics, trainer.epoch + 1)


def on_val_end(validator):
    """Callback function called at end of each validation."""
    if run:
        # Log val_labels and val_pred
        _log_images({f.stem: str(f) for f in validator.save_dir.glob("val*.jpg")}, "Validation")


def on_train_end(trainer):
    """Callback function called at end of training."""
    if run:
        # Log final results, CM matrix + PR plots
        files = [
            "results.png",
            "confusion_matrix.png",
            "confusion_matrix_normalized.png",
            *(f"{x}_curve.png" for x in ("F1", "PR", "P", "R")),
        ]
        files = [(trainer.save_dir / f) for f in files if (trainer.save_dir / f).exists()]  # filter
        for f in files:
            _log_plot(title=f.stem, plot_path=f)
        # Log the final model
        run[f"weights/{trainer.args.name or trainer.args.task}/{trainer.best.name}"].upload(File(str(trainer.best)))


callbacks = (
    {
        "on_pretrain_routine_start": on_pretrain_routine_start,
        "on_train_epoch_end": on_train_epoch_end,
        "on_fit_epoch_end": on_fit_epoch_end,
        "on_val_end": on_val_end,
        "on_train_end": on_train_end,
    }
    if neptune
    else {}
)
