# Supplementary material for: YOLO-AMI: enhancing online quality monitoring in 3D printing with composite loss and parameter-free attention
Source: Sci Rep. 2026 Apr 11;16:17064. doi: 10.1038/s41598-026-44342-6 (PMC13230862; doi:10.1038/s41598-026-44342-6)
Supplement: Supplementary file 1 — Supplementary Material 1 [file 41598_2026_44342_MOESM1_ESM.zip › YOLO-AMI 3D defect improve/YOLO-AMI/ultralytics/utils/callbacks/raytune.py]

# Ultralytics YOLO 🚀, AGPL-3.0 license

from ultralytics.utils import SETTINGS

try:
    assert SETTINGS["raytune"] is True  # verify integration is enabled
    import ray
    from ray import tune
    from ray.air import session

except (ImportError, AssertionError):
    tune = None


def on_fit_epoch_end(trainer):
    """Sends training metrics to Ray Tune at end of each epoch."""
    if ray.tune.is_session_enabled():
        metrics = trainer.metrics
        metrics["epoch"] = trainer.epoch
        session.report(metrics)


callbacks = (
    {
        "on_fit_epoch_end": on_fit_epoch_end,
    }
    if tune
    else {}
)
