# Supplementary material for: YOLO-AMI: enhancing online quality monitoring in 3D printing with composite loss and parameter-free attention
Source: Sci Rep. 2026 Apr 11;16:17064. doi: 10.1038/s41598-026-44342-6 (PMC13230862; doi:10.1038/s41598-026-44342-6)
Supplement: Supplementary file 1 — Supplementary Material 1 [file 41598_2026_44342_MOESM1_ESM.zip › YOLO-AMI 3D defect improve/YOLO-AMI/ultralytics/utils/callbacks/tensorboard.py]

# Ultralytics YOLO 🚀, AGPL-3.0 license
import contextlib

from ultralytics.utils import LOGGER, SETTINGS, TESTS_RUNNING, colorstr

try:
    # WARNING: do not move SummaryWriter import due to protobuf bug https://github.com/ultralytics/ultralytics/pull/4674
    from torch.utils.tensorboard import SummaryWriter

    assert not TESTS_RUNNING  # do not log pytest
    assert SETTINGS["tensorboard"] is True  # verify integration is enabled
    WRITER = None  # TensorBoard SummaryWriter instance
    PREFIX = colorstr("TensorBoard: ")

    # Imports below only required if TensorBoard enabled
    import warnings
    from copy import deepcopy
    from ultralytics.utils.torch_utils import de_parallel, torch

except (ImportError, AssertionError, TypeError, AttributeError):
    # TypeError for handling 'Descriptors cannot not be created directly.' protobuf errors in Windows
    # AttributeError: module 'tensorflow' has no attribute 'io' if 'tensorflow' not installed
    SummaryWriter = None


def _log_scalars(scalars, step=0):
    """Logs scalar values to TensorBoard."""
    if WRITER:
        for k, v in scalars.items():
            WRITER.add_scalar(k, v, step)


def _log_tensorboard_graph(trainer):
    """Log model graph to TensorBoard."""

    # Input image
    imgsz = trainer.args.imgsz
    imgsz = (imgsz, imgsz) if isinstance(imgsz, int) else imgsz
    p = next(trainer.model.parameters())  # for device, type
    im = torch.zeros((1, 3, *imgsz), device=p.device, dtype=p.dtype)  # input image (must be zeros, not empty)

    with warnings.catch_warnings():
        warnings.simplefilter("ignore", category=UserWarning)  # suppress jit trace warning
        warnings.simplefilter("ignore", category=torch.jit.TracerWarning)  # suppress jit trace warning

        # Try simple method first (YOLO)
        with contextlib.suppress(Exception):
            trainer.model.eval()  # place in .eval() mode to avoid BatchNorm statistics changes
            WRITER.add_graph(torch.jit.trace(de_parallel(trainer.model), im, strict=False), [])
            LOGGER.info(f"{PREFIX}model graph visualization added ✅")
            return

        # Fallback to TorchScript export steps (RTDETR)
        try:
            model = deepcopy(de_parallel(trainer.model))
            model.eval()
            model = model.fuse(verbose=False)
            for m in model.modules():
                if hasattr(m, "export"):  # Detect, RTDETRDecoder (Segment and Pose use Detect base class)
                    m.export = True
                    m.format = "torchscript"
            model(im)  # dry run
            WRITER.add_graph(torch.jit.trace(model, im, strict=False), [])
            LOGGER.info(f"{PREFIX}model graph visualization added ✅")
        except Exception as e:
            LOGGER.warning(f"{PREFIX}WARNING ⚠️ TensorBoard graph visualization failure {e}")


def on_pretrain_routine_start(trainer):
    """Initialize TensorBoard logging with SummaryWriter."""
    if SummaryWriter:
        try:
            global WRITER
            WRITER = SummaryWriter(str(trainer.save_dir))
            LOGGER.info(f"{PREFIX}Start with 'tensorboard --logdir {trainer.save_dir}', view at http://localhost:6006/")
        except Exception as e:
            LOGGER.warning(f"{PREFIX}WARNING ⚠️ TensorBoard not initialized correctly, not logging this run. {e}")


def on_train_start(trainer):
    """Log TensorBoard graph."""
    if WRITER:
        _log_tensorboard_graph(trainer)


def on_train_epoch_end(trainer):
    """Logs scalar statistics at the end of a training epoch."""
    _log_scalars(trainer.label_loss_items(trainer.tloss, prefix="train"), trainer.epoch + 1)
    _log_scalars(trainer.lr, trainer.epoch + 1)


def on_fit_epoch_end(trainer):
    """Logs epoch metrics at end of training epoch."""
    _log_scalars(trainer.metrics, trainer.epoch + 1)


callbacks = (
    {
        "on_pretrain_routine_start": on_pretrain_routine_start,
        "on_train_start": on_train_start,
        "on_fit_epoch_end": on_fit_epoch_end,
        "on_train_epoch_end": on_train_epoch_end,
    }
    if SummaryWriter
    else {}
)
