# Supplementary material for: YOLO-AMI: enhancing online quality monitoring in 3D printing with composite loss and parameter-free attention
Source: Sci Rep. 2026 Apr 11;16:17064. doi: 10.1038/s41598-026-44342-6 (PMC13230862; doi:10.1038/s41598-026-44342-6)
Supplement: Supplementary file 1 — Supplementary Material 1 [file 41598_2026_44342_MOESM1_ESM.zip › YOLO-AMI 3D defect improve/YOLO-AMI/ultralytics/utils/callbacks/__init__.py]

# Ultralytics YOLO 🚀, AGPL-3.0 license

from .base import add_integration_callbacks, default_callbacks, get_default_callbacks

__all__ = "add_integration_callbacks", "default_callbacks", "get_default_callbacks"
